# Supplementary material for: Predicting proteome allocation, overflow metabolism, and metal requirements in a model acetogen
Source: PLoS Comput Biol. 2019 Mar 7;15(3):e1006848. doi: 10.1371/journal.pcbi.1006848 (PMC6430413; doi:10.1371/journal.pcbi.1006848)
Supplement: S3 File — (XML) [file pcbi.1006848.s003.xml]

<?xml version='1.0' encoding='UTF-8'?>
<sbml xmlns:fbc="http://www.sbml.org/sbml/level3/version1/fbc/version2" level="3" sboTerm="SBO:0000624" version="1" xmlns="http://www.sbml.org/sbml/level3/version1/core" fbc:required="false">
  <model fbc:strict="true" id="CL_Auto">
    <listOfUnitDefinitions>
      <unitDefinition id="mmol_per_gDW_per_hr">
        <listOfUnits>
          <unit exponent="1" kind="mole" multiplier="1" scale="-3"/>
          <unit exponent="-1" kind="gram" multiplier="1" scale="0"/>
          <unit exponent="-1" kind="second" multiplier="3600" scale="0"/>
        </listOfUnits>
      </unitDefinition>
    </listOfUnitDefinitions>
    <fbc:listOfObjectives fbc:activeObjective="obj">
      <fbc:objective fbc:id="obj" fbc:type="maximize">
        <fbc:listOfFluxObjectives>
          <fbc:fluxObjective fbc:reaction="R_Cl_biomass_DSM_WT_46p666M1" fbc:coefficient="1"/>
        </fbc:listOfFluxObjectives>
      </fbc:objective>
    </fbc:listOfObjectives>
    <listOfParameters>
      <parameter constant="true" id="cobra_default_lb" sboTerm="SBO:0000626" units="mmol_per_gDW_per_hr" value="-1000"/>
      <parameter constant="true" id="cobra_default_ub" sboTerm="SBO:0000626" units="mmol_per_gDW_per_hr" value="1000"/>
      <parameter constant="true" id="cobra_0_bound" sboTerm="SBO:0000626" units="mmol_per_gDW_per_hr" value="0"/>
      <parameter constant="true" id="R_EX_co2_e_lower_bound" sboTerm="SBO:0000625" units="mmol_per_gDW_per_hr" value="-10"/>
      <parameter constant="true" id="R_EX_h2_e_lower_bound" sboTerm="SBO:0000625" units="mmol_per_gDW_per_hr" value="-20"/>
      <parameter constant="true" id="R_ATPM_lower_bound" sboTerm="SBO:0000625" units="mmol_per_gDW_per_hr" value="0.45"/>
    </listOfParameters>
    <listOfCompartments/>
    <listOfSpecies>
      <species boundaryCondition="false" constant="false" hasOnlySubstanceUnits="false" id="M_10fthf_c" name="10-Formyltetrahydrofolate" fbc:chemicalFormula="C20H21N7O7"/>
      <species boundaryCondition="false" constant="false" hasOnlySubstanceUnits="false" id="M_12dgr120_c" name="1,2-Diacyl-sn-glycerol (didodecanoyl, n-C12:0)" fbc:chemicalFormula="C27H52O5"/>
      <species boundaryCondition="false" constant="false" hasOnlySubstanceUnits="false" id="M_12dgr140_c" name="1,2-Diacyl-sn-glycerol (ditetradecanoyl, n-C14:0)" fbc:chemicalFormula="C31H60O5"/>
      <species boundaryCondition="false" constant="false" hasOnlySubstanceUnits="false" id="M_12dgr160_c" name="1,2-Diacyl-sn-glycerol (dihexadecanoyl, n-C16:0)" fbc:chemicalFormula="C35H68O5"/>
      <species boundaryCondition="false" constant="false" hasOnlySubstanceUnits="false" id="M_12dgr161_c" name="1,2-Diacyl-sn-glycerol (dihexadec-9-enoyl, n-C16:1)" fbc:chemicalFormula="C35H64O5"/>
      <species boundaryCondition="false" constant="false" hasOnlySubstanceUnits="false" id="M_12dgr180_c" name="1,2-Diacyl-sn-glycerol (dioctadecanoyl, n-C18:0)" fbc:chemicalFormula="C39H76O5"/>
      <species boundaryCondition="false" constant="false" hasOnlySubstanceUnits="false" id="M_12dgr181_c" name="1,2-Diacyl-sn-glycerol (dioctadec-11-enoyl, n-C18:1)" fbc:chemicalFormula="C39H72O5"/>
      <species boundaryCondition="false" constant="false" hasOnlySubstanceUnits="false" id="M_12ppd__S_c" name="(S)-Propane-1,2-diol" fbc:chemicalFormula="C3H8O2"/>
      <species boundaryCondition="false" constant="false" hasOnlySubstanceUnits="false" id="M_13dpg_c" name="3-Phospho-D-glyceroyl phosphate" fbc:chemicalFormula="C3H4O10P2"/>
      <species boundaryCondition="false" constant="false" hasOnlySubstanceUnits="false" id="M_15dap_c" name="1,5-Diaminopentane" fbc:chemicalFormula="C5H16N2"/>
      <species boundaryCondition="false" constant="false" hasOnlySubstanceUnits="false" id="M_1ddecg3p_c" name="1-dodecanoyl-sn-glycerol 3-phosphate" fbc:chemicalFormula="C15H29O7P1"/>
      <species boundaryCondition="false" constant="false" hasOnlySubstanceUnits="false" id="M_1hdec9eg3p_c" name="1-hexadec-9-enoyl-sn-glycerol 3-phosphate" fbc:chemicalFormula="C19H35O7P1"/>
      <species boundaryCondition="false" constant="false" hasOnlySubstanceUnits="false" id="M_1hdecg3p_c" name="1-hexadecanoyl-sn-glycerol 3-phosphate" fbc:chemicalFormula="C19H37O7P1"/>
      <species boundaryCondition="false" constant="false" hasOnlySubstanceUnits="false" id="M_1odec11eg3p_c" name="1-octadec-11-enoyl-sn-glycerol 3-phosphate" fbc:chemicalFormula="C21H39O7P1"/>
      <species boundaryCondition="false" constant="false" hasOnlySubstanceUnits="false" id="M_1odecg3p_c" name="1-octadecanoyl-sn-glycerol 3-phosphate" fbc:chemicalFormula="C21H41O7P1"/>
      <species boundaryCondition="false" constant="false" hasOnlySubstanceUnits="false" id="M_1pyr5c_c" name="1-Pyrroline-5-carboxylate" fbc:chemicalFormula="C5H6NO2"/>
      <species boundaryCondition="false" constant="false" hasOnlySubstanceUnits="false" id="M_1tdecg3p_c" name="1-tetradecanoyl-sn-glycerol 3-phosphate" fbc:chemicalFormula="C17H33O7P1"/>
      <species boundaryCondition="false" constant="false" hasOnlySubstanceUnits="false" id="M_23dhdp_c" name="2,3-Dihydrodipicolinate" fbc:chemicalFormula="C7H5NO4"/>
      <species boundaryCondition="false" constant="false" hasOnlySubstanceUnits="false" id="M_23dhmb_c" name="(R)-2,3-Dihydroxy-3-methylbutanoate" fbc:chemicalFormula="C5H9O4"/>
      <species boundaryCondition="false" constant="false" hasOnlySubstanceUnits="false" id="M_23dhmp_c" name="(R)-2,3-Dihydroxy-3-methylpentanoate" fbc:chemicalFormula="C6H11O4"/>
      <species boundaryCondition="false" constant="false" hasOnlySubstanceUnits="false" id="M_25aics_c" name="(S)-2-[5-Amino-1-(5-phospho-D-ribosyl)imidazole-4-carboxamido]succinate" fbc:chemicalFormula="C13H15N4O12P"/>
      <species boundaryCondition="false" constant="false" hasOnlySubstanceUnits="false" id="M_25dhpp_c" name="2,5-Diamino-6-hydroxy-4-(5'-phosphoribosylamino)-pyrimidine" fbc:chemicalFormula="C9H14N5O8P"/>
      <species boundaryCondition="false" constant="false" hasOnlySubstanceUnits="false" id="M_26dap__LL_c" name="LL-2,6-Diaminoheptanedioate" fbc:chemicalFormula="C7H14N2O4"/>
      <species boundaryCondition="false" constant="false" hasOnlySubstanceUnits="false" id="M_26dap__M_c" name="meso-2,6-Diaminoheptanedioate" fbc:chemicalFormula="C7H14N2O4"/>
      <species boundaryCondition="false" constant="false" hasOnlySubstanceUnits="false" id="M_2ahbut_c" name="(S)-2-Aceto-2-hydroxybutanoate" fbc:chemicalFormula="C6H9O4"/>
      <species boundaryCondition="false" constant="false" hasOnlySubstanceUnits="false" id="M_2ahhmd_c" name="2-Amino-4-hydroxy-6-hydroxymethyl-7,8-dihydropteridine diphosphate" fbc:chemicalFormula="C7H8N5O8P2"/>
      <species boundaryCondition="false" constant="false" hasOnlySubstanceUnits="false" id="M_2ahhmp_c" name="2-Amino-4-hydroxy-6-hydroxymethyl-7,8-dihydropteridine" fbc:chemicalFormula="C7H9N5O2"/>
      <species boundaryCondition="false" constant="false" hasOnlySubstanceUnits="false" id="M_2cpr5p_c" name="1-(2-Carboxyphenylamino)-1-deoxy-D-ribulose 5-phosphate" fbc:chemicalFormula="C12H13NO9P"/>
      <species boundaryCondition="false" constant="false" hasOnlySubstanceUnits="false" id="M_2dda7p_c" name="2-Dehydro-3-deoxy-D-arabino-heptonate 7-phosphate" fbc:chemicalFormula="C7H10O10P"/>
      <species boundaryCondition="false" constant="false" hasOnlySubstanceUnits="false" id="M_2ddg6p_c" name="2-Dehydro-3-deoxy-D-gluconate 6-phosphate" fbc:chemicalFormula="C6H8O9P"/>
      <species boundaryCondition="false" constant="false" hasOnlySubstanceUnits="false" id="M_2dhp_c" name="2-Dehydropantoate" fbc:chemicalFormula="C6H9O4"/>
      <species boundaryCondition="false" constant="false" hasOnlySubstanceUnits="false" id="M_2dmmql8_c" name="2-Demethylmenaquinol 8" fbc:chemicalFormula="C50H72O2"/>
      <species boundaryCondition="false" constant="false" hasOnlySubstanceUnits="false" id="M_2dr1p_c" name="2-Deoxy-D-ribose 1-phosphate" fbc:chemicalFormula="C5H9O7P"/>
      <species boundaryCondition="false" constant="false" hasOnlySubstanceUnits="false" id="M_2dr5p_c" name="2-Deoxy-D-ribose 5-phosphate" fbc:chemicalFormula="C5H9O7P"/>
      <species boundaryCondition="false" constant="false" hasOnlySubstanceUnits="false" id="M_2h3oppan_c" name="2-Hydroxy-3-oxopropanoate" fbc:chemicalFormula="C3H3O4"/>
      <species boundaryCondition="false" constant="false" hasOnlySubstanceUnits="false" id="M_2ippm_c" name="2-Isopropylmaleate" fbc:chemicalFormula="C7H8O4"/>
      <species boundaryCondition="false" constant="false" hasOnlySubstanceUnits="false" id="M_2mahmp_c" name="2-Methyl-4-amino-5-hydroxymethylpyrimidine diphosphate" fbc:chemicalFormula="C6H8N3O7P2"/>
      <species boundaryCondition="false" constant="false" hasOnlySubstanceUnits="false" id="M_2me4p_c" name="2-C-methyl-D-erythritol 4-phosphate" fbc:chemicalFormula="C5H11O7P"/>
      <species boundaryCondition="false" constant="false" hasOnlySubstanceUnits="false" id="M_2mecdp_c" name="2-C-methyl-D-erythritol 2,4-cyclodiphosphate" fbc:chemicalFormula="C5H10O9P2"/>
      <species boundaryCondition="false" constant="false" hasOnlySubstanceUnits="false" id="M_2obut_c" name="2-Oxobutanoate" fbc:chemicalFormula="C4H5O3"/>
      <species boundaryCondition="false" constant="false" hasOnlySubstanceUnits="false" id="M_2p4c2me_c" name="2-phospho-4-(cytidine 5'-diphospho)-2-C-methyl-D-erythritol" fbc:chemicalFormula="C14H22N3O17P3"/>
      <species boundaryCondition="false" constant="false" hasOnlySubstanceUnits="false" id="M_2pg_c" name="D-Glycerate 2-phosphate" fbc:chemicalFormula="C3H4O7P"/>
      <species boundaryCondition="false" constant="false" hasOnlySubstanceUnits="false" id="M_34hpp_c" name="3-(4-Hydroxyphenyl)pyruvate" fbc:chemicalFormula="C9H7O4"/>
      <species boundaryCondition="false" constant="false" hasOnlySubstanceUnits="false" id="M_3c2hmp_c" name="3-Carboxy-2-hydroxy-4-methylpentanoate" fbc:chemicalFormula="C7H10O5"/>
      <species boundaryCondition="false" constant="false" hasOnlySubstanceUnits="false" id="M_3c3hmp_c" name="3-Carboxy-3-hydroxy-4-methylpentanoate" fbc:chemicalFormula="C7H10O5"/>
      <species boundaryCondition="false" constant="false" hasOnlySubstanceUnits="false" id="M_3c4mop_c" name="3-Carboxy-4-methyl-2-oxopentanoate" fbc:chemicalFormula="C7H8O5"/>
      <species boundaryCondition="false" constant="false" hasOnlySubstanceUnits="false" id="M_3dhq_c" name="3-Dehydroquinate" fbc:chemicalFormula="C7H9O6"/>
      <species boundaryCondition="false" constant="false" hasOnlySubstanceUnits="false" id="M_3dhsk_c" name="3-Dehydroshikimate" fbc:chemicalFormula="C7H7O5"/>
      <species boundaryCondition="false" constant="false" hasOnlySubstanceUnits="false" id="M_3haACP_c" name="(3R)-3-Hydroxyacyl-[acyl-carrier protein]" fbc:chemicalFormula="C15H27N2O9PRS"/>
      <species boundaryCondition="false" constant="false" hasOnlySubstanceUnits="false" id="M_3hbcoa_c" name="(S)-3-Hydroxybutanoyl-CoA" fbc:chemicalFormula="C25H38N7O18P3S"/>
      <species boundaryCondition="false" constant="false" hasOnlySubstanceUnits="false" id="M_3hcddec5eACP_c" name="(R)-3-hydroxy-cis-dodec-5-enoyl-[acyl-carrier protein]" fbc:chemicalFormula="C23H41N2O9PRS"/>
      <species boundaryCondition="false" constant="false" hasOnlySubstanceUnits="false" id="M_3hcmrs7eACP_c" name="(R)-3-hydroxy-cis-myristol-7-eoyl-[acyl-carrier protein]" fbc:chemicalFormula="C25H45N2O9PRS"/>
      <species boundaryCondition="false" constant="false" hasOnlySubstanceUnits="false" id="M_3hcpalm9eACP_c" name="(R)-3-hydroxy-cis-palm-9-eoyl-[acyl-carrier protein]" fbc:chemicalFormula="C27H49N2O9PRS"/>
      <species boundaryCondition="false" constant="false" hasOnlySubstanceUnits="false" id="M_3hcvac11eACP_c" name="(R)-3-hydroxy-cis-vacc-11-enoyl-[acyl-carrier protein]" fbc:chemicalFormula="C29H53N2O9PRS"/>
      <species boundaryCondition="false" constant="false" hasOnlySubstanceUnits="false" id="M_3hddecACP_c" name="(R)-3-Hydroxydodecanoyl-[acyl-carrier protein]" fbc:chemicalFormula="C23H43N2O9PRS"/>
      <species boundaryCondition="false" constant="false" hasOnlySubstanceUnits="false" id="M_3hdecACP_c" name="(R)-3-Hydroxydecanoyl-[acyl-carrier protein]" fbc:chemicalFormula="C21H39N2O9PRS"/>
      <species boundaryCondition="false" constant="false" hasOnlySubstanceUnits="false" id="M_3hhexACP_c" name="(R)-3-Hydroxyhexanoyl-[acyl-carrier protein]" fbc:chemicalFormula="C17H31N2O9PRS"/>
      <species boundaryCondition="false" constant="false" hasOnlySubstanceUnits="false" id="M_3hmrsACP_c" name="(R)-3-Hydroxytetradecanoyl-[acyl-carrier protein]" fbc:chemicalFormula="C25H47N2O9PRS"/>
      <species boundaryCondition="false" constant="false" hasOnlySubstanceUnits="false" id="M_3hoctACP_c" name="(R)-3-Hydroxyoctanoyl-[acyl-carrier protein]" fbc:chemicalFormula="C19H35N2O9PRS"/>
      <species boundaryCondition="false" constant="false" hasOnlySubstanceUnits="false" id="M_3hoctaACP_c" name="(R)-3-Hydroxyoctadecanoyl-[acyl-carrier protein]" fbc:chemicalFormula="C29H55N2O9PRS"/>
      <species boundaryCondition="false" constant="false" hasOnlySubstanceUnits="false" id="M_3hpalmACP_c" name="R-3-hydroxypalmitoyl-[acyl-carrier protein]" fbc:chemicalFormula="C27H51N2O9PRS"/>
      <species boundaryCondition="false" constant="false" hasOnlySubstanceUnits="false" id="M_3ig3p_c" name="C'-(3-Indolyl)-glycerol 3-phosphate" fbc:chemicalFormula="C11H12NO6P"/>
      <species boundaryCondition="false" constant="false" hasOnlySubstanceUnits="false" id="M_3mob_c" name="3-Methyl-2-oxobutanoate" fbc:chemicalFormula="C5H7O3"/>
      <species boundaryCondition="false" constant="false" hasOnlySubstanceUnits="false" id="M_3mop_c" name="(S)-3-Methyl-2-oxopentanoate" fbc:chemicalFormula="C6H9O3"/>
      <species boundaryCondition="false" constant="false" hasOnlySubstanceUnits="false" id="M_3ocddec5eACP_c" name="3-oxo-cis-dodec-5-enoyl-[acyl-carrier protein]" fbc:chemicalFormula="C23H39N2O9PRS"/>
      <species boundaryCondition="false" constant="false" hasOnlySubstanceUnits="false" id="M_3ocmrs7eACP_c" name="3-oxo-cis-myristol-7-eoyl-[acyl-carrier protein]" fbc:chemicalFormula="C25H43N2O9PRS"/>
      <species boundaryCondition="false" constant="false" hasOnlySubstanceUnits="false" id="M_3ocpalm9eACP_c" name="3-oxo-cis-palm-9-eoyl-[acyl-carrier protein]" fbc:chemicalFormula="C27H47N2O9PRS"/>
      <species boundaryCondition="false" constant="false" hasOnlySubstanceUnits="false" id="M_3ocvac11eACP_c" name="3-oxo-cis-vacc-11-enoyl-[acyl-carrier protein]" fbc:chemicalFormula="C29H51N2O9PRS"/>
      <species boundaryCondition="false" constant="false" hasOnlySubstanceUnits="false" id="M_3oddecACP_c" name="3-Oxododecanoyl-[acyl-carrier protein]" fbc:chemicalFormula="C23H41N2O9PRS"/>
      <species boundaryCondition="false" constant="false" hasOnlySubstanceUnits="false" id="M_3odecACP_c" name="3-Oxodecanoyl-[acyl-carrier protein]" fbc:chemicalFormula="C21H37N2O9PRS"/>
      <species boundaryCondition="false" constant="false" hasOnlySubstanceUnits="false" id="M_3ohexACP_c" name="3-Oxohexanoyl-[acyl-carrier protein]" fbc:chemicalFormula="C17H29N2O9PRS"/>
      <species boundaryCondition="false" constant="false" hasOnlySubstanceUnits="false" id="M_3omrsACP_c" name="3-Oxotetradecanoyl-[acyl-carrier protein]" fbc:chemicalFormula="C25H45N2O9PRS"/>
      <species boundaryCondition="false" constant="false" hasOnlySubstanceUnits="false" id="M_3ooctACP_c" name="3-Oxooctanoyl-[acyl-carrier protein]" fbc:chemicalFormula="C19H33N2O9PRS"/>
      <species boundaryCondition="false" constant="false" hasOnlySubstanceUnits="false" id="M_3ooctdACP_c" name="3-Oxooctadecanoyl-[acyl-carrier protein]" fbc:chemicalFormula="C29H53N2O9PRS"/>
      <species boundaryCondition="false" constant="false" hasOnlySubstanceUnits="false" id="M_3opalmACP_c" name="3-Oxohexadecanoyl-[acyl-carrier protein]" fbc:chemicalFormula="C27H49N2O9PRS"/>
      <species boundaryCondition="false" constant="false" hasOnlySubstanceUnits="false" id="M_3pg_c" name="3-Phospho-D-glycerate" fbc:chemicalFormula="C3H4O7P"/>
      <species boundaryCondition="false" constant="false" hasOnlySubstanceUnits="false" id="M_3php_c" name="3-Phosphohydroxypyruvate" fbc:chemicalFormula="C3H2O7P"/>
      <species boundaryCondition="false" constant="false" hasOnlySubstanceUnits="false" id="M_3psme_c" name="5-O-(1-Carboxyvinyl)-3-phosphoshikimate" fbc:chemicalFormula="C10H9O10P"/>
      <species boundaryCondition="false" constant="false" hasOnlySubstanceUnits="false" id="M_3sala_c" name="3-Sulfino-L-alanine" fbc:chemicalFormula="C3H5NO4S"/>
      <species boundaryCondition="false" constant="false" hasOnlySubstanceUnits="false" id="M_4abut_c" name="4-Aminobutanoate" fbc:chemicalFormula="C4H9NO2"/>
      <species boundaryCondition="false" constant="false" hasOnlySubstanceUnits="false" id="M_4abutn_c" name="4-Aminobutanal" fbc:chemicalFormula="C4H10NO"/>
      <species boundaryCondition="false" constant="false" hasOnlySubstanceUnits="false" id="M_4abz_c" name="4-Aminobenzoate" fbc:chemicalFormula="C7H6NO2"/>
      <species boundaryCondition="false" constant="false" hasOnlySubstanceUnits="false" id="M_4adcho_c" name="4-amino-4-deoxychorismate" fbc:chemicalFormula="C10H10NO5"/>
      <species boundaryCondition="false" constant="false" hasOnlySubstanceUnits="false" id="M_4ahmmp_c" name="4-Amino-5-hydroxymethyl-2-methylpyrimidine" fbc:chemicalFormula="C6H9N3O"/>
      <species boundaryCondition="false" constant="false" hasOnlySubstanceUnits="false" id="M_4ampm_c" name="4-Amino-2-methyl-5-phosphomethylpyrimidine" fbc:chemicalFormula="C6H8N3O4P"/>
      <species boundaryCondition="false" constant="false" hasOnlySubstanceUnits="false" id="M_4c2me_c" name="4-(cytidine 5'-diphospho)-2-C-methyl-D-erythritol" fbc:chemicalFormula="C14H23N3O14P2"/>
      <species boundaryCondition="false" constant="false" hasOnlySubstanceUnits="false" id="M_4h2oglt_c" name="4-Hydroxy-2-oxoglutarate" fbc:chemicalFormula="C5H4O6"/>
      <species boundaryCondition="false" constant="false" hasOnlySubstanceUnits="false" id="M_4hthr_c" name="4-Hydroxy-L-threonine" compartment="[" fbc:chemicalFormula="C4H9NO4"/>
      <species boundaryCondition="false" constant="false" hasOnlySubstanceUnits="false" id="M_4izp_c" name="4-Imidazolone-5-propanoate" fbc:chemicalFormula="C6H7N2O3"/>
      <species boundaryCondition="false" constant="false" hasOnlySubstanceUnits="false" id="M_4mhetz_c" name="4-Methyl-5-(2-hydroxyethyl)-thiazole" fbc:chemicalFormula="C6H9NOS"/>
      <species boundaryCondition="false" constant="false" hasOnlySubstanceUnits="false" id="M_4mop_c" name="4-Methyl-2-oxopentanoate" fbc:chemicalFormula="C6H9O3"/>
      <species boundaryCondition="false" constant="false" hasOnlySubstanceUnits="false" id="M_4mpetz_c" name="4-Methyl-5-(2-phosphoethyl)-thiazole" fbc:chemicalFormula="C6H8NO4PS"/>
      <species boundaryCondition="false" constant="false" hasOnlySubstanceUnits="false" id="M_4pasp_c" name="4-Phospho-L-aspartate" fbc:chemicalFormula="C4H6NO7P"/>
      <species boundaryCondition="false" constant="false" hasOnlySubstanceUnits="false" id="M_4ppan_c" name="D-4'-Phosphopantothenate" fbc:chemicalFormula="C9H15NO8P"/>
      <species boundaryCondition="false" constant="false" hasOnlySubstanceUnits="false" id="M_4ppcys_c" name="N-((R)-4-Phosphopantothenoyl)-L-cysteine" fbc:chemicalFormula="C12H20N2O9PS"/>
      <species boundaryCondition="false" constant="false" hasOnlySubstanceUnits="false" id="M_4r5au_c" name="4-(1-D-Ribitylamino)-5-aminouracil" fbc:chemicalFormula="C9H16N4O6"/>
      <species boundaryCondition="false" constant="false" hasOnlySubstanceUnits="false" id="M_56dura_c" name="5,6-dihydrouracil" fbc:chemicalFormula="C4H6N2O2"/>
      <species boundaryCondition="false" constant="false" hasOnlySubstanceUnits="false" id="M_5aizc_c" name="5-amino-1-(5-phospho-D-ribosyl)imidazole-4-carboxylate" fbc:chemicalFormula="C9H11N3O9P"/>
      <species boundaryCondition="false" constant="false" hasOnlySubstanceUnits="false" id="M_5aop_c" name="5-Amino-4-oxopentanoate" fbc:chemicalFormula="C5H9NO3"/>
      <species boundaryCondition="false" constant="false" hasOnlySubstanceUnits="false" id="M_5aprbu_c" name="5-Amino-6-(5'-phosphoribitylamino)uracil" fbc:chemicalFormula="C9H15N4O9P"/>
      <species boundaryCondition="false" constant="false" hasOnlySubstanceUnits="false" id="M_5apru_c" name="5-Amino-6-(5'-phosphoribosylamino)uracil" fbc:chemicalFormula="C9H13N4O9P"/>
      <species boundaryCondition="false" constant="false" hasOnlySubstanceUnits="false" id="M_5dh4dglc_c" name="5-Dehydro-4-deoxy-D-glucarate" fbc:chemicalFormula="C6H6O7"/>
      <species boundaryCondition="false" constant="false" hasOnlySubstanceUnits="false" id="M_5hbzid_c" name="5-hydroxybenzimidazole" fbc:chemicalFormula="C7H6N2O"/>
      <species boundaryCondition="false" constant="false" hasOnlySubstanceUnits="false" id="M_5mta_c" name="5-Methylthioadenosine" fbc:chemicalFormula="C11H15N5O3S"/>
      <species boundaryCondition="false" constant="false" hasOnlySubstanceUnits="false" id="M_5mthf_c" name="5-Methyltetrahydrofolate" fbc:chemicalFormula="C20H24N7O6"/>
      <species boundaryCondition="false" constant="false" hasOnlySubstanceUnits="false" id="M_5mtr_c" name="5-Methylthio-D-ribose" compartment="[" fbc:chemicalFormula="C6H12O4S"/>
      <species boundaryCondition="false" constant="false" hasOnlySubstanceUnits="false" id="M_5prdmbz_c" name="N1-(5-Phospho-alpha-D-ribosyl)-5,6-dimethylbenzimidazole" fbc:chemicalFormula="C14H17N2O7P"/>
      <species boundaryCondition="false" constant="false" hasOnlySubstanceUnits="false" id="M_6hmhptpp_c" name="6-hydroxymethyl-dihydropterin pyrophosphate" fbc:chemicalFormula="C7H8N5O8P2"/>
      <species boundaryCondition="false" constant="false" hasOnlySubstanceUnits="false" id="M_6pgc_c" name="6-Phospho-D-gluconate" fbc:chemicalFormula="C6H10O10P"/>
      <species boundaryCondition="false" constant="false" hasOnlySubstanceUnits="false" id="M_ACP_c" name="acyl carrier protein" fbc:chemicalFormula="C11H21N2O7PRS"/>
      <species boundaryCondition="false" constant="false" hasOnlySubstanceUnits="false" id="M_Nforglu_c" name="N-Formyl-L-glutamate" fbc:chemicalFormula="C6H9NO5"/>
      <species boundaryCondition="false" constant="false" hasOnlySubstanceUnits="false" id="M_aacoa_c" name="Acetoacetyl-CoA" fbc:chemicalFormula="C25H36N7O18P3S"/>
      <species boundaryCondition="false" constant="false" hasOnlySubstanceUnits="false" id="M_abt_c" name="L-Arabinitol" fbc:chemicalFormula="C5H12O5"/>
      <species boundaryCondition="false" constant="false" hasOnlySubstanceUnits="false" id="M_ac_c" name="Acetate" fbc:chemicalFormula="C2H3O2"/>
      <species boundaryCondition="false" constant="false" hasOnlySubstanceUnits="false" id="M_acACP_c" name="Acetyl-ACP" fbc:chemicalFormula="C13H23N2O8PRS"/>
      <species boundaryCondition="false" constant="false" hasOnlySubstanceUnits="false" id="M_acald_c" name="Acetaldehyde" fbc:chemicalFormula="C2H4O"/>
      <species boundaryCondition="false" constant="false" hasOnlySubstanceUnits="false" id="M_accoa_c" name="Acetyl-CoA" fbc:chemicalFormula="C23H34N7O17P3S"/>
      <species boundaryCondition="false" constant="false" hasOnlySubstanceUnits="false" id="M_acg5p_c" name="N-Acetyl-L-glutamyl 5-phosphate" fbc:chemicalFormula="C7H9NO8P"/>
      <species boundaryCondition="false" constant="false" hasOnlySubstanceUnits="false" id="M_acg5sa_c" name="N-Acetyl-L-glutamate 5-semialdehyde" fbc:chemicalFormula="C7H10NO4"/>
      <species boundaryCondition="false" constant="false" hasOnlySubstanceUnits="false" id="M_acgam1p_c" name="N-Acetyl-D-glucosamine 1-phosphate" fbc:chemicalFormula="C8H14NO9P"/>
      <species boundaryCondition="false" constant="false" hasOnlySubstanceUnits="false" id="M_acglu_c" name="N-Acetyl-L-glutamate" fbc:chemicalFormula="C7H9NO5"/>
      <species boundaryCondition="false" constant="false" hasOnlySubstanceUnits="false" id="M_achms_c" name="O-Acetyl-L-homoserine" fbc:chemicalFormula="C6H11NO4"/>
      <species boundaryCondition="false" constant="false" hasOnlySubstanceUnits="false" id="M_acmam_c" name="N-Acetyl-D-muramoate" fbc:chemicalFormula="C11H18NO8"/>
      <species boundaryCondition="false" constant="false" hasOnlySubstanceUnits="false" id="M_acmama_c" name="N-Acetyl-D-muramoyl-L-alanine" fbc:chemicalFormula="C14H23N2O9"/>
      <species boundaryCondition="false" constant="false" hasOnlySubstanceUnits="false" id="M_acmana_c" name="N-Acetyl-D-mannosamine" fbc:chemicalFormula="C8H15NO6"/>
      <species boundaryCondition="false" constant="false" hasOnlySubstanceUnits="false" id="M_acon__C_c" name="cis-Aconitate" fbc:chemicalFormula="C6H3O6"/>
      <species boundaryCondition="false" constant="false" hasOnlySubstanceUnits="false" id="M_acorn_c" name="N2-Acetyl-L-ornithine" fbc:chemicalFormula="C7H14N2O3"/>
      <species boundaryCondition="false" constant="false" hasOnlySubstanceUnits="false" id="M_acser_c" name="O-Acetyl-L-serine" compartment="[" fbc:chemicalFormula="C5H9NO4"/>
      <species boundaryCondition="false" constant="false" hasOnlySubstanceUnits="false" id="M_actACP_c" name="Acetoacetyl-ACP" fbc:chemicalFormula="C15H25N2O9PRS"/>
      <species boundaryCondition="false" constant="false" hasOnlySubstanceUnits="false" id="M_actn__R_c" name="(R)-Acetoin" fbc:chemicalFormula="C4H8O2"/>
      <species boundaryCondition="false" constant="false" hasOnlySubstanceUnits="false" id="M_actp_c" name="Acetyl phosphate" fbc:chemicalFormula="C2H3O5P"/>
      <species boundaryCondition="false" constant="false" hasOnlySubstanceUnits="false" id="M_adcobdam_c" name="Adenosyl cobyrinate diamide" fbc:chemicalFormula="C55H68CoN11O15"/>
      <species boundaryCondition="false" constant="false" hasOnlySubstanceUnits="false" id="M_adcobhex_c" name="adenosyl-cobyric acid" fbc:chemicalFormula="C55H76CoN15O11"/>
      <species boundaryCondition="false" constant="false" hasOnlySubstanceUnits="false" id="M_ade_c" name="Adenine" fbc:chemicalFormula="C5H5N5"/>
      <species boundaryCondition="false" constant="false" hasOnlySubstanceUnits="false" id="M_adn_c" name="Adenosine" fbc:chemicalFormula="C10H13N5O4"/>
      <species boundaryCondition="false" constant="false" hasOnlySubstanceUnits="false" id="M_adocbi_c" name="Adenosyl cobinamide" fbc:chemicalFormula="C58H84CoN16O11"/>
      <species boundaryCondition="false" constant="false" hasOnlySubstanceUnits="false" id="M_adocbip_c" name="Adenosyl cobinamide phosphate" fbc:chemicalFormula="C58H83CoN16O14P"/>
      <species boundaryCondition="false" constant="false" hasOnlySubstanceUnits="false" id="M_adocbl_c" name="Adenosylcobalamin" fbc:chemicalFormula="C72H100CoN18O17P"/>
      <species boundaryCondition="false" constant="false" hasOnlySubstanceUnits="false" id="M_adp_c" name="ADP" fbc:chemicalFormula="C10H12N5O10P2"/>
      <species boundaryCondition="false" constant="false" hasOnlySubstanceUnits="false" id="M_adprib_c" name="ADPribose" fbc:chemicalFormula="C15H21N5O14P2"/>
      <species boundaryCondition="false" constant="false" hasOnlySubstanceUnits="false" id="M_agdpcbi_c" name="Adenosine-GDP-cobinamide" fbc:chemicalFormula="C68H95CoN21O21P2"/>
      <species boundaryCondition="false" constant="false" hasOnlySubstanceUnits="false" id="M_agm_c" name="Agmatine" fbc:chemicalFormula="C5H16N4"/>
      <species boundaryCondition="false" constant="false" hasOnlySubstanceUnits="false" id="M_ahcys_c" name="S-Adenosyl-L-homocysteine" fbc:chemicalFormula="C14H20N6O5S"/>
      <species boundaryCondition="false" constant="false" hasOnlySubstanceUnits="false" id="M_ahdt_c" name="2-Amino-4-hydroxy-6-(erythro-1,2,3-trihydroxypropyl)dihydropteridine triphosphate" fbc:chemicalFormula="C9H12N5O13P3"/>
      <species boundaryCondition="false" constant="false" hasOnlySubstanceUnits="false" id="M_aicar_c" name="5-Amino-1-(5-Phospho-D-ribosyl)imidazole-4-carboxamide" compartment="[" fbc:chemicalFormula="C9H13N4O8P"/>
      <species boundaryCondition="false" constant="false" hasOnlySubstanceUnits="false" id="M_air_c" name="5-amino-1-(5-phospho-D-ribosyl)imidazole" compartment="[" fbc:chemicalFormula="C8H12N3O7P"/>
      <species boundaryCondition="false" constant="false" hasOnlySubstanceUnits="false" id="M_akg_c" name="2-Oxoglutarate" fbc:chemicalFormula="C5H4O5"/>
      <species boundaryCondition="false" constant="false" hasOnlySubstanceUnits="false" id="M_ala__B_c" name="beta-Alanine" fbc:chemicalFormula="C3H7NO2"/>
      <species boundaryCondition="false" constant="false" hasOnlySubstanceUnits="false" id="M_ala__D_c" name="D-Alanine" fbc:chemicalFormula="C3H7NO2"/>
      <species boundaryCondition="false" constant="false" hasOnlySubstanceUnits="false" id="M_ala__L_c" name="L-Alanine" fbc:chemicalFormula="C3H7NO2"/>
      <species boundaryCondition="false" constant="false" hasOnlySubstanceUnits="false" id="M_alaala_c" name="D-Alanyl-D-alanine" fbc:chemicalFormula="C6H12N2O3"/>
      <species boundaryCondition="false" constant="false" hasOnlySubstanceUnits="false" id="M_alac__S_c" name="(S)-2-Acetolactate" fbc:chemicalFormula="C5H7O4"/>
      <species boundaryCondition="false" constant="false" hasOnlySubstanceUnits="false" id="M_alltn_c" name="Allantoin" fbc:chemicalFormula="C4H6N4O3"/>
      <species boundaryCondition="false" constant="false" hasOnlySubstanceUnits="false" id="M_alltt_c" name="Allantoate" fbc:chemicalFormula="C4H7N4O4"/>
      <species boundaryCondition="false" constant="false" hasOnlySubstanceUnits="false" id="M_alpro_c" name="S-Aminomethyldihydrolipoylprotein" fbc:chemicalFormula="CH6NS2X"/>
      <species boundaryCondition="false" constant="false" hasOnlySubstanceUnits="false" id="M_amet_c" name="S-Adenosyl-L-methionine" fbc:chemicalFormula="C15H23N6O5S"/>
      <species boundaryCondition="false" constant="false" hasOnlySubstanceUnits="false" id="M_ametam_c" name="S-Adenosylmethioninamine" fbc:chemicalFormula="C14H24N6O3S"/>
      <species boundaryCondition="false" constant="false" hasOnlySubstanceUnits="false" id="M_amp_c" name="AMP" fbc:chemicalFormula="C10H12N5O7P"/>
      <species boundaryCondition="false" constant="false" hasOnlySubstanceUnits="false" id="M_anth_c" name="Anthranilate" fbc:chemicalFormula="C7H6NO2"/>
      <species boundaryCondition="false" constant="false" hasOnlySubstanceUnits="false" id="M_apoACP_c" name="apoprotein [acyl carrier protein]" fbc:chemicalFormula="RHO"/>
      <species boundaryCondition="false" constant="false" hasOnlySubstanceUnits="false" id="M_appl_c" name="1-Aminopropan-2-ol" fbc:chemicalFormula="C3H10NO"/>
      <species boundaryCondition="false" constant="false" hasOnlySubstanceUnits="false" id="M_applp_c" name="D-1-Aminopropan-2-ol O-phosphate" fbc:chemicalFormula="C3H9NO4P"/>
      <species boundaryCondition="false" constant="false" hasOnlySubstanceUnits="false" id="M_aps_c" name="Adenosine 5'-phosphosulfate" fbc:chemicalFormula="C10H12N5O10PS"/>
      <species boundaryCondition="false" constant="false" hasOnlySubstanceUnits="false" id="M_arab__L_c" name="L-Arabinose" fbc:chemicalFormula="C5H10O5"/>
      <species boundaryCondition="false" constant="false" hasOnlySubstanceUnits="false" id="M_arg__L_c" name="L-Arginine" fbc:chemicalFormula="C6H15N4O2"/>
      <species boundaryCondition="false" constant="false" hasOnlySubstanceUnits="false" id="M_argsuc_c" name="N(omega)-(L-Arginino)succinate" fbc:chemicalFormula="C10H17N4O6"/>
      <species boundaryCondition="false" constant="false" hasOnlySubstanceUnits="false" id="M_asn__L_c" name="L-Asparagine" fbc:chemicalFormula="C4H8N2O3"/>
      <species boundaryCondition="false" constant="false" hasOnlySubstanceUnits="false" id="M_asp__D_c" name="D-Aspartate" fbc:chemicalFormula="C4H6NO4"/>
      <species boundaryCondition="false" constant="false" hasOnlySubstanceUnits="false" id="M_asp__L_c" name="L-Aspartate" fbc:chemicalFormula="C4H6NO4"/>
      <species boundaryCondition="false" constant="false" hasOnlySubstanceUnits="false" id="M_aspsa_c" name="L-Aspartate 4-semialdehyde" fbc:chemicalFormula="C4H7NO3"/>
      <species boundaryCondition="false" constant="false" hasOnlySubstanceUnits="false" id="M_atp_c" name="ATP" fbc:chemicalFormula="C10H12N5O13P3"/>
      <species boundaryCondition="false" constant="false" hasOnlySubstanceUnits="false" id="M_b2coa_c" name="Crotonoyl-CoA" fbc:chemicalFormula="C25H36N7O17P3S"/>
      <species boundaryCondition="false" constant="false" hasOnlySubstanceUnits="false" id="M_btal_c" name="Butanal" fbc:chemicalFormula="C4H8O"/>
      <species boundaryCondition="false" constant="false" hasOnlySubstanceUnits="false" id="M_btamp_c" name="Biotinyl-5'-AMP" fbc:chemicalFormula="C20H27N7O9PS"/>
      <species boundaryCondition="false" constant="false" hasOnlySubstanceUnits="false" id="M_btcoa_c" name="Butanoyl-CoA" fbc:chemicalFormula="C25H38N7O17P3S"/>
      <species boundaryCondition="false" constant="false" hasOnlySubstanceUnits="false" id="M_btd__RR_c" name="(R,R)-2,3-Butanediol" fbc:chemicalFormula="C4H10O2"/>
      <species boundaryCondition="false" constant="false" hasOnlySubstanceUnits="false" id="M_btn_c" name="Biotin" fbc:chemicalFormula="C10H15N2O3S"/>
      <species boundaryCondition="false" constant="false" hasOnlySubstanceUnits="false" id="M_btoh_c" name="butanol" fbc:chemicalFormula="C4H10O"/>
      <species boundaryCondition="false" constant="false" hasOnlySubstanceUnits="false" id="M_but_c" name="Butyrate (n-C4:0)" fbc:chemicalFormula="C4H7O2"/>
      <species boundaryCondition="false" constant="false" hasOnlySubstanceUnits="false" id="M_but2eACP_c" name="But-2-enoyl-[acyl-carrier protein]" fbc:chemicalFormula="C15H25N2O8PRS"/>
      <species boundaryCondition="false" constant="false" hasOnlySubstanceUnits="false" id="M_butACP_c" name="Butyryl-ACP (n-C4:0ACP)" fbc:chemicalFormula="C15H27N2O8PRS"/>
      <species boundaryCondition="false" constant="false" hasOnlySubstanceUnits="false" id="M_butpi_c" name="Butanoyl phosphate" fbc:chemicalFormula="C4H7O5P"/>
      <species boundaryCondition="false" constant="false" hasOnlySubstanceUnits="false" id="M_ca2_c" name="Calcium" fbc:chemicalFormula="Ca"/>
      <species boundaryCondition="false" constant="false" hasOnlySubstanceUnits="false" id="M_cbasp_c" name="N-Carbamoyl-L-aspartate" fbc:chemicalFormula="C5H6N2O5"/>
      <species boundaryCondition="false" constant="false" hasOnlySubstanceUnits="false" id="M_cbi_c" name="Cobinamide" fbc:chemicalFormula="C48H72CoN11O8"/>
      <species boundaryCondition="false" constant="false" hasOnlySubstanceUnits="false" id="M_cbl1_c" name="Cob(I)alamin" fbc:chemicalFormula="C62H88CoN13O14P"/>
      <species boundaryCondition="false" constant="false" hasOnlySubstanceUnits="false" id="M_cbp_c" name="Carbamoyl phosphate" fbc:chemicalFormula="CH2NO5P"/>
      <species boundaryCondition="false" constant="false" hasOnlySubstanceUnits="false" id="M_cddec5eACP_c" name="cis-dodec-5-enoyl-[acyl-carrier protein] (n-C12:1)" fbc:chemicalFormula="C23H41N2O8PRS"/>
      <species boundaryCondition="false" constant="false" hasOnlySubstanceUnits="false" id="M_cdec3eACP_c" name="cis-dec-3-enoyl-[acyl-carrier protein] (n-C10:1)" fbc:chemicalFormula="C21H37N2O8PRS"/>
      <species boundaryCondition="false" constant="false" hasOnlySubstanceUnits="false" id="M_cdp_c" name="CDP" fbc:chemicalFormula="C9H12N3O11P2"/>
      <species boundaryCondition="false" constant="false" hasOnlySubstanceUnits="false" id="M_cdpdddecg_c" name="CDP-1,2-didodecanoylglycerol" fbc:chemicalFormula="C36H63N3O15P2"/>
      <species boundaryCondition="false" constant="false" hasOnlySubstanceUnits="false" id="M_cdpdhdec9eg_c" name="CDP-1,2-dihexadec-9-enoylglycerol" fbc:chemicalFormula="C44H75N3O15P2"/>
      <species boundaryCondition="false" constant="false" hasOnlySubstanceUnits="false" id="M_cdpdhdecg_c" name="CDP-1,2-dihexadecanoylglycerol" fbc:chemicalFormula="C44H79N3O15P2"/>
      <species boundaryCondition="false" constant="false" hasOnlySubstanceUnits="false" id="M_cdpdodec11eg_c" name="CDP-1,2-dioctadec-11-enoylglycerol" fbc:chemicalFormula="C48H83N3O15P2"/>
      <species boundaryCondition="false" constant="false" hasOnlySubstanceUnits="false" id="M_cdpdodecg_c" name="CDP-1,2-dioctadecanoylglycerol" fbc:chemicalFormula="C48H87N3O15P2"/>
      <species boundaryCondition="false" constant="false" hasOnlySubstanceUnits="false" id="M_cdpdtdecg_c" name="CDP-1,2-ditetradecanoylglycerol" fbc:chemicalFormula="C40H71N3O15P2"/>
      <species boundaryCondition="false" constant="false" hasOnlySubstanceUnits="false" id="M_cdpglyc_c" name="CDPglycerol" fbc:chemicalFormula="C12H19N3O13P2"/>
      <species boundaryCondition="false" constant="false" hasOnlySubstanceUnits="false" id="M_cfesp_c" name="Corrinoid Iron sulfur protein" fbc:chemicalFormula="C19CoN4R21"/>
      <species boundaryCondition="false" constant="false" hasOnlySubstanceUnits="false" id="M_chol_c" name="Choline" fbc:chemicalFormula="C5H14NO"/>
      <species boundaryCondition="false" constant="false" hasOnlySubstanceUnits="false" id="M_chor_c" name="chorismate" compartment="[" fbc:chemicalFormula="C10H8O6"/>
      <species boundaryCondition="false" constant="false" hasOnlySubstanceUnits="false" id="M_cit_c" name="Citrate" fbc:chemicalFormula="C6H5O7"/>
      <species boundaryCondition="false" constant="false" hasOnlySubstanceUnits="false" id="M_citr__L_c" name="L-Citrulline" fbc:chemicalFormula="C6H13N3O3"/>
      <species boundaryCondition="false" constant="false" hasOnlySubstanceUnits="false" id="M_cl_c" name="Chloride" fbc:chemicalFormula="Cl"/>
      <species boundaryCondition="false" constant="false" hasOnlySubstanceUnits="false" id="M_clpn120_c" name="cardiolipin (tetradodecanoyl, n-C12:0)" fbc:chemicalFormula="C57H108O17P2"/>
      <species boundaryCondition="false" constant="false" hasOnlySubstanceUnits="false" id="M_clpn140_c" name="cardiolipin (tetratetradecanoyl, n-C14:0)" fbc:chemicalFormula="C65H124O17P2"/>
      <species boundaryCondition="false" constant="false" hasOnlySubstanceUnits="false" id="M_clpn160_c" name="cardiolipin (tetrahexadecanoyl, n-C16:0)" fbc:chemicalFormula="C73H140O17P2"/>
      <species boundaryCondition="false" constant="false" hasOnlySubstanceUnits="false" id="M_clpn161_c" name="cardiolipin (tetrahexadec-9-enoyl, n-C16:1)" fbc:chemicalFormula="C73H132O17P2"/>
      <species boundaryCondition="false" constant="false" hasOnlySubstanceUnits="false" id="M_clpn180_c" name="cardiolipin (tetraoctadecanoyl, n-C18:0)" fbc:chemicalFormula="C81H156O17P2"/>
      <species boundaryCondition="false" constant="false" hasOnlySubstanceUnits="false" id="M_clpn181_c" name="cardiolipin (tetraoctadec-11-enoyl, n-C18:1)" fbc:chemicalFormula="C81H148O17P2"/>
      <species boundaryCondition="false" constant="false" hasOnlySubstanceUnits="false" id="M_cmp_c" name="CMP" fbc:chemicalFormula="C9H12N3O8P"/>
      <species boundaryCondition="false" constant="false" hasOnlySubstanceUnits="false" id="M_co_c" name="Carbon monoxide" fbc:chemicalFormula="CO"/>
      <species boundaryCondition="false" constant="false" hasOnlySubstanceUnits="false" id="M_co1dam_c" name="Cob(I)yrinate a,c diamide" fbc:chemicalFormula="C45H56CoN6O12"/>
      <species boundaryCondition="false" constant="false" hasOnlySubstanceUnits="false" id="M_co2_c" name="CO2" fbc:chemicalFormula="CO2"/>
      <species boundaryCondition="false" constant="false" hasOnlySubstanceUnits="false" id="M_co2dam_c" name="Cob(II)yrinate a,c diamide" fbc:chemicalFormula="C45H56CoN6O12"/>
      <species boundaryCondition="false" constant="false" hasOnlySubstanceUnits="false" id="M_coa_c" name="Coenzyme A" fbc:chemicalFormula="C21H32N7O16P3S"/>
      <species boundaryCondition="false" constant="false" hasOnlySubstanceUnits="false" id="M_cobalt2_c" name="Co2+" fbc:chemicalFormula="Co"/>
      <species boundaryCondition="false" constant="false" hasOnlySubstanceUnits="false" id="M_cobya_c" name="Cobyrinate" fbc:chemicalFormula="C45H52N4O14Co"/>
      <species boundaryCondition="false" constant="false" hasOnlySubstanceUnits="false" id="M_codhpre6_c" name="cobalt-dihydro-precorrin 6" fbc:chemicalFormula="C44H47N4O16Co"/>
      <species boundaryCondition="false" constant="false" hasOnlySubstanceUnits="false" id="M_copre2_c" name="cobalt-precorrin 2" fbc:chemicalFormula="C42H38N4O16Co"/>
      <species boundaryCondition="false" constant="false" hasOnlySubstanceUnits="false" id="M_copre3_c" name="cobalt-precorrin 3" fbc:chemicalFormula="C43H40N4O16Co"/>
      <species boundaryCondition="false" constant="false" hasOnlySubstanceUnits="false" id="M_copre4_c" name="cobalt-precorrin 4" fbc:chemicalFormula="C44H43N4O16Co"/>
      <species boundaryCondition="false" constant="false" hasOnlySubstanceUnits="false" id="M_copre5_c" name="cobalt-precorrin 5" fbc:chemicalFormula="C45H45N4O16Co"/>
      <species boundaryCondition="false" constant="false" hasOnlySubstanceUnits="false" id="M_copre6_c" name="cobalt-precorrin 6" fbc:chemicalFormula="C44H45N4O16Co"/>
      <species boundaryCondition="false" constant="false" hasOnlySubstanceUnits="false" id="M_copre8_c" name="cobalt-precorrin 8" fbc:chemicalFormula="C45H52N4O14Co"/>
      <species boundaryCondition="false" constant="false" hasOnlySubstanceUnits="false" id="M_cpppg3_c" name="Coproporphyrinogen III" fbc:chemicalFormula="C36H40N4O8"/>
      <species boundaryCondition="false" constant="false" hasOnlySubstanceUnits="false" id="M_csn_c" name="Cytosine" fbc:chemicalFormula="C4H5N3O"/>
      <species boundaryCondition="false" constant="false" hasOnlySubstanceUnits="false" id="M_ctp_c" name="CTP" fbc:chemicalFormula="C9H12N3O14P3"/>
      <species boundaryCondition="false" constant="false" hasOnlySubstanceUnits="false" id="M_cu2_c" name="Cu2+" fbc:chemicalFormula="Cu"/>
      <species boundaryCondition="false" constant="false" hasOnlySubstanceUnits="false" id="M_cys__L_c" name="L-Cysteine" fbc:chemicalFormula="C3H7NO2S"/>
      <species boundaryCondition="false" constant="false" hasOnlySubstanceUnits="false" id="M_cyst__L_c" name="L-Cystathionine" fbc:chemicalFormula="C7H14N2O4S"/>
      <species boundaryCondition="false" constant="false" hasOnlySubstanceUnits="false" id="M_cytd_c" name="Cytidine" fbc:chemicalFormula="C9H13N3O5"/>
      <species boundaryCondition="false" constant="false" hasOnlySubstanceUnits="false" id="M_dad__2_c" name="Deoxyadenosine" fbc:chemicalFormula="C10H13N5O3"/>
      <species boundaryCondition="false" constant="false" hasOnlySubstanceUnits="false" id="M_dad__5_c" name="5'-Deoxyadenosine" fbc:chemicalFormula="C10H13N5O3"/>
      <species boundaryCondition="false" constant="false" hasOnlySubstanceUnits="false" id="M_dadp_c" name="dADP" fbc:chemicalFormula="C10H12N5O9P2"/>
      <species boundaryCondition="false" constant="false" hasOnlySubstanceUnits="false" id="M_damp_c" name="dAMP" fbc:chemicalFormula="C10H12N5O6P"/>
      <species boundaryCondition="false" constant="false" hasOnlySubstanceUnits="false" id="M_datp_c" name="dATP" fbc:chemicalFormula="C10H12N5O12P3"/>
      <species boundaryCondition="false" constant="false" hasOnlySubstanceUnits="false" id="M_db4p_c" name="3,4-dihydroxy-2-butanone 4-phosphate" fbc:chemicalFormula="C4H7O6P"/>
      <species boundaryCondition="false" constant="false" hasOnlySubstanceUnits="false" id="M_dcaACP_c" name="Decanoyl-ACP (n-C10:0ACP)" fbc:chemicalFormula="C21H39N2O8PRS"/>
      <species boundaryCondition="false" constant="false" hasOnlySubstanceUnits="false" id="M_dcamp_c" name="N6-(1,2-Dicarboxyethyl)-AMP" fbc:chemicalFormula="C14H14N5O11P"/>
      <species boundaryCondition="false" constant="false" hasOnlySubstanceUnits="false" id="M_dcdp_c" name="dCDP" fbc:chemicalFormula="C9H12N3O10P2"/>
      <species boundaryCondition="false" constant="false" hasOnlySubstanceUnits="false" id="M_dcmp_c" name="dCMP" fbc:chemicalFormula="C9H12N3O7P"/>
      <species boundaryCondition="false" constant="false" hasOnlySubstanceUnits="false" id="M_dctp_c" name="dCTP" fbc:chemicalFormula="C9H12N3O13P3"/>
      <species boundaryCondition="false" constant="false" hasOnlySubstanceUnits="false" id="M_dcyt_c" name="Deoxycytidine" fbc:chemicalFormula="C9H13N3O4"/>
      <species boundaryCondition="false" constant="false" hasOnlySubstanceUnits="false" id="M_ddcaACP_c" name="Dodecanoyl-ACP (n-C12:0ACP)" fbc:chemicalFormula="C23H43N2O8PRS"/>
      <species boundaryCondition="false" constant="false" hasOnlySubstanceUnits="false" id="M_dgdp_c" name="dGDP" fbc:chemicalFormula="C10H12N5O10P2"/>
      <species boundaryCondition="false" constant="false" hasOnlySubstanceUnits="false" id="M_dgmp_c" name="dGMP" fbc:chemicalFormula="C10H12N5O7P"/>
      <species boundaryCondition="false" constant="false" hasOnlySubstanceUnits="false" id="M_dgsn_c" name="Deoxyguanosine" fbc:chemicalFormula="C10H13N5O4"/>
      <species boundaryCondition="false" constant="false" hasOnlySubstanceUnits="false" id="M_dgtp_c" name="dGTP" fbc:chemicalFormula="C10H12N5O13P3"/>
      <species boundaryCondition="false" constant="false" hasOnlySubstanceUnits="false" id="M_dha_c" name="Dihydroxyacetone" fbc:chemicalFormula="C3H6O3"/>
      <species boundaryCondition="false" constant="false" hasOnlySubstanceUnits="false" id="M_dhap_c" name="Dihydroxyacetone phosphate" fbc:chemicalFormula="C3H5O6P"/>
      <species boundaryCondition="false" constant="false" hasOnlySubstanceUnits="false" id="M_dhf_c" name="7,8-Dihydrofolate" fbc:chemicalFormula="C19H19N7O6"/>
      <species boundaryCondition="false" constant="false" hasOnlySubstanceUnits="false" id="M_dhlpro_c" name="Dihydrolipolprotein" fbc:chemicalFormula="H2S2X"/>
      <species boundaryCondition="false" constant="false" hasOnlySubstanceUnits="false" id="M_dhna_c" name="1,4-Dihydroxy-2-naphthoate" fbc:chemicalFormula="C11H7O4"/>
      <species boundaryCondition="false" constant="false" hasOnlySubstanceUnits="false" id="M_dhnpt_c" name="Dihydroneopterin" fbc:chemicalFormula="C9H13N5O4"/>
      <species boundaryCondition="false" constant="false" hasOnlySubstanceUnits="false" id="M_dhor__S_c" name="(S)-Dihydroorotate" fbc:chemicalFormula="C5H5N2O4"/>
      <species boundaryCondition="false" constant="false" hasOnlySubstanceUnits="false" id="M_dhpt_c" name="Dihydropteroate" fbc:chemicalFormula="C14H13N6O3"/>
      <species boundaryCondition="false" constant="false" hasOnlySubstanceUnits="false" id="M_dhptd_c" name="4,5-dihydroxy-2,3-pentanedione" fbc:chemicalFormula="C5H8O4"/>
      <species boundaryCondition="false" constant="false" hasOnlySubstanceUnits="false" id="M_dimp_c" name="dIMP" fbc:chemicalFormula="C10H11N4O7P"/>
      <species boundaryCondition="false" constant="false" hasOnlySubstanceUnits="false" id="M_din_c" name="Deoxyinosine" fbc:chemicalFormula="C10H12N4O4"/>
      <species boundaryCondition="false" constant="false" hasOnlySubstanceUnits="false" id="M_ditp_c" name="dITP" fbc:chemicalFormula="C10H11N4O13P3"/>
      <species boundaryCondition="false" constant="false" hasOnlySubstanceUnits="false" id="M_dmbzid_c" name="5,6-Dimethylbenzimidazole" fbc:chemicalFormula="C9H10N2"/>
      <species boundaryCondition="false" constant="false" hasOnlySubstanceUnits="false" id="M_dmlz_c" name="6,7-Dimethyl-8-(1-D-ribityl)lumazine" fbc:chemicalFormula="C13H18N4O6"/>
      <species boundaryCondition="false" constant="false" hasOnlySubstanceUnits="false" id="M_dmpp_c" name="Dimethylallyl diphosphate" fbc:chemicalFormula="C5H9O7P2"/>
      <species boundaryCondition="false" constant="false" hasOnlySubstanceUnits="false" id="M_dnad_c" name="Deamino-NAD+" fbc:chemicalFormula="C21H24N6O15P2"/>
      <species boundaryCondition="false" constant="false" hasOnlySubstanceUnits="false" id="M_dpcoa_c" name="Dephospho-CoA" fbc:chemicalFormula="C21H33N7O13P2S"/>
      <species boundaryCondition="false" constant="false" hasOnlySubstanceUnits="false" id="M_dscl_c" name="dihydrosirohydrochlorin" fbc:chemicalFormula="C42H41N4O16"/>
      <species boundaryCondition="false" constant="false" hasOnlySubstanceUnits="false" id="M_dtdp_c" name="dTDP" fbc:chemicalFormula="C10H13N2O11P2"/>
      <species boundaryCondition="false" constant="false" hasOnlySubstanceUnits="false" id="M_dtdp4d6dg_c" name="dTDP-4-dehydro-6-deoxy-D-glucose" fbc:chemicalFormula="C16H22N2O15P2"/>
      <species boundaryCondition="false" constant="false" hasOnlySubstanceUnits="false" id="M_dtdp4d6dm_c" name="dTDP-4-dehydro-6-deoxy-L-mannose" fbc:chemicalFormula="C16H22N2O15P2"/>
      <species boundaryCondition="false" constant="false" hasOnlySubstanceUnits="false" id="M_dtdpglu_c" name="dTDPglucose" fbc:chemicalFormula="C16H24N2O16P2"/>
      <species boundaryCondition="false" constant="false" hasOnlySubstanceUnits="false" id="M_dtdprmn_c" name="dTDP-L-rhamnose" fbc:chemicalFormula="C16H24N2O15P2"/>
      <species boundaryCondition="false" constant="false" hasOnlySubstanceUnits="false" id="M_dtmp_c" name="dTMP" fbc:chemicalFormula="C10H13N2O8P"/>
      <species boundaryCondition="false" constant="false" hasOnlySubstanceUnits="false" id="M_dttp_c" name="dTTP" fbc:chemicalFormula="C10H13N2O14P3"/>
      <species boundaryCondition="false" constant="false" hasOnlySubstanceUnits="false" id="M_dudp_c" name="dUDP" fbc:chemicalFormula="C9H11N2O11P2"/>
      <species boundaryCondition="false" constant="false" hasOnlySubstanceUnits="false" id="M_dump_c" name="dUMP" fbc:chemicalFormula="C9H11N2O8P"/>
      <species boundaryCondition="false" constant="false" hasOnlySubstanceUnits="false" id="M_duri_c" name="Deoxyuridine" fbc:chemicalFormula="C9H12N2O5"/>
      <species boundaryCondition="false" constant="false" hasOnlySubstanceUnits="false" id="M_dutp_c" name="dUTP" fbc:chemicalFormula="C9H11N2O14P3"/>
      <species boundaryCondition="false" constant="false" hasOnlySubstanceUnits="false" id="M_dxyl5p_c" name="1-deoxy-D-xylulose 5-phosphate" fbc:chemicalFormula="C5H9O7P"/>
      <species boundaryCondition="false" constant="false" hasOnlySubstanceUnits="false" id="M_e4p_c" name="D-Erythrose 4-phosphate" fbc:chemicalFormula="C4H7O7P"/>
      <species boundaryCondition="false" constant="false" hasOnlySubstanceUnits="false" id="M_eig3p_c" name="D-erythro-1-(Imidazol-4-yl)glycerol 3-phosphate" fbc:chemicalFormula="C6H9N2O6P"/>
      <species boundaryCondition="false" constant="false" hasOnlySubstanceUnits="false" id="M_etha_c" name="Ethanolamine" fbc:chemicalFormula="C2H8NO"/>
      <species boundaryCondition="false" constant="false" hasOnlySubstanceUnits="false" id="M_etoh_c" name="Ethanol" fbc:chemicalFormula="C2H6O"/>
      <species boundaryCondition="false" constant="false" hasOnlySubstanceUnits="false" id="M_f1p_c" name="D-Fructose 1-phosphate" fbc:chemicalFormula="C6H11O9P"/>
      <species boundaryCondition="false" constant="false" hasOnlySubstanceUnits="false" id="M_f6p_c" name="D-Fructose 6-phosphate" fbc:chemicalFormula="C6H11O9P"/>
      <species boundaryCondition="false" constant="false" hasOnlySubstanceUnits="false" id="M_fad_c" name="Flavin adenine dinucleotide oxidized" fbc:chemicalFormula="C27H31N9O15P2"/>
      <species boundaryCondition="false" constant="false" hasOnlySubstanceUnits="false" id="M_fdp_c" name="D-Fructose 1,6-bisphosphate" fbc:chemicalFormula="C6H10O12P2"/>
      <species boundaryCondition="false" constant="false" hasOnlySubstanceUnits="false" id="M_fdxo__4:2_c" name="ferredoxin (oxidized form 4:2)" fbc:chemicalFormula="Fe8S8X"/>
      <species boundaryCondition="false" constant="false" hasOnlySubstanceUnits="false" id="M_fdxr__4:2_c" name="ferredoxin (reduced form 4:2)" fbc:chemicalFormula="Fe8S8X"/>
      <species boundaryCondition="false" constant="false" hasOnlySubstanceUnits="false" id="M_fe2_c" name="Fe2+" fbc:chemicalFormula="Fe"/>
      <species boundaryCondition="false" constant="false" hasOnlySubstanceUnits="false" id="M_fgam_c" name="N2-Formyl-N1-(5-phospho-D-ribosyl)glycinamide" fbc:chemicalFormula="C8H13N2O9P"/>
      <species boundaryCondition="false" constant="false" hasOnlySubstanceUnits="false" id="M_fmn_c" name="FMN" fbc:chemicalFormula="C17H19N4O9P"/>
      <species boundaryCondition="false" constant="false" hasOnlySubstanceUnits="false" id="M_fol_c" name="Folate" fbc:chemicalFormula="C19H18N7O6"/>
      <species boundaryCondition="false" constant="false" hasOnlySubstanceUnits="false" id="M_for_c" name="Formate" compartment="[" fbc:chemicalFormula="CH1O2"/>
      <species boundaryCondition="false" constant="false" hasOnlySubstanceUnits="false" id="M_forglu_c" name="N-Formimidoyl-L-glutamate" fbc:chemicalFormula="C6H8N2O4"/>
      <species boundaryCondition="false" constant="false" hasOnlySubstanceUnits="false" id="M_fpram_c" name="2-(Formamido)-N1-(5-phospho-D-ribosyl)acetamidine" fbc:chemicalFormula="C8H15N3O8P"/>
      <species boundaryCondition="false" constant="false" hasOnlySubstanceUnits="false" id="M_fprica_c" name="5-Formamido-1-(5-phospho-D-ribosyl)imidazole-4-carboxamide" fbc:chemicalFormula="C10H13N4O9P"/>
      <species boundaryCondition="false" constant="false" hasOnlySubstanceUnits="false" id="M_frdp_c" name="Farnesyl diphosphate" fbc:chemicalFormula="C15H25O7P2"/>
      <species boundaryCondition="false" constant="false" hasOnlySubstanceUnits="false" id="M_frmd_c" name="Formamide" fbc:chemicalFormula="CH3NO"/>
      <species boundaryCondition="false" constant="false" hasOnlySubstanceUnits="false" id="M_fru_c" name="D-Fructose" fbc:chemicalFormula="C6H12O6"/>
      <species boundaryCondition="false" constant="false" hasOnlySubstanceUnits="false" id="M_fum_c" name="Fumarate" fbc:chemicalFormula="C4H2O4"/>
      <species boundaryCondition="false" constant="false" hasOnlySubstanceUnits="false" id="M_g1p_c" name="D-Glucose 1-phosphate" fbc:chemicalFormula="C6H11O9P"/>
      <species boundaryCondition="false" constant="false" hasOnlySubstanceUnits="false" id="M_g3p_c" name="Glyceraldehyde 3-phosphate" fbc:chemicalFormula="C3H5O6P"/>
      <species boundaryCondition="false" constant="false" hasOnlySubstanceUnits="false" id="M_g3pc_c" name="sn-Glycero-3-phosphocholine" fbc:chemicalFormula="C8H20NO6P"/>
      <species boundaryCondition="false" constant="false" hasOnlySubstanceUnits="false" id="M_g3pe_c" name="sn-Glycero-3-phosphoethanolamine" fbc:chemicalFormula="C5H14NO6P"/>
      <species boundaryCondition="false" constant="false" hasOnlySubstanceUnits="false" id="M_g3pg_c" name="Glycerophosphoglycerol" fbc:chemicalFormula="C6H14O8P"/>
      <species boundaryCondition="false" constant="false" hasOnlySubstanceUnits="false" id="M_g6p_c" name="D-Glucose 6-phosphate" fbc:chemicalFormula="C6H11O9P"/>
      <species boundaryCondition="false" constant="false" hasOnlySubstanceUnits="false" id="M_gal_c" name="D-Galactose" fbc:chemicalFormula="C6H12O6"/>
      <species boundaryCondition="false" constant="false" hasOnlySubstanceUnits="false" id="M_galct__D_c" name="D-Galactarate" fbc:chemicalFormula="C6H8O8"/>
      <species boundaryCondition="false" constant="false" hasOnlySubstanceUnits="false" id="M_galctn__D_c" name="D-Galactonate" fbc:chemicalFormula="C6H11O7"/>
      <species boundaryCondition="false" constant="false" hasOnlySubstanceUnits="false" id="M_galur_c" name="D-Galacturonate" compartment="[" fbc:chemicalFormula="C6H9O7"/>
      <species boundaryCondition="false" constant="false" hasOnlySubstanceUnits="false" id="M_gam1p_c" name="D-Glucosamine 1-phosphate" fbc:chemicalFormula="C6H13NO8P"/>
      <species boundaryCondition="false" constant="false" hasOnlySubstanceUnits="false" id="M_gam6p_c" name="D-Glucosamine 6-phosphate" fbc:chemicalFormula="C6H13NO8P"/>
      <species boundaryCondition="false" constant="false" hasOnlySubstanceUnits="false" id="M_gar_c" name="N1-(5-Phospho-D-ribosyl)glycinamide" compartment="[" fbc:chemicalFormula="C7H14N2O8P"/>
      <species boundaryCondition="false" constant="false" hasOnlySubstanceUnits="false" id="M_gcald_c" name="Glycolaldehyde" fbc:chemicalFormula="C2H4O2"/>
      <species boundaryCondition="false" constant="false" hasOnlySubstanceUnits="false" id="M_gdp_c" name="GDP" fbc:chemicalFormula="C10H12N5O11P2"/>
      <species boundaryCondition="false" constant="false" hasOnlySubstanceUnits="false" id="M_gdpmann_c" name="GDP-D-mannose" fbc:chemicalFormula="C16H23N5O16P2"/>
      <species boundaryCondition="false" constant="false" hasOnlySubstanceUnits="false" id="M_gdptp_c" name="Guanosine 3'-diphosphate 5'-triphosphate" fbc:chemicalFormula="C10H11N5O20P5"/>
      <species boundaryCondition="false" constant="false" hasOnlySubstanceUnits="false" id="M_ggdp_c" name="Geranylgeranyl diphosphate" fbc:chemicalFormula="C20H33O7P2"/>
      <species boundaryCondition="false" constant="false" hasOnlySubstanceUnits="false" id="M_glc__D_c" name="D-Glucose" fbc:chemicalFormula="C6H12O6"/>
      <species boundaryCondition="false" constant="false" hasOnlySubstanceUnits="false" id="M_glcn_c" name="D-Gluconate" fbc:chemicalFormula="C6H11O7"/>
      <species boundaryCondition="false" constant="false" hasOnlySubstanceUnits="false" id="M_glcr_c" name="D-Glucarate" compartment="[" fbc:chemicalFormula="C6H8O8"/>
      <species boundaryCondition="false" constant="false" hasOnlySubstanceUnits="false" id="M_glcur_c" name="D-Glucuronate" compartment="[" fbc:chemicalFormula="C6H9O7"/>
      <species boundaryCondition="false" constant="false" hasOnlySubstanceUnits="false" id="M_gln__L_c" name="L-Glutamine" fbc:chemicalFormula="C5H10N2O3"/>
      <species boundaryCondition="false" constant="false" hasOnlySubstanceUnits="false" id="M_glu__D_c" name="D-Glutamate" fbc:chemicalFormula="C5H8NO4"/>
      <species boundaryCondition="false" constant="false" hasOnlySubstanceUnits="false" id="M_glu__L_c" name="L-Glutamate" fbc:chemicalFormula="C5H8NO4"/>
      <species boundaryCondition="false" constant="false" hasOnlySubstanceUnits="false" id="M_glu1sa_c" name="L-Glutamate 1-semialdehyde" fbc:chemicalFormula="C5H9NO3"/>
      <species boundaryCondition="false" constant="false" hasOnlySubstanceUnits="false" id="M_glu5p_c" name="L-Glutamate 5-phosphate" fbc:chemicalFormula="C5H8NO7P"/>
      <species boundaryCondition="false" constant="false" hasOnlySubstanceUnits="false" id="M_glu5sa_c" name="L-Glutamate 5-semialdehyde" fbc:chemicalFormula="C5H9NO3"/>
      <species boundaryCondition="false" constant="false" hasOnlySubstanceUnits="false" id="M_glutrna_c" name="L-Glutamyl-tRNA(Glu)" fbc:chemicalFormula="C5H7NO3R"/>
      <species boundaryCondition="false" constant="false" hasOnlySubstanceUnits="false" id="M_glx_c" name="Glyoxylate" fbc:chemicalFormula="C2H1O3"/>
      <species boundaryCondition="false" constant="false" hasOnlySubstanceUnits="false" id="M_gly_c" name="Glycine" fbc:chemicalFormula="C2H5NO2"/>
      <species boundaryCondition="false" constant="false" hasOnlySubstanceUnits="false" id="M_glyb_c" name="Glycine betaine" fbc:chemicalFormula="C5H11NO2"/>
      <species boundaryCondition="false" constant="false" hasOnlySubstanceUnits="false" id="M_glyc_c" name="Glycerol" fbc:chemicalFormula="C3H8O3"/>
      <species boundaryCondition="false" constant="false" hasOnlySubstanceUnits="false" id="M_glyc__R_c" name="(R)-Glycerate" fbc:chemicalFormula="C3H5O4"/>
      <species boundaryCondition="false" constant="false" hasOnlySubstanceUnits="false" id="M_glyc3p_c" name="Glycerol 3-phosphate" fbc:chemicalFormula="C3H7O6P"/>
      <species boundaryCondition="false" constant="false" hasOnlySubstanceUnits="false" id="M_gmp_c" name="GMP" fbc:chemicalFormula="C10H12N5O8P"/>
      <species boundaryCondition="false" constant="false" hasOnlySubstanceUnits="false" id="M_grdp_c" name="Geranyl diphosphate" fbc:chemicalFormula="C10H17O7P2"/>
      <species boundaryCondition="false" constant="false" hasOnlySubstanceUnits="false" id="M_gsn_c" name="Guanosine" fbc:chemicalFormula="C10H13N5O5"/>
      <species boundaryCondition="false" constant="false" hasOnlySubstanceUnits="false" id="M_gtp_c" name="GTP" fbc:chemicalFormula="C10H12N5O14P3"/>
      <species boundaryCondition="false" constant="false" hasOnlySubstanceUnits="false" id="M_gua_c" name="Guanine" fbc:chemicalFormula="C5H5N5O"/>
      <species boundaryCondition="false" constant="false" hasOnlySubstanceUnits="false" id="M_h_c" name="H+" fbc:chemicalFormula="H"/>
      <species boundaryCondition="false" constant="false" hasOnlySubstanceUnits="false" id="M_h2_c" name="H2" fbc:chemicalFormula="H2"/>
      <species boundaryCondition="false" constant="false" hasOnlySubstanceUnits="false" id="M_h2mb4p_c" name="1-hydroxy-2-methyl-2-(E)-butenyl 4-diphosphate" fbc:chemicalFormula="C5H9O8P2"/>
      <species boundaryCondition="false" constant="false" hasOnlySubstanceUnits="false" id="M_h2o_c" name="H2O" fbc:chemicalFormula="H2O"/>
      <species boundaryCondition="false" constant="false" hasOnlySubstanceUnits="false" id="M_h2o2_c" name="Hydrogen peroxide" fbc:chemicalFormula="H2O2"/>
      <species boundaryCondition="false" constant="false" hasOnlySubstanceUnits="false" id="M_h2s_c" name="Hydrogen sulfide" fbc:chemicalFormula="H2S"/>
      <species boundaryCondition="false" constant="false" hasOnlySubstanceUnits="false" id="M_ham_c" name="Hydroxylamine" fbc:chemicalFormula="H3NO"/>
      <species boundaryCondition="false" constant="false" hasOnlySubstanceUnits="false" id="M_hcit_c" name="2-Hydroxybutane-1,2,4-tricarboxylate" fbc:chemicalFormula="C7H7O7"/>
      <species boundaryCondition="false" constant="false" hasOnlySubstanceUnits="false" id="M_hco3_c" name="Bicarbonate" fbc:chemicalFormula="CHO3"/>
      <species boundaryCondition="false" constant="false" hasOnlySubstanceUnits="false" id="M_hcys__L_c" name="L-Homocysteine" fbc:chemicalFormula="C4H9NO2S"/>
      <species boundaryCondition="false" constant="false" hasOnlySubstanceUnits="false" id="M_hdca_c" name="Hexadecanoate (n-C16:0)" fbc:chemicalFormula="C16H31O2"/>
      <species boundaryCondition="false" constant="false" hasOnlySubstanceUnits="false" id="M_hdeACP_c" name="cis-hexadec-9-enoyl-[acyl-carrier protein] (n-C16:1)" fbc:chemicalFormula="C27H49N2O8PRS"/>
      <species boundaryCondition="false" constant="false" hasOnlySubstanceUnits="false" id="M_hexACP_c" name="Hexanoyl-ACP (n-C6:0ACP)" fbc:chemicalFormula="C17H31N2O8PRS"/>
      <species boundaryCondition="false" constant="false" hasOnlySubstanceUnits="false" id="M_hgbyr_c" name="Hydrogenobyrinate" compartment="[" fbc:chemicalFormula="C45H54N4O14"/>
      <species boundaryCondition="false" constant="false" hasOnlySubstanceUnits="false" id="M_his__L_c" name="L-Histidine" fbc:chemicalFormula="C6H9N3O2"/>
      <species boundaryCondition="false" constant="false" hasOnlySubstanceUnits="false" id="M_hisp_c" name="L-Histidinol phosphate" fbc:chemicalFormula="C6H11N3O4P"/>
      <species boundaryCondition="false" constant="false" hasOnlySubstanceUnits="false" id="M_histd_c" name="L-Histidinol" fbc:chemicalFormula="C6H12N3O"/>
      <species boundaryCondition="false" constant="false" hasOnlySubstanceUnits="false" id="M_hmbil_c" name="Hydroxymethylbilane" fbc:chemicalFormula="C40H38N4O17"/>
      <species boundaryCondition="false" constant="false" hasOnlySubstanceUnits="false" id="M_hom__L_c" name="L-Homoserine" fbc:chemicalFormula="C4H9NO3"/>
      <species boundaryCondition="false" constant="false" hasOnlySubstanceUnits="false" id="M_hxan_c" name="Hypoxanthine" fbc:chemicalFormula="C5H4N4O"/>
      <species boundaryCondition="false" constant="false" hasOnlySubstanceUnits="false" id="M_iasp_c" name="Iminoaspartate" fbc:chemicalFormula="C4H3NO4"/>
      <species boundaryCondition="false" constant="false" hasOnlySubstanceUnits="false" id="M_icit_c" name="Isocitrate" fbc:chemicalFormula="C6H5O7"/>
      <species boundaryCondition="false" constant="false" hasOnlySubstanceUnits="false" id="M_idp_c" name="IDP" fbc:chemicalFormula="C10H11N4O11P2"/>
      <species boundaryCondition="false" constant="false" hasOnlySubstanceUnits="false" id="M_ile__L_c" name="L-Isoleucine" fbc:chemicalFormula="C6H13NO2"/>
      <species boundaryCondition="false" constant="false" hasOnlySubstanceUnits="false" id="M_iletrna_c" name="L-Isoleucyl-tRNA(Ile)" fbc:chemicalFormula="C6H12NOR"/>
      <species boundaryCondition="false" constant="false" hasOnlySubstanceUnits="false" id="M_imacp_c" name="3-(Imidazol-4-yl)-2-oxopropyl phosphate" fbc:chemicalFormula="C6H7N2O5P"/>
      <species boundaryCondition="false" constant="false" hasOnlySubstanceUnits="false" id="M_imp_c" name="IMP" fbc:chemicalFormula="C10H11N4O8P"/>
      <species boundaryCondition="false" constant="false" hasOnlySubstanceUnits="false" id="M_indole_c" name="Indole" fbc:chemicalFormula="C8H7N"/>
      <species boundaryCondition="false" constant="false" hasOnlySubstanceUnits="false" id="M_ins_c" name="Inosine" fbc:chemicalFormula="C10H12N4O5"/>
      <species boundaryCondition="false" constant="false" hasOnlySubstanceUnits="false" id="M_ipdp_c" name="Isopentenyl diphosphate" fbc:chemicalFormula="C5H9O7P2"/>
      <species boundaryCondition="false" constant="false" hasOnlySubstanceUnits="false" id="M_itp_c" name="ITP" fbc:chemicalFormula="C10H11N4O14P3"/>
      <species boundaryCondition="false" constant="false" hasOnlySubstanceUnits="false" id="M_k_c" name="potassium" fbc:chemicalFormula="K"/>
      <species boundaryCondition="false" constant="false" hasOnlySubstanceUnits="false" id="M_lac__D_c" name="D-Lactate" fbc:chemicalFormula="C3H5O3"/>
      <species boundaryCondition="false" constant="false" hasOnlySubstanceUnits="false" id="M_lald__L_c" name="L-Lactaldehyde" fbc:chemicalFormula="C3H6O2"/>
      <species boundaryCondition="false" constant="false" hasOnlySubstanceUnits="false" id="M_leu__L_c" name="L-Leucine" fbc:chemicalFormula="C6H13NO2"/>
      <species boundaryCondition="false" constant="false" hasOnlySubstanceUnits="false" id="M_leutrna_c" name="L-Leucyl-tRNA(Leu)" fbc:chemicalFormula="C6H12NOR"/>
      <species boundaryCondition="false" constant="false" hasOnlySubstanceUnits="false" id="M_lpro_c" name="Lipoylprotein" fbc:chemicalFormula="S2X"/>
      <species boundaryCondition="false" constant="false" hasOnlySubstanceUnits="false" id="M_lys__L_c" name="L-Lysine" fbc:chemicalFormula="C6H15N2O2"/>
      <species boundaryCondition="false" constant="false" hasOnlySubstanceUnits="false" id="M_mal__L_c" name="L-Malate" fbc:chemicalFormula="C4H4O5"/>
      <species boundaryCondition="false" constant="false" hasOnlySubstanceUnits="false" id="M_malACP_c" name="Malonyl-[acyl-carrier protein]" fbc:chemicalFormula="C14H22N2O10PRS"/>
      <species boundaryCondition="false" constant="false" hasOnlySubstanceUnits="false" id="M_malcoa_c" name="Malonyl-CoA" fbc:chemicalFormula="C24H33N7O19P3S"/>
      <species boundaryCondition="false" constant="false" hasOnlySubstanceUnits="false" id="M_malt_c" name="Maltose" fbc:chemicalFormula="C12H22O11"/>
      <species boundaryCondition="false" constant="false" hasOnlySubstanceUnits="false" id="M_malthx_c" name="Maltohexaose" fbc:chemicalFormula="C36H62O31"/>
      <species boundaryCondition="false" constant="false" hasOnlySubstanceUnits="false" id="M_malttr_c" name="Maltotriose" compartment="[" fbc:chemicalFormula="C18H32O16"/>
      <species boundaryCondition="false" constant="false" hasOnlySubstanceUnits="false" id="M_man1p_c" name="D-Mannose 1-phosphate" fbc:chemicalFormula="C6H11O9P"/>
      <species boundaryCondition="false" constant="false" hasOnlySubstanceUnits="false" id="M_man6p_c" name="D-Mannose 6-phosphate" fbc:chemicalFormula="C6H11O9P"/>
      <species boundaryCondition="false" constant="false" hasOnlySubstanceUnits="false" id="M_mdhdhf_c" name="(2R,4S)-2-methyl-2,4-dihydroxydihydrofuran-3-one" fbc:chemicalFormula="C5H8O4"/>
      <species boundaryCondition="false" constant="false" hasOnlySubstanceUnits="false" id="M_mecfsp_c" name="Methylcorrinoid iron sulfur protein" fbc:chemicalFormula="C20H3CoN4R21"/>
      <species boundaryCondition="false" constant="false" hasOnlySubstanceUnits="false" id="M_met__L_c" name="L-Methionine" fbc:chemicalFormula="C5H11NO2S"/>
      <species boundaryCondition="false" constant="false" hasOnlySubstanceUnits="false" id="M_methf_c" name="5,10-Methenyltetrahydrofolate" fbc:chemicalFormula="C20H20N7O6"/>
      <species boundaryCondition="false" constant="false" hasOnlySubstanceUnits="false" id="M_mettrna_c" name="L-Methionyl-tRNA (Met)" fbc:chemicalFormula="C5H10NOSR"/>
      <species boundaryCondition="false" constant="false" hasOnlySubstanceUnits="false" id="M_mg2_c" name="magnesium" fbc:chemicalFormula="Mg"/>
      <species boundaryCondition="false" constant="false" hasOnlySubstanceUnits="false" id="M_mlthf_c" name="5,10-Methylenetetrahydrofolate" fbc:chemicalFormula="C20H21N7O6"/>
      <species boundaryCondition="false" constant="false" hasOnlySubstanceUnits="false" id="M_mn2_c" name="Mn2+" fbc:chemicalFormula="Mn"/>
      <species boundaryCondition="false" constant="false" hasOnlySubstanceUnits="false" id="M_mobd_c" name="Molybdate" fbc:chemicalFormula="MoO4"/>
      <species boundaryCondition="false" constant="false" hasOnlySubstanceUnits="false" id="M_mql8_c" name="Menaquinol 8" fbc:chemicalFormula="C51H74O2"/>
      <species boundaryCondition="false" constant="false" hasOnlySubstanceUnits="false" id="M_mqn8_c" name="Menaquinone 8" fbc:chemicalFormula="C51H72O2"/>
      <species boundaryCondition="false" constant="false" hasOnlySubstanceUnits="false" id="M_mthgxl_c" name="Methylglyoxal" fbc:chemicalFormula="C3H4O2"/>
      <species boundaryCondition="false" constant="false" hasOnlySubstanceUnits="false" id="M_mththf_c" name="(2R,4S)-2-methyl-2,3,3,4-tetrahydroxytetrahydrofuran" fbc:chemicalFormula="C5H10O5"/>
      <species boundaryCondition="false" constant="false" hasOnlySubstanceUnits="false" id="M_myrsACP_c" name="Myristoyl-ACP (n-C14:0ACP)" fbc:chemicalFormula="C25H47N2O8PRS"/>
      <species boundaryCondition="false" constant="false" hasOnlySubstanceUnits="false" id="M_n2_c" name="nitrogen" fbc:chemicalFormula="N2"/>
      <species boundaryCondition="false" constant="false" hasOnlySubstanceUnits="false" id="M_na1_c" name="Sodium" fbc:chemicalFormula="Na"/>
      <species boundaryCondition="false" constant="false" hasOnlySubstanceUnits="false" id="M_nac_c" name="Nicotinate" fbc:chemicalFormula="C6H4NO2"/>
      <species boundaryCondition="false" constant="false" hasOnlySubstanceUnits="false" id="M_nad_c" name="Nicotinamide adenine dinucleotide" fbc:chemicalFormula="C21H26N7O14P2"/>
      <species boundaryCondition="false" constant="false" hasOnlySubstanceUnits="false" id="M_nadh_c" name="Nicotinamide adenine dinucleotide - reduced" fbc:chemicalFormula="C21H27N7O14P2"/>
      <species boundaryCondition="false" constant="false" hasOnlySubstanceUnits="false" id="M_nadp_c" name="Nicotinamide adenine dinucleotide phosphate" fbc:chemicalFormula="C21H25N7O17P3"/>
      <species boundaryCondition="false" constant="false" hasOnlySubstanceUnits="false" id="M_nadph_c" name="Nicotinamide adenine dinucleotide phosphate - reduced" fbc:chemicalFormula="C21H26N7O17P3"/>
      <species boundaryCondition="false" constant="false" hasOnlySubstanceUnits="false" id="M_ncam_c" name="Nicotinamide" fbc:chemicalFormula="C6H6N2O"/>
      <species boundaryCondition="false" constant="false" hasOnlySubstanceUnits="false" id="M_nh4_c" name="Ammonium" fbc:chemicalFormula="H4N"/>
      <species boundaryCondition="false" constant="false" hasOnlySubstanceUnits="false" id="M_ni2_c" name="nickel" fbc:chemicalFormula="Ni"/>
      <species boundaryCondition="false" constant="false" hasOnlySubstanceUnits="false" id="M_nicrnt_c" name="Nicotinate D-ribonucleotide" fbc:chemicalFormula="C11H12NO9P"/>
      <species boundaryCondition="false" constant="false" hasOnlySubstanceUnits="false" id="M_no2_c" name="Nitrite" fbc:chemicalFormula="NO2"/>
      <species boundaryCondition="false" constant="false" hasOnlySubstanceUnits="false" id="M_no3_c" name="Nitrate" fbc:chemicalFormula="NO3"/>
      <species boundaryCondition="false" constant="false" hasOnlySubstanceUnits="false" id="M_o2_c" name="O2" fbc:chemicalFormula="O2"/>
      <species boundaryCondition="false" constant="false" hasOnlySubstanceUnits="false" id="M_o2s_c" name="Superoxide anion" fbc:chemicalFormula="O2"/>
      <species boundaryCondition="false" constant="false" hasOnlySubstanceUnits="false" id="M_oaa_c" name="Oxaloacetate" fbc:chemicalFormula="C4H2O5"/>
      <species boundaryCondition="false" constant="false" hasOnlySubstanceUnits="false" id="M_ocACP_c" name="Octanoyl-ACP (n-C8:0ACP)" fbc:chemicalFormula="C19H35N2O8PRS"/>
      <species boundaryCondition="false" constant="false" hasOnlySubstanceUnits="false" id="M_ocdca_c" name="octadecanoate (n-C18:0)" fbc:chemicalFormula="C18H35O2"/>
      <species boundaryCondition="false" constant="false" hasOnlySubstanceUnits="false" id="M_ocdcaACP_c" name="Octadecanoyl-ACP (n-C18:0ACP)" fbc:chemicalFormula="C29H55N2O8PRS"/>
      <species boundaryCondition="false" constant="false" hasOnlySubstanceUnits="false" id="M_octdp_c" name="all-trans-Octaprenyl diphosphate" fbc:chemicalFormula="C40H65O7P2"/>
      <species boundaryCondition="false" constant="false" hasOnlySubstanceUnits="false" id="M_octeACP_c" name="cis-octadec-11-enoyl-[acyl-carrier protein] (n-C18:1)" fbc:chemicalFormula="C29H53N2O8PRS"/>
      <species boundaryCondition="false" constant="false" hasOnlySubstanceUnits="false" id="M_orn_c" name="Ornithine" fbc:chemicalFormula="C5H13N2O2"/>
      <species boundaryCondition="false" constant="false" hasOnlySubstanceUnits="false" id="M_orot_c" name="Orotate" fbc:chemicalFormula="C5H3N2O4"/>
      <species boundaryCondition="false" constant="false" hasOnlySubstanceUnits="false" id="M_orot5p_c" name="Orotidine 5'-phosphate" fbc:chemicalFormula="C10H10N2O11P"/>
      <species boundaryCondition="false" constant="false" hasOnlySubstanceUnits="false" id="M_pa120_c" name="1,2-didodecanoyl-sn-glycerol 3-phosphate" fbc:chemicalFormula="C27H51O8P1"/>
      <species boundaryCondition="false" constant="false" hasOnlySubstanceUnits="false" id="M_pa140_c" name="1,2-ditetradecanoyl-sn-glycerol 3-phosphate" fbc:chemicalFormula="C31H59O8P1"/>
      <species boundaryCondition="false" constant="false" hasOnlySubstanceUnits="false" id="M_pa160_c" name="1,2-dihexadecanoyl-sn-glycerol 3-phosphate" fbc:chemicalFormula="C35H67O8P1"/>
      <species boundaryCondition="false" constant="false" hasOnlySubstanceUnits="false" id="M_pa161_c" name="1,2-dihexadec-9-enoyl-sn-glycerol 3-phosphate" fbc:chemicalFormula="C35H63O8P1"/>
      <species boundaryCondition="false" constant="false" hasOnlySubstanceUnits="false" id="M_pa180_c" name="1,2-dioctadecanoyl-sn-glycerol 3-phosphate" fbc:chemicalFormula="C39H75O8P1"/>
      <species boundaryCondition="false" constant="false" hasOnlySubstanceUnits="false" id="M_pa181_c" name="1,2-dioctadec-11-enoyl-sn-glycerol 3-phosphate" fbc:chemicalFormula="C39H71O8P1"/>
      <species boundaryCondition="false" constant="false" hasOnlySubstanceUnits="false" id="M_palmACP_c" name="Palmitoyl-ACP (n-C16:0ACP)" fbc:chemicalFormula="C27H51N2O8PRS"/>
      <species boundaryCondition="false" constant="false" hasOnlySubstanceUnits="false" id="M_pan4p_c" name="Pantetheine 4'-phosphate" fbc:chemicalFormula="C11H21N2O7PS"/>
      <species boundaryCondition="false" constant="false" hasOnlySubstanceUnits="false" id="M_pant__R_c" name="(R)-Pantoate" fbc:chemicalFormula="C6H11O4"/>
      <species boundaryCondition="false" constant="false" hasOnlySubstanceUnits="false" id="M_pap_c" name="Adenosine 3',5'-bisphosphate" fbc:chemicalFormula="C10H11N5O10P2"/>
      <species boundaryCondition="false" constant="false" hasOnlySubstanceUnits="false" id="M_pdx5p_c" name="Pyridoxine 5'-phosphate" fbc:chemicalFormula="C8H10NO6P"/>
      <species boundaryCondition="false" constant="false" hasOnlySubstanceUnits="false" id="M_pe120_c" name="phosphatidylethanolamine (didodecanoyl, n-C12:0)" fbc:chemicalFormula="C29H58N1O8P1"/>
      <species boundaryCondition="false" constant="false" hasOnlySubstanceUnits="false" id="M_pe140_c" name="phosphatidylethanolamine (ditetradecanoyl, n-C14:0)" fbc:chemicalFormula="C33H66N1O8P1"/>
      <species boundaryCondition="false" constant="false" hasOnlySubstanceUnits="false" id="M_pe160_c" name="phosphatidylethanolamine (dihexadecanoyl, n-C16:0)" fbc:chemicalFormula="C37H74N1O8P1"/>
      <species boundaryCondition="false" constant="false" hasOnlySubstanceUnits="false" id="M_pe161_c" name="phosphatidylethanolamine (dihexadec-9enoyl, n-C16:1)" fbc:chemicalFormula="C37H70N1O8P1"/>
      <species boundaryCondition="false" constant="false" hasOnlySubstanceUnits="false" id="M_pe180_c" name="phosphatidylethanolamine (dioctadecanoyl, n-C18:0)" fbc:chemicalFormula="C41H82N1O8P1"/>
      <species boundaryCondition="false" constant="false" hasOnlySubstanceUnits="false" id="M_pe181_c" name="phosphatidylethanolamine (dioctadec-11-enoyl, n-C18:1)" fbc:chemicalFormula="C41H78N1O8P1"/>
      <species boundaryCondition="false" constant="false" hasOnlySubstanceUnits="false" id="M_pep_c" name="Phosphoenolpyruvate" fbc:chemicalFormula="C3H2O6P"/>
      <species boundaryCondition="false" constant="false" hasOnlySubstanceUnits="false" id="M_pg120_c" name="Phosphatidylglycerol (didodecanoyl, n-C12:0)" fbc:chemicalFormula="C30H58O10P1"/>
      <species boundaryCondition="false" constant="false" hasOnlySubstanceUnits="false" id="M_pg140_c" name="Phosphatidylglycerol (ditetradecanoyl, n-C14:0)" fbc:chemicalFormula="C34H66O10P1"/>
      <species boundaryCondition="false" constant="false" hasOnlySubstanceUnits="false" id="M_pg160_c" name="Phosphatidylglycerol (dihexadecanoyl, n-C16:0)" fbc:chemicalFormula="C38H74O10P1"/>
      <species boundaryCondition="false" constant="false" hasOnlySubstanceUnits="false" id="M_pg161_c" name="Phosphatidylglycerol (dihexadec-9-enoyl, n-C16:1)" fbc:chemicalFormula="C38H70O10P1"/>
      <species boundaryCondition="false" constant="false" hasOnlySubstanceUnits="false" id="M_pg180_c" name="Phosphatidylglycerol (dioctadecanoyl, n-C18:0)" fbc:chemicalFormula="C42H82O10P1"/>
      <species boundaryCondition="false" constant="false" hasOnlySubstanceUnits="false" id="M_pg181_c" name="Phosphatidylglycerol (dioctadec-11-enoyl, n-C18:1)" fbc:chemicalFormula="C42H78O10P1"/>
      <species boundaryCondition="false" constant="false" hasOnlySubstanceUnits="false" id="M_pgp120_c" name="Phosphatidylglycerophosphate (didodecanoyl, n-C12:0)" fbc:chemicalFormula="C30H57O13P2"/>
      <species boundaryCondition="false" constant="false" hasOnlySubstanceUnits="false" id="M_pgp140_c" name="Phosphatidylglycerophosphate (ditetradecanoyl, n-C14:0)" fbc:chemicalFormula="C34H65O13P2"/>
      <species boundaryCondition="false" constant="false" hasOnlySubstanceUnits="false" id="M_pgp160_c" name="Phosphatidylglycerophosphate (dihexadecanoyl, n-C16:0)" fbc:chemicalFormula="C38H73O13P2"/>
      <species boundaryCondition="false" constant="false" hasOnlySubstanceUnits="false" id="M_pgp161_c" name="Phosphatidylglycerophosphate (dihexadec-9-enoyl, n-C16:1)" fbc:chemicalFormula="C38H69O13P2"/>
      <species boundaryCondition="false" constant="false" hasOnlySubstanceUnits="false" id="M_pgp180_c" name="Phosphatidylglycerophosphate (dioctadecanoyl, n-C18:0)" fbc:chemicalFormula="C42H81O13P2"/>
      <species boundaryCondition="false" constant="false" hasOnlySubstanceUnits="false" id="M_pgp181_c" name="Phosphatidylglycerophosphate (dioctadec-11-enoyl, n-C18:1)" fbc:chemicalFormula="C42H77O13P2"/>
      <species boundaryCondition="false" constant="false" hasOnlySubstanceUnits="false" id="M_phe__L_c" name="L-Phenylalanine" fbc:chemicalFormula="C9H11NO2"/>
      <species boundaryCondition="false" constant="false" hasOnlySubstanceUnits="false" id="M_phetrna_c" name="L-Phenylalanyl-tRNA(Phe)" fbc:chemicalFormula="C9H10NOR"/>
      <species boundaryCondition="false" constant="false" hasOnlySubstanceUnits="false" id="M_phom_c" name="O-Phospho-L-homoserine" fbc:chemicalFormula="C4H8NO6P"/>
      <species boundaryCondition="false" constant="false" hasOnlySubstanceUnits="false" id="M_phpyr_c" name="Phenylpyruvate" compartment="[" fbc:chemicalFormula="C9H7O3"/>
      <species boundaryCondition="false" constant="false" hasOnlySubstanceUnits="false" id="M_phthr_c" name="O-Phospho-4-hydroxy-L-threonine" compartment="[" fbc:chemicalFormula="C4H8NO7P"/>
      <species boundaryCondition="false" constant="false" hasOnlySubstanceUnits="false" id="M_pi_c" name="Phosphate" fbc:chemicalFormula="HO4P"/>
      <species boundaryCondition="false" constant="false" hasOnlySubstanceUnits="false" id="M_pmtcoa_c" name="Palmitoyl-CoA (n-C16:0CoA)" fbc:chemicalFormula="C37H62N7O17P3S"/>
      <species boundaryCondition="false" constant="false" hasOnlySubstanceUnits="false" id="M_pnto__R_c" name="(R)-Pantothenate" fbc:chemicalFormula="C9H16NO5"/>
      <species boundaryCondition="false" constant="false" hasOnlySubstanceUnits="false" id="M_ppa_c" name="Propionate (n-C3:0)" fbc:chemicalFormula="C3H5O2"/>
      <species boundaryCondition="false" constant="false" hasOnlySubstanceUnits="false" id="M_ppap_c" name="Propanoyl phosphate" fbc:chemicalFormula="C3H5O5P"/>
      <species boundaryCondition="false" constant="false" hasOnlySubstanceUnits="false" id="M_ppbng_c" name="Porphobilinogen" fbc:chemicalFormula="C10H13N2O4"/>
      <species boundaryCondition="false" constant="false" hasOnlySubstanceUnits="false" id="M_ppcoa_c" name="Propanoyl-CoA" fbc:chemicalFormula="C24H36N7O17P3S"/>
      <species boundaryCondition="false" constant="false" hasOnlySubstanceUnits="false" id="M_pphn_c" name="Prephenate" fbc:chemicalFormula="C10H8O6"/>
      <species boundaryCondition="false" constant="false" hasOnlySubstanceUnits="false" id="M_ppi_c" name="Diphosphate" fbc:chemicalFormula="HO7P2"/>
      <species boundaryCondition="false" constant="false" hasOnlySubstanceUnits="false" id="M_pppg9_c" name="Protoporphyrinogen IX" fbc:chemicalFormula="C34H38N4O4"/>
      <species boundaryCondition="false" constant="false" hasOnlySubstanceUnits="false" id="M_pppi_c" name="Inorganic triphosphate" fbc:chemicalFormula="HO10P3"/>
      <species boundaryCondition="false" constant="false" hasOnlySubstanceUnits="false" id="M_pram_c" name="5-Phospho-beta-D-ribosylamine" fbc:chemicalFormula="C5H11NO7P"/>
      <species boundaryCondition="false" constant="false" hasOnlySubstanceUnits="false" id="M_pran_c" name="N-(5-Phospho-D-ribosyl)anthranilate" fbc:chemicalFormula="C12H13NO9P"/>
      <species boundaryCondition="false" constant="false" hasOnlySubstanceUnits="false" id="M_prbamp_c" name="1-(5-Phosphoribosyl)-AMP" fbc:chemicalFormula="C15H19N5O14P2"/>
      <species boundaryCondition="false" constant="false" hasOnlySubstanceUnits="false" id="M_prbatp_c" name="1-(5-Phosphoribosyl)-ATP" fbc:chemicalFormula="C15H19N5O20P4"/>
      <species boundaryCondition="false" constant="false" hasOnlySubstanceUnits="false" id="M_pre3a_c" name="Precorrin 3 A" fbc:chemicalFormula="C43H43N4O16"/>
      <species boundaryCondition="false" constant="false" hasOnlySubstanceUnits="false" id="M_pre3b_c" name="Precorrin 3B" fbc:chemicalFormula="C43H44N4O17"/>
      <species boundaryCondition="false" constant="false" hasOnlySubstanceUnits="false" id="M_pre4_c" name="Precorrin 4" fbc:chemicalFormula="C44H44N4O17"/>
      <species boundaryCondition="false" constant="false" hasOnlySubstanceUnits="false" id="M_pre5_c" name="Precorrin 5" fbc:chemicalFormula="C45H46N4O17"/>
      <species boundaryCondition="false" constant="false" hasOnlySubstanceUnits="false" id="M_pre6a_c" name="Precorrin 6A" fbc:chemicalFormula="C44H47N4O16"/>
      <species boundaryCondition="false" constant="false" hasOnlySubstanceUnits="false" id="M_pre6b_c" name="Precorrin 6B" fbc:chemicalFormula="C44H49N4O16"/>
      <species boundaryCondition="false" constant="false" hasOnlySubstanceUnits="false" id="M_pre8_c" name="Precorrin 8" fbc:chemicalFormula="C45H53N4O14"/>
      <species boundaryCondition="false" constant="false" hasOnlySubstanceUnits="false" id="M_prfp_c" name="1-(5-Phosphoribosyl)-5-[(5-phosphoribosylamino)methylideneamino]imidazole-4-carboxamide" fbc:chemicalFormula="C15H21N5O15P2"/>
      <species boundaryCondition="false" constant="false" hasOnlySubstanceUnits="false" id="M_prlp_c" name="5-[(5-phospho-1-deoxyribulos-1-ylamino)methylideneamino]-1-(5-phosphoribosyl)imidazole-4-carboxamide" fbc:chemicalFormula="C15H21N5O15P2"/>
      <species boundaryCondition="false" constant="false" hasOnlySubstanceUnits="false" id="M_pro__L_c" name="L-Proline" fbc:chemicalFormula="C5H9NO2"/>
      <species boundaryCondition="false" constant="false" hasOnlySubstanceUnits="false" id="M_prpp_c" name="5-Phospho-alpha-D-ribose 1-diphosphate" fbc:chemicalFormula="C5H8O14P3"/>
      <species boundaryCondition="false" constant="false" hasOnlySubstanceUnits="false" id="M_ps120_c" name="phosphatidylserine (didodecanoyl, n-C12:0)" fbc:chemicalFormula="C30H57N1O10P1"/>
      <species boundaryCondition="false" constant="false" hasOnlySubstanceUnits="false" id="M_ps140_c" name="phosphatidylserine (ditetradecanoyl, n-C14:0)" fbc:chemicalFormula="C34H65N1O10P1"/>
      <species boundaryCondition="false" constant="false" hasOnlySubstanceUnits="false" id="M_ps160_c" name="phosphatidylserine (dihexadecanoyl, n-C16:0)" fbc:chemicalFormula="C38H73N1O10P1"/>
      <species boundaryCondition="false" constant="false" hasOnlySubstanceUnits="false" id="M_ps161_c" name="phosphatidylserine (dihexadec-9-enoyl, n-C16:1)" fbc:chemicalFormula="C38H69N1O10P1"/>
      <species boundaryCondition="false" constant="false" hasOnlySubstanceUnits="false" id="M_ps180_c" name="phosphatidylserine (dioctadecanoyl, n-C18:0)" fbc:chemicalFormula="C42H81N1O10P1"/>
      <species boundaryCondition="false" constant="false" hasOnlySubstanceUnits="false" id="M_ps181_c" name="phosphatidylserine (dioctadec-11-enoyl, n-C18:1)" fbc:chemicalFormula="C42H77N1O10P1"/>
      <species boundaryCondition="false" constant="false" hasOnlySubstanceUnits="false" id="M_pser__L_c" name="O-Phospho-L-serine" fbc:chemicalFormula="C3H6NO6P"/>
      <species boundaryCondition="false" constant="false" hasOnlySubstanceUnits="false" id="M_ptrc_c" name="Putrescine" fbc:chemicalFormula="C4H14N2"/>
      <species boundaryCondition="false" constant="false" hasOnlySubstanceUnits="false" id="M_pydx5p_c" name="Pyridoxal 5'-phosphate" fbc:chemicalFormula="C8H8NO6P"/>
      <species boundaryCondition="false" constant="false" hasOnlySubstanceUnits="false" id="M_pydxn_c" name="Pyridoxine" fbc:chemicalFormula="C8H11NO3"/>
      <species boundaryCondition="false" constant="false" hasOnlySubstanceUnits="false" id="M_pyr_c" name="Pyruvate" compartment="[" fbc:chemicalFormula="C3H3O3"/>
      <species boundaryCondition="false" constant="false" hasOnlySubstanceUnits="false" id="M_quln_c" name="Quinolinate" fbc:chemicalFormula="C7H3NO4"/>
      <species boundaryCondition="false" constant="false" hasOnlySubstanceUnits="false" id="M_r1p_c" name="alpha-D-Ribose 1-phosphate" fbc:chemicalFormula="C5H9O8P"/>
      <species boundaryCondition="false" constant="false" hasOnlySubstanceUnits="false" id="M_r5p_c" name="alpha-D-Ribose 5-phosphate" fbc:chemicalFormula="C5H9O8P"/>
      <species boundaryCondition="false" constant="false" hasOnlySubstanceUnits="false" id="M_rbl__L_c" name="L-Ribulose" fbc:chemicalFormula="C5H10O5"/>
      <species boundaryCondition="false" constant="false" hasOnlySubstanceUnits="false" id="M_rdmbzi_c" name="N1-(alpha-D-ribosyl)-5,6-dimethylbenzimidazole" fbc:chemicalFormula="C14H18N2O4"/>
      <species boundaryCondition="false" constant="false" hasOnlySubstanceUnits="false" id="M_rhcys_c" name="S-Ribosyl-L-homocysteine" fbc:chemicalFormula="C9H17NO6S"/>
      <species boundaryCondition="false" constant="false" hasOnlySubstanceUnits="false" id="M_rib__D_c" name="D-Ribose" fbc:chemicalFormula="C5H10O5"/>
      <species boundaryCondition="false" constant="false" hasOnlySubstanceUnits="false" id="M_ribflv_c" name="Riboflavin" fbc:chemicalFormula="C17H20N4O6"/>
      <species boundaryCondition="false" constant="false" hasOnlySubstanceUnits="false" id="M_rml_c" name="L-Rhamnulose" fbc:chemicalFormula="C6H12O5"/>
      <species boundaryCondition="false" constant="false" hasOnlySubstanceUnits="false" id="M_rml1p_c" name="L-Rhamnulose 1-phosphate" fbc:chemicalFormula="C6H11O8P"/>
      <species boundaryCondition="false" constant="false" hasOnlySubstanceUnits="false" id="M_rmn_c" name="L-Rhamnose" fbc:chemicalFormula="C6H12O5"/>
      <species boundaryCondition="false" constant="false" hasOnlySubstanceUnits="false" id="M_rnam_c" name="N-Ribosylnicotinamide" fbc:chemicalFormula="C11H15N2O5"/>
      <species boundaryCondition="false" constant="false" hasOnlySubstanceUnits="false" id="M_ru5p__D_c" name="D-Ribulose 5-phosphate" fbc:chemicalFormula="C5H9O8P"/>
      <species boundaryCondition="false" constant="false" hasOnlySubstanceUnits="false" id="M_ru5p__L_c" name="L-Ribulose 5-phosphate" fbc:chemicalFormula="C5H9O8P"/>
      <species boundaryCondition="false" constant="false" hasOnlySubstanceUnits="false" id="M_s17bp_c" name="Sedoheptulose 1,7-bisphosphate" fbc:chemicalFormula="C7H12O13P2"/>
      <species boundaryCondition="false" constant="false" hasOnlySubstanceUnits="false" id="M_s7p_c" name="Sedoheptulose 7-phosphate" fbc:chemicalFormula="C7H13O10P"/>
      <species boundaryCondition="false" constant="false" hasOnlySubstanceUnits="false" id="M_scl_c" name="sirohydrochlorin" fbc:chemicalFormula="C42H39N4O16"/>
      <species boundaryCondition="false" constant="false" hasOnlySubstanceUnits="false" id="M_seln_c" name="Selenide" fbc:chemicalFormula="HSe"/>
      <species boundaryCondition="false" constant="false" hasOnlySubstanceUnits="false" id="M_selnp_c" name="Selenophosphate" fbc:chemicalFormula="H2O3PSe"/>
      <species boundaryCondition="false" constant="false" hasOnlySubstanceUnits="false" id="M_ser__D_c" name="D-Serine" fbc:chemicalFormula="C3H7NO3"/>
      <species boundaryCondition="false" constant="false" hasOnlySubstanceUnits="false" id="M_ser__L_c" name="L-Serine" fbc:chemicalFormula="C3H7NO3"/>
      <species boundaryCondition="false" constant="false" hasOnlySubstanceUnits="false" id="M_sertrna_c" name="L-Seryl-tRNA(Ser)" fbc:chemicalFormula="C3H6NO2R"/>
      <species boundaryCondition="false" constant="false" hasOnlySubstanceUnits="false" id="M_sheme_c" name="Siroheme" fbc:chemicalFormula="C42H36FeN4O16"/>
      <species boundaryCondition="false" constant="false" hasOnlySubstanceUnits="false" id="M_skm_c" name="Shikimate" fbc:chemicalFormula="C7H9O5"/>
      <species boundaryCondition="false" constant="false" hasOnlySubstanceUnits="false" id="M_skm5p_c" name="Shikimate 5-phosphate" fbc:chemicalFormula="C7H8O8P"/>
      <species boundaryCondition="false" constant="false" hasOnlySubstanceUnits="false" id="M_sl26da_c" name="N-Succinyl-LL-2,6-diaminoheptanedioate" fbc:chemicalFormula="C11H16N2O7"/>
      <species boundaryCondition="false" constant="false" hasOnlySubstanceUnits="false" id="M_sl2a6o_c" name="N-Succinyl-2-L-amino-6-oxoheptanedioate" fbc:chemicalFormula="C11H12NO8"/>
      <species boundaryCondition="false" constant="false" hasOnlySubstanceUnits="false" id="M_so2_c" name="sulfur dioxide" fbc:chemicalFormula="O2S"/>
      <species boundaryCondition="false" constant="false" hasOnlySubstanceUnits="false" id="M_so3_c" name="Sulfite" fbc:chemicalFormula="O3S"/>
      <species boundaryCondition="false" constant="false" hasOnlySubstanceUnits="false" id="M_so4_c" name="Sulfate" fbc:chemicalFormula="O4S"/>
      <species boundaryCondition="false" constant="false" hasOnlySubstanceUnits="false" id="M_spmd_c" name="Spermidine" fbc:chemicalFormula="C7H22N3"/>
      <species boundaryCondition="false" constant="false" hasOnlySubstanceUnits="false" id="M_stcoa_c" name="Stearoyl-CoA (n-C18:0CoA)" fbc:chemicalFormula="C39H66N7O17P3S"/>
      <species boundaryCondition="false" constant="false" hasOnlySubstanceUnits="false" id="M_succ_c" name="Succinate" fbc:chemicalFormula="C4H4O4"/>
      <species boundaryCondition="false" constant="false" hasOnlySubstanceUnits="false" id="M_succoa_c" name="Succinyl-CoA" fbc:chemicalFormula="C25H35N7O19P3S"/>
      <species boundaryCondition="false" constant="false" hasOnlySubstanceUnits="false" id="M_suchms_c" name="O-Succinyl-L-homoserine" fbc:chemicalFormula="C8H12NO6"/>
      <species boundaryCondition="false" constant="false" hasOnlySubstanceUnits="false" id="M_sucsal_c" name="Succinic semialdehyde" fbc:chemicalFormula="C4H5O3"/>
      <species boundaryCondition="false" constant="false" hasOnlySubstanceUnits="false" id="M_t3c11vaceACP_c" name="trans-3-cis-11-vacceoyl-[acyl-carrier protein]" fbc:chemicalFormula="C29H51N2O8PRS"/>
      <species boundaryCondition="false" constant="false" hasOnlySubstanceUnits="false" id="M_t3c5ddeceACP_c" name="trans-3-cis-5-dodecenoyl-[acyl-carrier protein]" fbc:chemicalFormula="C23H39N2O8PRS"/>
      <species boundaryCondition="false" constant="false" hasOnlySubstanceUnits="false" id="M_t3c7mrseACP_c" name="trans-3-cis-7-myristoleoyl-[acyl-carrier protein]" fbc:chemicalFormula="C25H43N2O8PRS"/>
      <species boundaryCondition="false" constant="false" hasOnlySubstanceUnits="false" id="M_t3c9palmeACP_c" name="trans-3-cis-9-palmitoleoyl-[acyl-carrier protein]" fbc:chemicalFormula="C27H47N2O8PRS"/>
      <species boundaryCondition="false" constant="false" hasOnlySubstanceUnits="false" id="M_tag6p__D_c" name="D-Tagatose 6-phosphate" fbc:chemicalFormula="C6H11O9P"/>
      <species boundaryCondition="false" constant="false" hasOnlySubstanceUnits="false" id="M_tagdp__D_c" name="D-Tagatose 1,6-biphosphate" fbc:chemicalFormula="C6H10O12P2"/>
      <species boundaryCondition="false" constant="false" hasOnlySubstanceUnits="false" id="M_taur_c" name="Taurine" compartment="[" fbc:chemicalFormula="C2H7NO3S"/>
      <species boundaryCondition="false" constant="false" hasOnlySubstanceUnits="false" id="M_tdcoa_c" name="Tetradecanoyl-CoA (n-C14:0CoA)" fbc:chemicalFormula="C35H58N7O17P3S"/>
      <species boundaryCondition="false" constant="false" hasOnlySubstanceUnits="false" id="M_tddec2eACP_c" name="trans-Dodec-2-enoyl-[acyl-carrier protein]" fbc:chemicalFormula="C23H41N2O8PRS"/>
      <species boundaryCondition="false" constant="false" hasOnlySubstanceUnits="false" id="M_tdeACP_c" name="cis-tetradec-7-enoyl-[acyl-carrier protein] (n-C14:1)" fbc:chemicalFormula="C25H45N2O8PRS"/>
      <species boundaryCondition="false" constant="false" hasOnlySubstanceUnits="false" id="M_tdec2eACP_c" name="trans-Dec-2-enoyl-[acyl-carrier protein]" fbc:chemicalFormula="C21H37N2O8PRS"/>
      <species boundaryCondition="false" constant="false" hasOnlySubstanceUnits="false" id="M_teca_CL_c" name="glycerol teichoic acid (n=25), unlinked, D-ala (specific CL)" fbc:chemicalFormula="C158H313N26O155P25"/>
      <species boundaryCondition="false" constant="false" hasOnlySubstanceUnits="false" id="M_thdp_c" name="2,3,4,5-Tetrahydrodipicolinate" fbc:chemicalFormula="C7H7NO4"/>
      <species boundaryCondition="false" constant="false" hasOnlySubstanceUnits="false" id="M_thex2eACP_c" name="trans-Hex-2-enoyl-[acyl-carrier protein]" fbc:chemicalFormula="C17H29N2O8PRS"/>
      <species boundaryCondition="false" constant="false" hasOnlySubstanceUnits="false" id="M_thf_c" name="5,6,7,8-Tetrahydrofolate" fbc:chemicalFormula="C19H21N7O6"/>
      <species boundaryCondition="false" constant="false" hasOnlySubstanceUnits="false" id="M_thfglu_c" name="Tetrahydrofolyl-[Glu](2)" fbc:chemicalFormula="C24H27N8O9"/>
      <species boundaryCondition="false" constant="false" hasOnlySubstanceUnits="false" id="M_thm_c" name="Thiamin" fbc:chemicalFormula="C12H17N4OS"/>
      <species boundaryCondition="false" constant="false" hasOnlySubstanceUnits="false" id="M_thmmp_c" name="Thiamin monophosphate" fbc:chemicalFormula="C12H16N4O4PS"/>
      <species boundaryCondition="false" constant="false" hasOnlySubstanceUnits="false" id="M_thmpp_c" name="Thiamine diphosphate" fbc:chemicalFormula="C12H16N4O7P2S"/>
      <species boundaryCondition="false" constant="false" hasOnlySubstanceUnits="false" id="M_thr__L_c" name="L-Threonine" fbc:chemicalFormula="C4H9NO3"/>
      <species boundaryCondition="false" constant="false" hasOnlySubstanceUnits="false" id="M_thrp_c" name="L-Threonine O-3-phosphate" fbc:chemicalFormula="C4H8NO6P"/>
      <species boundaryCondition="false" constant="false" hasOnlySubstanceUnits="false" id="M_tmrs2eACP_c" name="trans-Tetradec-2-enoyl-[acyl-carrier protein]" fbc:chemicalFormula="C25H45N2O8PRS"/>
      <species boundaryCondition="false" constant="false" hasOnlySubstanceUnits="false" id="M_toct2eACP_c" name="trans-Oct-2-enoyl-[acyl-carrier protein]" fbc:chemicalFormula="C19H33N2O8PRS"/>
      <species boundaryCondition="false" constant="false" hasOnlySubstanceUnits="false" id="M_toctd2eACP_c" name="trans-octadec-2-enoyl-[acyl-carrier protein]" fbc:chemicalFormula="C29H53N2O8PRS"/>
      <species boundaryCondition="false" constant="false" hasOnlySubstanceUnits="false" id="M_tpalm2eACP_c" name="trans-Hexadec-2-enoyl-[acyl-carrier protein]" fbc:chemicalFormula="C27H49N2O8PRS"/>
      <species boundaryCondition="false" constant="false" hasOnlySubstanceUnits="false" id="M_trdox_c" name="Oxidized thioredoxin" fbc:chemicalFormula="X"/>
      <species boundaryCondition="false" constant="false" hasOnlySubstanceUnits="false" id="M_trdrd_c" name="Reduced thioredoxin" fbc:chemicalFormula="XH2"/>
      <species boundaryCondition="false" constant="false" hasOnlySubstanceUnits="false" id="M_trnaglu_c" name="tRNA (Glu)" fbc:chemicalFormula="R"/>
      <species boundaryCondition="false" constant="false" hasOnlySubstanceUnits="false" id="M_trnaile_c" name="tRNA(Ile)" fbc:chemicalFormula="R"/>
      <species boundaryCondition="false" constant="false" hasOnlySubstanceUnits="false" id="M_trnaleu_c" name="tRNA(Leu)" fbc:chemicalFormula="R"/>
      <species boundaryCondition="false" constant="false" hasOnlySubstanceUnits="false" id="M_trnamet_c" name="tRNA(Met)" fbc:chemicalFormula="R"/>
      <species boundaryCondition="false" constant="false" hasOnlySubstanceUnits="false" id="M_trnaphe_c" name="tRNA(Phe)" fbc:chemicalFormula="R"/>
      <species boundaryCondition="false" constant="false" hasOnlySubstanceUnits="false" id="M_trnaser_c" name="tRNA(Ser)" compartment="[" fbc:chemicalFormula="R"/>
      <species boundaryCondition="false" constant="false" hasOnlySubstanceUnits="false" id="M_trnaval_c" name="tRNA(Val)" fbc:chemicalFormula="R"/>
      <species boundaryCondition="false" constant="false" hasOnlySubstanceUnits="false" id="M_trp__L_c" name="L-Tryptophan" fbc:chemicalFormula="C11H12N2O2"/>
      <species boundaryCondition="false" constant="false" hasOnlySubstanceUnits="false" id="M_ttdca_c" name="tetradecanoate (n-C14:0)" fbc:chemicalFormula="C14H27O2"/>
      <species boundaryCondition="false" constant="false" hasOnlySubstanceUnits="false" id="M_tyr__L_c" name="L-Tyrosine" fbc:chemicalFormula="C9H11NO3"/>
      <species boundaryCondition="false" constant="false" hasOnlySubstanceUnits="false" id="M_uaagmda_c" name="Undecaprenyl-diphospho-N-acetylmuramoyl-(N-acetylglucosamine)-L-ala-D-glu-meso-2,6-diaminopimeloyl-D-ala-D-ala" fbc:chemicalFormula="C95H152N8O28P2"/>
      <species boundaryCondition="false" constant="false" hasOnlySubstanceUnits="false" id="M_uaccg_c" name="UDP-N-acetyl-3-O-(1-carboxyvinyl)-D-glucosamine" fbc:chemicalFormula="C20H26N3O19P2"/>
      <species boundaryCondition="false" constant="false" hasOnlySubstanceUnits="false" id="M_uacgam_c" name="UDP-N-acetyl-D-glucosamine" fbc:chemicalFormula="C17H25N3O17P2"/>
      <species boundaryCondition="false" constant="false" hasOnlySubstanceUnits="false" id="M_uacmam_c" name="UDP-N-acetyl-D-mannosamine" fbc:chemicalFormula="C17H25N3O17P2"/>
      <species boundaryCondition="false" constant="false" hasOnlySubstanceUnits="false" id="M_uagmda_c" name="Undecaprenyl-diphospho-N-acetylmuramoyl-L-alanyl-D-glutamyl-meso-2,6-diaminopimeloyl-D-alanyl-D-alanine" fbc:chemicalFormula="C87H139N7O23P2"/>
      <species boundaryCondition="false" constant="false" hasOnlySubstanceUnits="false" id="M_uama_c" name="UDP-N-acetylmuramoyl-L-alanine" fbc:chemicalFormula="C23H33N4O20P2"/>
      <species boundaryCondition="false" constant="false" hasOnlySubstanceUnits="false" id="M_uamag_c" name="UDP-N-acetylmuramoyl-L-alanyl-D-glutamate" fbc:chemicalFormula="C28H39N5O23P2"/>
      <species boundaryCondition="false" constant="false" hasOnlySubstanceUnits="false" id="M_uamr_c" name="UDP-N-acetylmuramate" compartment="[" fbc:chemicalFormula="C20H28N3O19P2"/>
      <species boundaryCondition="false" constant="false" hasOnlySubstanceUnits="false" id="M_udcpdp_c" name="Undecaprenyl diphosphate" fbc:chemicalFormula="C55H89O7P2"/>
      <species boundaryCondition="false" constant="false" hasOnlySubstanceUnits="false" id="M_udcpp_c" name="Undecaprenyl phosphate" fbc:chemicalFormula="C55H89O4P"/>
      <species boundaryCondition="false" constant="false" hasOnlySubstanceUnits="false" id="M_udp_c" name="UDP" fbc:chemicalFormula="C9H11N2O12P2"/>
      <species boundaryCondition="false" constant="false" hasOnlySubstanceUnits="false" id="M_udpg_c" name="UDPglucose" fbc:chemicalFormula="C15H22N2O17P2"/>
      <species boundaryCondition="false" constant="false" hasOnlySubstanceUnits="false" id="M_udpgal_c" name="UDPgalactose" fbc:chemicalFormula="C15H22N2O17P2"/>
      <species boundaryCondition="false" constant="false" hasOnlySubstanceUnits="false" id="M_udpgalfur_c" name="UDP-D-galacto-1,4-furanose" compartment="[" fbc:chemicalFormula="C15H22N2O17P2"/>
      <species boundaryCondition="false" constant="false" hasOnlySubstanceUnits="false" id="M_udpglcur_c" name="UDP-D-glucuronate" compartment="[" fbc:chemicalFormula="C15H19N2O18P2"/>
      <species boundaryCondition="false" constant="false" hasOnlySubstanceUnits="false" id="M_ugmd_c" name="UDP-N-acetylmuramoyl-L-alanyl-D-gamma-glutamyl-meso-2,6-diaminopimelate" fbc:chemicalFormula="C35H51N7O26P2"/>
      <species boundaryCondition="false" constant="false" hasOnlySubstanceUnits="false" id="M_ugmda_c" name="UDP-N-acetylmuramoyl-L-alanyl-D-glutamyl-meso-2,6-diaminopimeloyl-D-alanyl-D-alanine" fbc:chemicalFormula="C41H61N9O28P2"/>
      <species boundaryCondition="false" constant="false" hasOnlySubstanceUnits="false" id="M_ump_c" name="UMP" fbc:chemicalFormula="C9H11N2O9P"/>
      <species boundaryCondition="false" constant="false" hasOnlySubstanceUnits="false" id="M_uppg3_c" name="Uroporphyrinogen III" fbc:chemicalFormula="C40H36N4O16"/>
      <species boundaryCondition="false" constant="false" hasOnlySubstanceUnits="false" id="M_ura_c" name="Uracil" fbc:chemicalFormula="C4H4N2O2"/>
      <species boundaryCondition="false" constant="false" hasOnlySubstanceUnits="false" id="M_urate_c" name="Urate" fbc:chemicalFormula="C5H4N4O3"/>
      <species boundaryCondition="false" constant="false" hasOnlySubstanceUnits="false" id="M_urcan_c" name="Urocanate" fbc:chemicalFormula="C6H5N2O2"/>
      <species boundaryCondition="false" constant="false" hasOnlySubstanceUnits="false" id="M_urea_c" name="Urea" fbc:chemicalFormula="CH4N2O"/>
      <species boundaryCondition="false" constant="false" hasOnlySubstanceUnits="false" id="M_uri_c" name="Uridine" fbc:chemicalFormula="C9H12N2O6"/>
      <species boundaryCondition="false" constant="false" hasOnlySubstanceUnits="false" id="M_utp_c" name="UTP" fbc:chemicalFormula="C9H11N2O15P3"/>
      <species boundaryCondition="false" constant="false" hasOnlySubstanceUnits="false" id="M_val__L_c" name="L-Valine" fbc:chemicalFormula="C5H11NO2"/>
      <species boundaryCondition="false" constant="false" hasOnlySubstanceUnits="false" id="M_valtrna_c" name="L-Valyl-tRNA(Val)" fbc:chemicalFormula="C5H10NOR"/>
      <species boundaryCondition="false" constant="false" hasOnlySubstanceUnits="false" id="M_xan_c" name="Xanthine" fbc:chemicalFormula="C5H4N4O2"/>
      <species boundaryCondition="false" constant="false" hasOnlySubstanceUnits="false" id="M_xmp_c" name="Xanthosine 5'-phosphate" fbc:chemicalFormula="C10H11N4O9P"/>
      <species boundaryCondition="false" constant="false" hasOnlySubstanceUnits="false" id="M_xtsn_c" name="Xanthosine" fbc:chemicalFormula="C10H12N4O6"/>
      <species boundaryCondition="false" constant="false" hasOnlySubstanceUnits="false" id="M_xu5p__D_c" name="D-Xylulose 5-phosphate" fbc:chemicalFormula="C5H9O8P"/>
      <species boundaryCondition="false" constant="false" hasOnlySubstanceUnits="false" id="M_xyl__D_c" name="D-Xylose" fbc:chemicalFormula="C5H10O5"/>
      <species boundaryCondition="false" constant="false" hasOnlySubstanceUnits="false" id="M_xylu__D_c" name="D-Xylulose" fbc:chemicalFormula="C5H10O5"/>
      <species boundaryCondition="false" constant="false" hasOnlySubstanceUnits="false" id="M_zn2_c" name="Zinc" fbc:chemicalFormula="Zn"/>
      <species boundaryCondition="false" constant="false" hasOnlySubstanceUnits="false" id="M_ac_e" name="Acetate" fbc:chemicalFormula="C2H3O2"/>
      <species boundaryCondition="false" constant="false" hasOnlySubstanceUnits="false" id="M_ala__D_e" name="D-Alanine" fbc:chemicalFormula="C3H7NO2"/>
      <species boundaryCondition="false" constant="false" hasOnlySubstanceUnits="false" id="M_alaala_e" name="D-Alanyl-D-alanine" fbc:chemicalFormula="C6H12N2O3"/>
      <species boundaryCondition="false" constant="false" hasOnlySubstanceUnits="false" id="M_alltn_e" name="Allantoin" fbc:chemicalFormula="C4H6N4O3"/>
      <species boundaryCondition="false" constant="false" hasOnlySubstanceUnits="false" id="M_arab__L_e" name="L-Arabinose" fbc:chemicalFormula="C5H10O5"/>
      <species boundaryCondition="false" constant="false" hasOnlySubstanceUnits="false" id="M_araban__L_e" name="alpha-L-Arabinan (3 subunits)" fbc:chemicalFormula="C15H26O13"/>
      <species boundaryCondition="false" constant="false" hasOnlySubstanceUnits="false" id="M_arg__L_e" name="L-Arginine" fbc:chemicalFormula="C6H15N4O2"/>
      <species boundaryCondition="false" constant="false" hasOnlySubstanceUnits="false" id="M_asn__L_e" name="L-Asparagine" fbc:chemicalFormula="C4H8N2O3"/>
      <species boundaryCondition="false" constant="false" hasOnlySubstanceUnits="false" id="M_asp__L_e" name="L-Aspartate" fbc:chemicalFormula="C4H6NO4"/>
      <species boundaryCondition="false" constant="false" hasOnlySubstanceUnits="false" id="M_btd__RR_e" name="(R,R)-2,3-Butanediol" fbc:chemicalFormula="C4H10O2"/>
      <species boundaryCondition="false" constant="false" hasOnlySubstanceUnits="false" id="M_btn_e" name="Biotin" fbc:chemicalFormula="C10H15N2O3S"/>
      <species boundaryCondition="false" constant="false" hasOnlySubstanceUnits="false" id="M_btoh_e" name="butanol" fbc:chemicalFormula="C4H10O"/>
      <species boundaryCondition="false" constant="false" hasOnlySubstanceUnits="false" id="M_but_e" name="Butyrate (n-C4:0)" fbc:chemicalFormula="C4H7O2"/>
      <species boundaryCondition="false" constant="false" hasOnlySubstanceUnits="false" id="M_ca2_e" name="Calcium" fbc:chemicalFormula="Ca"/>
      <species boundaryCondition="false" constant="false" hasOnlySubstanceUnits="false" id="M_citr__L_e" name="L-Citrulline" fbc:chemicalFormula="C6H13N3O3"/>
      <species boundaryCondition="false" constant="false" hasOnlySubstanceUnits="false" id="M_cl_e" name="Chloride" fbc:chemicalFormula="Cl"/>
      <species boundaryCondition="false" constant="false" hasOnlySubstanceUnits="false" id="M_co_e" name="Carbon monoxide" fbc:chemicalFormula="CO"/>
      <species boundaryCondition="false" constant="false" hasOnlySubstanceUnits="false" id="M_co2_e" name="CO2" fbc:chemicalFormula="CO2"/>
      <species boundaryCondition="false" constant="false" hasOnlySubstanceUnits="false" id="M_cobalt2_e" name="Co2+" fbc:chemicalFormula="Co"/>
      <species boundaryCondition="false" constant="false" hasOnlySubstanceUnits="false" id="M_csn_e" name="Cytosine" fbc:chemicalFormula="C4H5N3O"/>
      <species boundaryCondition="false" constant="false" hasOnlySubstanceUnits="false" id="M_cu2_e" name="Cu2+" fbc:chemicalFormula="Cu"/>
      <species boundaryCondition="false" constant="false" hasOnlySubstanceUnits="false" id="M_cys__L_e" name="L-Cysteine" fbc:chemicalFormula="C3H7NO2S"/>
      <species boundaryCondition="false" constant="false" hasOnlySubstanceUnits="false" id="M_etoh_e" name="Ethanol" fbc:chemicalFormula="C2H6O"/>
      <species boundaryCondition="false" constant="false" hasOnlySubstanceUnits="false" id="M_fe2_e" name="Fe2+" fbc:chemicalFormula="Fe"/>
      <species boundaryCondition="false" constant="false" hasOnlySubstanceUnits="false" id="M_fol_e" name="Folate" fbc:chemicalFormula="C19H18N7O6"/>
      <species boundaryCondition="false" constant="false" hasOnlySubstanceUnits="false" id="M_for_e" name="Formate" compartment="[" fbc:chemicalFormula="CH1O2"/>
      <species boundaryCondition="false" constant="false" hasOnlySubstanceUnits="false" id="M_fru_e" name="D-Fructose" fbc:chemicalFormula="C6H12O6"/>
      <species boundaryCondition="false" constant="false" hasOnlySubstanceUnits="false" id="M_gal_e" name="D-Galactose" fbc:chemicalFormula="C6H12O6"/>
      <species boundaryCondition="false" constant="false" hasOnlySubstanceUnits="false" id="M_galctn__D_e" name="D-Galactonate" fbc:chemicalFormula="C6H11O7"/>
      <species boundaryCondition="false" constant="false" hasOnlySubstanceUnits="false" id="M_galur_e" name="D-Galacturonate" compartment="[" fbc:chemicalFormula="C6H9O7"/>
      <species boundaryCondition="false" constant="false" hasOnlySubstanceUnits="false" id="M_glc__D_e" name="D-Glucose" fbc:chemicalFormula="C6H12O6"/>
      <species boundaryCondition="false" constant="false" hasOnlySubstanceUnits="false" id="M_glcn_e" name="D-Gluconate" fbc:chemicalFormula="C6H11O7"/>
      <species boundaryCondition="false" constant="false" hasOnlySubstanceUnits="false" id="M_glcur_e" name="D-Glucuronate" compartment="[" fbc:chemicalFormula="C6H9O7"/>
      <species boundaryCondition="false" constant="false" hasOnlySubstanceUnits="false" id="M_gln__L_e" name="L-Glutamine" fbc:chemicalFormula="C5H10N2O3"/>
      <species boundaryCondition="false" constant="false" hasOnlySubstanceUnits="false" id="M_glu__L_e" name="L-Glutamate" fbc:chemicalFormula="C5H8NO4"/>
      <species boundaryCondition="false" constant="false" hasOnlySubstanceUnits="false" id="M_gly_e" name="Glycine" fbc:chemicalFormula="C2H5NO2"/>
      <species boundaryCondition="false" constant="false" hasOnlySubstanceUnits="false" id="M_glyb_e" name="Glycine betaine" fbc:chemicalFormula="C5H11NO2"/>
      <species boundaryCondition="false" constant="false" hasOnlySubstanceUnits="false" id="M_glyc_e" name="Glycerol" fbc:chemicalFormula="C3H8O3"/>
      <species boundaryCondition="false" constant="false" hasOnlySubstanceUnits="false" id="M_h_e" name="H+" fbc:chemicalFormula="H"/>
      <species boundaryCondition="false" constant="false" hasOnlySubstanceUnits="false" id="M_h2_e" name="H2" fbc:chemicalFormula="H2"/>
      <species boundaryCondition="false" constant="false" hasOnlySubstanceUnits="false" id="M_h2o_e" name="H2O" fbc:chemicalFormula="H2O"/>
      <species boundaryCondition="false" constant="false" hasOnlySubstanceUnits="false" id="M_his__L_e" name="L-Histidine" fbc:chemicalFormula="C6H9N3O2"/>
      <species boundaryCondition="false" constant="false" hasOnlySubstanceUnits="false" id="M_ile__L_e" name="L-Isoleucine" fbc:chemicalFormula="C6H13NO2"/>
      <species boundaryCondition="false" constant="false" hasOnlySubstanceUnits="false" id="M_k_e" name="potassium" fbc:chemicalFormula="K"/>
      <species boundaryCondition="false" constant="false" hasOnlySubstanceUnits="false" id="M_lac__D_e" name="D-Lactate" fbc:chemicalFormula="C3H5O3"/>
      <species boundaryCondition="false" constant="false" hasOnlySubstanceUnits="false" id="M_lac__L_e" name="L-Lactate" fbc:chemicalFormula="C3H5O3"/>
      <species boundaryCondition="false" constant="false" hasOnlySubstanceUnits="false" id="M_leu__L_e" name="L-Leucine" fbc:chemicalFormula="C6H13NO2"/>
      <species boundaryCondition="false" constant="false" hasOnlySubstanceUnits="false" id="M_lys__L_e" name="L-Lysine" fbc:chemicalFormula="C6H15N2O2"/>
      <species boundaryCondition="false" constant="false" hasOnlySubstanceUnits="false" id="M_malt_e" name="Maltose" fbc:chemicalFormula="C12H22O11"/>
      <species boundaryCondition="false" constant="false" hasOnlySubstanceUnits="false" id="M_malthx_e" name="Maltohexaose" fbc:chemicalFormula="C36H62O31"/>
      <species boundaryCondition="false" constant="false" hasOnlySubstanceUnits="false" id="M_malttr_e" name="Maltotriose" compartment="[" fbc:chemicalFormula="C18H32O16"/>
      <species boundaryCondition="false" constant="false" hasOnlySubstanceUnits="false" id="M_man_e" name="D-Mannose" fbc:chemicalFormula="C6H12O6"/>
      <species boundaryCondition="false" constant="false" hasOnlySubstanceUnits="false" id="M_met__L_e" name="L-Methionine" fbc:chemicalFormula="C5H11NO2S"/>
      <species boundaryCondition="false" constant="false" hasOnlySubstanceUnits="false" id="M_mg2_e" name="magnesium" fbc:chemicalFormula="Mg"/>
      <species boundaryCondition="false" constant="false" hasOnlySubstanceUnits="false" id="M_mn2_e" name="Mn2+" fbc:chemicalFormula="Mn"/>
      <species boundaryCondition="false" constant="false" hasOnlySubstanceUnits="false" id="M_mobd_e" name="Molybdate" fbc:chemicalFormula="MoO4"/>
      <species boundaryCondition="false" constant="false" hasOnlySubstanceUnits="false" id="M_murein4p3p_e" name="two linked disacharide tetrapeptide and tripeptide murein units (uncrosslinked, middle of chain)" fbc:chemicalFormula="C71H109N13O39"/>
      <species boundaryCondition="false" constant="false" hasOnlySubstanceUnits="false" id="M_murein4p4p_e" name="two linked disacharide tetrapeptide murein units (uncrosslinked, middle of chain)" fbc:chemicalFormula="C74H114N14O40"/>
      <species boundaryCondition="false" constant="false" hasOnlySubstanceUnits="false" id="M_murein4px4p_e" name="two disacharide linked murein units, tetrapeptide corsslinked tetrapeptide (A2pm-&gt;D-ala) (middle of chain)" fbc:chemicalFormula="C74H112N14O39"/>
      <species boundaryCondition="false" constant="false" hasOnlySubstanceUnits="false" id="M_murein4px4px4p_e" name="three disacharide linked murein units (tetrapeptide crosslinked tetrapeptide (A2pm-&gt;D-ala) &amp; tetrapeptide corsslinked tetrapeptide (A2pm-&gt;D-ala)) (middle of chain)" fbc:chemicalFormula="C111H167N21O58"/>
      <species boundaryCondition="false" constant="false" hasOnlySubstanceUnits="false" id="M_murein5p3p_e" name="two linked disacharide pentapeptide and tripeptide murein units (uncrosslinked, middle of chain)" fbc:chemicalFormula="C74H114N14O40"/>
      <species boundaryCondition="false" constant="false" hasOnlySubstanceUnits="false" id="M_murein5p4p_e" name="two linked disacharide pentapeptide and tetrapeptide murein units (uncrosslinked, middle of chain)" fbc:chemicalFormula="C77H119N15O41"/>
      <species boundaryCondition="false" constant="false" hasOnlySubstanceUnits="false" id="M_murein5p5p_e" name="two linked disacharide pentapeptide murein units (uncrosslinked, middle of chain)" fbc:chemicalFormula="C80H124N16O42"/>
      <species boundaryCondition="false" constant="false" hasOnlySubstanceUnits="false" id="M_murein5p5p5p_e" name="three linked disacharide pentapeptide murein units (uncrosslinked, middle of chain)" fbc:chemicalFormula="C120H186N24O63"/>
      <species boundaryCondition="false" constant="false" hasOnlySubstanceUnits="false" id="M_murein5px3p_e" name="two disacharide linked murein units, pentapeptide corsslinked tripeptide (A2pm-&gt;A2pm) (middle of chain)" fbc:chemicalFormula="C74H112N14O39"/>
      <species boundaryCondition="false" constant="false" hasOnlySubstanceUnits="false" id="M_murein5px4p_e" name="two disacharide linked murein units, pentapeptide crosslinked tetrapeptide (A2pm-&gt;D-ala) (middle of chain)" fbc:chemicalFormula="C77H117N15O40"/>
      <species boundaryCondition="false" constant="false" hasOnlySubstanceUnits="false" id="M_murein5px4px4p_e" name="three disacharide linked murein units (pentapeptide crosslinked tetrapeptide (A2pm-&gt;D-ala) tetrapeptide corsslinked tetrapeptide (A2pm-&gt;D-ala)) (middle of chain)" fbc:chemicalFormula="C114H172N22O59"/>
      <species boundaryCondition="false" constant="false" hasOnlySubstanceUnits="false" id="M_na1_e" name="Sodium" fbc:chemicalFormula="Na"/>
      <species boundaryCondition="false" constant="false" hasOnlySubstanceUnits="false" id="M_nh4_e" name="Ammonium" fbc:chemicalFormula="H4N"/>
      <species boundaryCondition="false" constant="false" hasOnlySubstanceUnits="false" id="M_ni2_e" name="nickel" fbc:chemicalFormula="Ni"/>
      <species boundaryCondition="false" constant="false" hasOnlySubstanceUnits="false" id="M_no2_e" name="Nitrite" fbc:chemicalFormula="NO2"/>
      <species boundaryCondition="false" constant="false" hasOnlySubstanceUnits="false" id="M_no3_e" name="Nitrate" fbc:chemicalFormula="NO3"/>
      <species boundaryCondition="false" constant="false" hasOnlySubstanceUnits="false" id="M_pi_e" name="Phosphate" fbc:chemicalFormula="HO4P"/>
      <species boundaryCondition="false" constant="false" hasOnlySubstanceUnits="false" id="M_pro__L_e" name="L-Proline" fbc:chemicalFormula="C5H9NO2"/>
      <species boundaryCondition="false" constant="false" hasOnlySubstanceUnits="false" id="M_ptrc_e" name="Putrescine" fbc:chemicalFormula="C4H14N2"/>
      <species boundaryCondition="false" constant="false" hasOnlySubstanceUnits="false" id="M_pydxn_e" name="Pyridoxine" fbc:chemicalFormula="C8H11NO3"/>
      <species boundaryCondition="false" constant="false" hasOnlySubstanceUnits="false" id="M_pyr_e" name="Pyruvate" compartment="[" fbc:chemicalFormula="C3H3O3"/>
      <species boundaryCondition="false" constant="false" hasOnlySubstanceUnits="false" id="M_rib__D_e" name="D-Ribose" fbc:chemicalFormula="C5H10O5"/>
      <species boundaryCondition="false" constant="false" hasOnlySubstanceUnits="false" id="M_ribflv_e" name="Riboflavin" fbc:chemicalFormula="C17H20N4O6"/>
      <species boundaryCondition="false" constant="false" hasOnlySubstanceUnits="false" id="M_rmn_e" name="L-Rhamnose" fbc:chemicalFormula="C6H12O5"/>
      <species boundaryCondition="false" constant="false" hasOnlySubstanceUnits="false" id="M_ser__D_e" name="D-Serine" fbc:chemicalFormula="C3H7NO3"/>
      <species boundaryCondition="false" constant="false" hasOnlySubstanceUnits="false" id="M_ser__L_e" name="L-Serine" fbc:chemicalFormula="C3H7NO3"/>
      <species boundaryCondition="false" constant="false" hasOnlySubstanceUnits="false" id="M_so4_e" name="Sulfate" fbc:chemicalFormula="O4S"/>
      <species boundaryCondition="false" constant="false" hasOnlySubstanceUnits="false" id="M_spmd_e" name="Spermidine" fbc:chemicalFormula="C7H22N3"/>
      <species boundaryCondition="false" constant="false" hasOnlySubstanceUnits="false" id="M_taur_e" name="Taurine" compartment="[" fbc:chemicalFormula="C2H7NO3S"/>
      <species boundaryCondition="false" constant="false" hasOnlySubstanceUnits="false" id="M_thm_e" name="Thiamin" fbc:chemicalFormula="C12H17N4OS"/>
      <species boundaryCondition="false" constant="false" hasOnlySubstanceUnits="false" id="M_trp__L_e" name="L-Tryptophan" fbc:chemicalFormula="C11H12N2O2"/>
      <species boundaryCondition="false" constant="false" hasOnlySubstanceUnits="false" id="M_uaagmda_e" name="Undecaprenyl-diphospho-N-acetylmuramoyl-(N-acetylglucosamine)-L-ala-D-glu-meso-2,6-diaminopimeloyl-D-ala-D-ala" fbc:chemicalFormula="C95H152N8O28P2"/>
      <species boundaryCondition="false" constant="false" hasOnlySubstanceUnits="false" id="M_udcpdp_e" name="Undecaprenyl diphosphate" fbc:chemicalFormula="C55H89O7P2"/>
      <species boundaryCondition="false" constant="false" hasOnlySubstanceUnits="false" id="M_udcpp_e" name="Undecaprenyl phosphate" fbc:chemicalFormula="C55H89O4P"/>
      <species boundaryCondition="false" constant="false" hasOnlySubstanceUnits="false" id="M_ura_e" name="Uracil" fbc:chemicalFormula="C4H4N2O2"/>
      <species boundaryCondition="false" constant="false" hasOnlySubstanceUnits="false" id="M_val__L_e" name="L-Valine" fbc:chemicalFormula="C5H11NO2"/>
      <species boundaryCondition="false" constant="false" hasOnlySubstanceUnits="false" id="M_xan_e" name="Xanthine" fbc:chemicalFormula="C5H4N4O2"/>
      <species boundaryCondition="false" constant="false" hasOnlySubstanceUnits="false" id="M_xyl__D_e" name="D-Xylose" fbc:chemicalFormula="C5H10O5"/>
      <species boundaryCondition="false" constant="false" hasOnlySubstanceUnits="false" id="M_zn2_e" name="Zinc" fbc:chemicalFormula="Zn"/>
      <species boundaryCondition="false" constant="false" hasOnlySubstanceUnits="false" id="M_moco_c" name="moco[c]"/>
      <species boundaryCondition="false" constant="false" hasOnlySubstanceUnits="false" id="M_mptamp_c" name="mptamp[c]"/>
      <species boundaryCondition="false" constant="false" hasOnlySubstanceUnits="false" id="M_bmoco_c" name="bmoco[c]"/>
      <species boundaryCondition="false" constant="false" hasOnlySubstanceUnits="false" id="M_bmocogdp_c" name="bmocogdp[c]"/>
      <species boundaryCondition="false" constant="false" hasOnlySubstanceUnits="false" id="M_preq1_c" name="preq1[c]"/>
      <species boundaryCondition="false" constant="false" hasOnlySubstanceUnits="false" id="M_cpmp_c" name="cpmp[c]"/>
      <species boundaryCondition="false" constant="false" hasOnlySubstanceUnits="false" id="M_23dappa_c" name="23dappa[c]"/>
      <species boundaryCondition="false" constant="false" hasOnlySubstanceUnits="false" id="M_fmnh2_c" name="fmnh2[c]"/>
      <species boundaryCondition="false" constant="false" hasOnlySubstanceUnits="false" id="M_glyclt_c" name="glyclt[c]"/>
      <species boundaryCondition="false" constant="false" hasOnlySubstanceUnits="false" id="M_lipoate_c" name="lipoate[c]"/>
      <species boundaryCondition="false" constant="false" hasOnlySubstanceUnits="false" id="M_lipoamp_c" name="lipoamp[c]"/>
      <species boundaryCondition="false" constant="false" hasOnlySubstanceUnits="false" id="M_mocogdp_c" name="mocogdp[c]"/>
      <species boundaryCondition="false" constant="false" hasOnlySubstanceUnits="false" id="M_mpt_c" name="mpt[c]"/>
      <species boundaryCondition="false" constant="false" hasOnlySubstanceUnits="false" id="M_2pglyc_c" name="2pglyc[c]"/>
      <species boundaryCondition="false" constant="false" hasOnlySubstanceUnits="false" id="M_preq1_e" name="preq1[e]"/>
      <species boundaryCondition="false" constant="false" hasOnlySubstanceUnits="false" id="M_dad__5_e" name="dad-5[e]"/>
      <species boundaryCondition="false" constant="false" hasOnlySubstanceUnits="false" id="M_glyclt_e" name="glyclt[e]"/>
      <species boundaryCondition="false" constant="false" hasOnlySubstanceUnits="false" id="M_lipoate_e" name="lipoate[e]"/>
      <species boundaryCondition="false" constant="false" hasOnlySubstanceUnits="false" id="M_pnto__R_e" name="pnto-R[e]"/>
      <species boundaryCondition="false" constant="false" hasOnlySubstanceUnits="false" id="M_thr__L_e" name="thr-L[e]"/>
    </listOfSpecies>
    <fbc:listOfGeneProducts>
      <fbc:geneProduct fbc:id="G_CLJU_c42130" fbc:label="CLJU_c42130" fbc:name="CLJU_c42130"/>
      <fbc:geneProduct fbc:id="G_CLJU_c42160" fbc:label="CLJU_c42160" fbc:name="CLJU_c42160"/>
      <fbc:geneProduct fbc:id="G_CLJU_c34940" fbc:label="CLJU_c34940" fbc:name="CLJU_c34940"/>
      <fbc:geneProduct fbc:id="G_CLJU_c42150" fbc:label="CLJU_c42150" fbc:name="CLJU_c42150"/>
      <fbc:geneProduct fbc:id="G_CLJU_c33180" fbc:label="CLJU_c33180" fbc:name="CLJU_c33180"/>
      <fbc:geneProduct fbc:id="G_CLJU_c40360" fbc:label="CLJU_c40360" fbc:name="CLJU_c40360"/>
      <fbc:geneProduct fbc:id="G_CLJU_c01240" fbc:label="CLJU_c01240" fbc:name="CLJU_c01240"/>
      <fbc:geneProduct fbc:id="G_CLJU_c20470" fbc:label="CLJU_c20470" fbc:name="CLJU_c20470"/>
      <fbc:geneProduct fbc:id="G_CLJU_c16510" fbc:label="CLJU_c16510" fbc:name="CLJU_c16510"/>
      <fbc:geneProduct fbc:id="G_CLJU_c11960" fbc:label="CLJU_c11960" fbc:name="CLJU_c11960"/>
      <fbc:geneProduct fbc:id="G_CLJU_c16520" fbc:label="CLJU_c16520" fbc:name="CLJU_c16520"/>
      <fbc:geneProduct fbc:id="G_CLJU_c35520" fbc:label="CLJU_c35520" fbc:name="CLJU_c35520"/>
      <fbc:geneProduct fbc:id="G_CLJU_c42120" fbc:label="CLJU_c42120" fbc:name="CLJU_c42120"/>
      <fbc:geneProduct fbc:id="G_CLJU_c42140" fbc:label="CLJU_c42140" fbc:name="CLJU_c42140"/>
      <fbc:geneProduct fbc:id="G_CLJU_c42100" fbc:label="CLJU_c42100" fbc:name="CLJU_c42100"/>
      <fbc:geneProduct fbc:id="G_CLJU_c42110" fbc:label="CLJU_c42110" fbc:name="CLJU_c42110"/>
      <fbc:geneProduct fbc:id="G_CLJU_c21520" fbc:label="CLJU_c21520" fbc:name="CLJU_c21520"/>
      <fbc:geneProduct fbc:id="G_CLJU_c21530" fbc:label="CLJU_c21530" fbc:name="CLJU_c21530"/>
      <fbc:geneProduct fbc:id="G_CLJU_c20430" fbc:label="CLJU_c20430" fbc:name="CLJU_c20430"/>
      <fbc:geneProduct fbc:id="G_CLJU_c38920" fbc:label="CLJU_c38920" fbc:name="CLJU_c38920"/>
      <fbc:geneProduct fbc:id="G_CLJU_c23420" fbc:label="CLJU_c23420" fbc:name="CLJU_c23420"/>
      <fbc:geneProduct fbc:id="G_CLJU_c20420" fbc:label="CLJU_c20420" fbc:name="CLJU_c20420"/>
      <fbc:geneProduct fbc:id="G_CLJU_c12780" fbc:label="CLJU_c12780" fbc:name="CLJU_c12780"/>
      <fbc:geneProduct fbc:id="G_CLJU_c08380" fbc:label="CLJU_c08380" fbc:name="CLJU_c08380"/>
      <fbc:geneProduct fbc:id="G_CLJU_c39410" fbc:label="CLJU_c39410" fbc:name="CLJU_c39410"/>
      <fbc:geneProduct fbc:id="G_CLJU_c39420" fbc:label="CLJU_c39420" fbc:name="CLJU_c39420"/>
      <fbc:geneProduct fbc:id="G_CLJU_c39400" fbc:label="CLJU_c39400" fbc:name="CLJU_c39400"/>
      <fbc:geneProduct fbc:id="G_CLJU_c42190" fbc:label="CLJU_c42190" fbc:name="CLJU_c42190"/>
      <fbc:geneProduct fbc:id="G_CLJU_c12820" fbc:label="CLJU_c12820" fbc:name="CLJU_c12820"/>
      <fbc:geneProduct fbc:id="G_CLJU_c06620" fbc:label="CLJU_c06620" fbc:name="CLJU_c06620"/>
      <fbc:geneProduct fbc:id="G_CLJU_c30460" fbc:label="CLJU_c30460" fbc:name="CLJU_c30460"/>
      <fbc:geneProduct fbc:id="G_CLJU_c21510" fbc:label="CLJU_c21510" fbc:name="CLJU_c21510"/>
      <fbc:geneProduct fbc:id="G_CLJU_c03000" fbc:label="CLJU_c03000" fbc:name="CLJU_c03000"/>
      <fbc:geneProduct fbc:id="G_CLJU_c28280" fbc:label="CLJU_c28280" fbc:name="CLJU_c28280"/>
      <fbc:geneProduct fbc:id="G_CLJU_c36000" fbc:label="CLJU_c36000" fbc:name="CLJU_c36000"/>
      <fbc:geneProduct fbc:id="G_CLJU_c32010" fbc:label="CLJU_c32010" fbc:name="CLJU_c32010"/>
      <fbc:geneProduct fbc:id="G_CLJU_c36020" fbc:label="CLJU_c36020" fbc:name="CLJU_c36020"/>
      <fbc:geneProduct fbc:id="G_CLJU_c36010" fbc:label="CLJU_c36010" fbc:name="CLJU_c36010"/>
      <fbc:geneProduct fbc:id="G_CLJU_c32020" fbc:label="CLJU_c32020" fbc:name="CLJU_c32020"/>
      <fbc:geneProduct fbc:id="G_CLJU_c26120" fbc:label="CLJU_c26120" fbc:name="CLJU_c26120"/>
      <fbc:geneProduct fbc:id="G_CLJU_c23940" fbc:label="CLJU_c23940" fbc:name="CLJU_c23940"/>
      <fbc:geneProduct fbc:id="G_CLJU_c29900" fbc:label="CLJU_c29900" fbc:name="CLJU_c29900"/>
      <fbc:geneProduct fbc:id="G_CLJU_c40830" fbc:label="CLJU_c40830" fbc:name="CLJU_c40830"/>
      <fbc:geneProduct fbc:id="G_CLJU_c21310" fbc:label="CLJU_c21310" fbc:name="CLJU_c21310"/>
      <fbc:geneProduct fbc:id="G_CLJU_c35530" fbc:label="CLJU_c35530" fbc:name="CLJU_c35530"/>
      <fbc:geneProduct fbc:id="G_CLJU_c11240" fbc:label="CLJU_c11240" fbc:name="CLJU_c11240"/>
      <fbc:geneProduct fbc:id="G_CLJU_c33720" fbc:label="CLJU_c33720" fbc:name="CLJU_c33720"/>
      <fbc:geneProduct fbc:id="G_CLJU_c13370" fbc:label="CLJU_c13370" fbc:name="CLJU_c13370"/>
      <fbc:geneProduct fbc:id="G_CLJU_c42350" fbc:label="CLJU_c42350" fbc:name="CLJU_c42350"/>
      <fbc:geneProduct fbc:id="G_CLJU_c06600" fbc:label="CLJU_c06600" fbc:name="CLJU_c06600"/>
      <fbc:geneProduct fbc:id="G_CLJU_c39280" fbc:label="CLJU_c39280" fbc:name="CLJU_c39280"/>
      <fbc:geneProduct fbc:id="G_CLJU_c21540" fbc:label="CLJU_c21540" fbc:name="CLJU_c21540"/>
      <fbc:geneProduct fbc:id="G_CLJU_c10700" fbc:label="CLJU_c10700" fbc:name="CLJU_c10700"/>
      <fbc:geneProduct fbc:id="G_CLJU_c06640" fbc:label="CLJU_c06640" fbc:name="CLJU_c06640"/>
      <fbc:geneProduct fbc:id="G_CLJU_c22210" fbc:label="CLJU_c22210" fbc:name="CLJU_c22210"/>
      <fbc:geneProduct fbc:id="G_CLJU_c08590" fbc:label="CLJU_c08590" fbc:name="CLJU_c08590"/>
      <fbc:geneProduct fbc:id="G_CLJU_c08540" fbc:label="CLJU_c08540" fbc:name="CLJU_c08540"/>
      <fbc:geneProduct fbc:id="G_CLJU_c32110" fbc:label="CLJU_c32110" fbc:name="CLJU_c32110"/>
      <fbc:geneProduct fbc:id="G_CLJU_c32120" fbc:label="CLJU_c32120" fbc:name="CLJU_c32120"/>
      <fbc:geneProduct fbc:id="G_CLJU_c12010" fbc:label="CLJU_c12010" fbc:name="CLJU_c12010"/>
      <fbc:geneProduct fbc:id="G_CLJU_c40390" fbc:label="CLJU_c40390" fbc:name="CLJU_c40390"/>
      <fbc:geneProduct fbc:id="G_CLJU_c21290" fbc:label="CLJU_c21290" fbc:name="CLJU_c21290"/>
      <fbc:geneProduct fbc:id="G_CLJU_c11880" fbc:label="CLJU_c11880" fbc:name="CLJU_c11880"/>
      <fbc:geneProduct fbc:id="G_CLJU_c24860" fbc:label="CLJU_c24860" fbc:name="CLJU_c24860"/>
      <fbc:geneProduct fbc:id="G_CLJU_c39950" fbc:label="CLJU_c39950" fbc:name="CLJU_c39950"/>
      <fbc:geneProduct fbc:id="G_CLJU_c24880" fbc:label="CLJU_c24880" fbc:name="CLJU_c24880"/>
      <fbc:geneProduct fbc:id="G_CLJU_c15330" fbc:label="CLJU_c15330" fbc:name="CLJU_c15330"/>
      <fbc:geneProduct fbc:id="G_CLJU_c15340" fbc:label="CLJU_c15340" fbc:name="CLJU_c15340"/>
      <fbc:geneProduct fbc:id="G_CLJU_c15350" fbc:label="CLJU_c15350" fbc:name="CLJU_c15350"/>
      <fbc:geneProduct fbc:id="G_CLJU_c15320" fbc:label="CLJU_c15320" fbc:name="CLJU_c15320"/>
      <fbc:geneProduct fbc:id="G_CLJU_c01880" fbc:label="CLJU_c01880" fbc:name="CLJU_c01880"/>
      <fbc:geneProduct fbc:id="G_CLJU_c31080" fbc:label="CLJU_c31080" fbc:name="CLJU_c31080"/>
      <fbc:geneProduct fbc:id="G_CLJU_c04820" fbc:label="CLJU_c04820" fbc:name="CLJU_c04820"/>
      <fbc:geneProduct fbc:id="G_CLJU_c40480" fbc:label="CLJU_c40480" fbc:name="CLJU_c40480"/>
      <fbc:geneProduct fbc:id="G_CLJU_c40300" fbc:label="CLJU_c40300" fbc:name="CLJU_c40300"/>
      <fbc:geneProduct fbc:id="G_CLJU_c16090" fbc:label="CLJU_c16090" fbc:name="CLJU_c16090"/>
      <fbc:geneProduct fbc:id="G_CLJU_c16080" fbc:label="CLJU_c16080" fbc:name="CLJU_c16080"/>
      <fbc:geneProduct fbc:id="G_CLJU_c16070" fbc:label="CLJU_c16070" fbc:name="CLJU_c16070"/>
      <fbc:geneProduct fbc:id="G_CLJU_c20210" fbc:label="CLJU_c20210" fbc:name="CLJU_c20210"/>
      <fbc:geneProduct fbc:id="G_CLJU_c20110" fbc:label="CLJU_c20110" fbc:name="CLJU_c20110"/>
      <fbc:geneProduct fbc:id="G_CLJU_c22090" fbc:label="CLJU_c22090" fbc:name="CLJU_c22090"/>
      <fbc:geneProduct fbc:id="G_CLJU_c17820" fbc:label="CLJU_c17820" fbc:name="CLJU_c17820"/>
      <fbc:geneProduct fbc:id="G_CLJU_c01200" fbc:label="CLJU_c01200" fbc:name="CLJU_c01200"/>
      <fbc:geneProduct fbc:id="G_CLJU_c01980" fbc:label="CLJU_c01980" fbc:name="CLJU_c01980"/>
      <fbc:geneProduct fbc:id="G_CLJU_c01250" fbc:label="CLJU_c01250" fbc:name="CLJU_c01250"/>
      <fbc:geneProduct fbc:id="G_CLJU_c09270" fbc:label="CLJU_c09270" fbc:name="CLJU_c09270"/>
      <fbc:geneProduct fbc:id="G_CLJU_c34220" fbc:label="CLJU_c34220" fbc:name="CLJU_c34220"/>
      <fbc:geneProduct fbc:id="G_CLJU_c01380" fbc:label="CLJU_c01380" fbc:name="CLJU_c01380"/>
      <fbc:geneProduct fbc:id="G_CLJU_c21930" fbc:label="CLJU_c21930" fbc:name="CLJU_c21930"/>
      <fbc:geneProduct fbc:id="G_CLJU_c06710" fbc:label="CLJU_c06710" fbc:name="CLJU_c06710"/>
      <fbc:geneProduct fbc:id="G_CLJU_c06700" fbc:label="CLJU_c06700" fbc:name="CLJU_c06700"/>
      <fbc:geneProduct fbc:id="G_CLJU_c28050" fbc:label="CLJU_c28050" fbc:name="CLJU_c28050"/>
      <fbc:geneProduct fbc:id="G_CLJU_c04750" fbc:label="CLJU_c04750" fbc:name="CLJU_c04750"/>
      <fbc:geneProduct fbc:id="G_CLJU_c21450" fbc:label="CLJU_c21450" fbc:name="CLJU_c21450"/>
      <fbc:geneProduct fbc:id="G_CLJU_c04760" fbc:label="CLJU_c04760" fbc:name="CLJU_c04760"/>
      <fbc:geneProduct fbc:id="G_CLJU_c34570" fbc:label="CLJU_c34570" fbc:name="CLJU_c34570"/>
      <fbc:geneProduct fbc:id="G_CLJU_c17710" fbc:label="CLJU_c17710" fbc:name="CLJU_c17710"/>
      <fbc:geneProduct fbc:id="G_CLJU_c26720" fbc:label="CLJU_c26720" fbc:name="CLJU_c26720"/>
      <fbc:geneProduct fbc:id="G_CLJU_c33270" fbc:label="CLJU_c33270" fbc:name="CLJU_c33270"/>
      <fbc:geneProduct fbc:id="G_CLJU_c35720" fbc:label="CLJU_c35720" fbc:name="CLJU_c35720"/>
      <fbc:geneProduct fbc:id="G_CLJU_c35730" fbc:label="CLJU_c35730" fbc:name="CLJU_c35730"/>
      <fbc:geneProduct fbc:id="G_CLJU_c32890" fbc:label="CLJU_c32890" fbc:name="CLJU_c32890"/>
      <fbc:geneProduct fbc:id="G_CLJU_c38320" fbc:label="CLJU_c38320" fbc:name="CLJU_c38320"/>
      <fbc:geneProduct fbc:id="G_CLJU_c24420" fbc:label="CLJU_c24420" fbc:name="CLJU_c24420"/>
      <fbc:geneProduct fbc:id="G_CLJU_c29440" fbc:label="CLJU_c29440" fbc:name="CLJU_c29440"/>
      <fbc:geneProduct fbc:id="G_CLJU_c42370" fbc:label="CLJU_c42370" fbc:name="CLJU_c42370"/>
      <fbc:geneProduct fbc:id="G_CLJU_c04170" fbc:label="CLJU_c04170" fbc:name="CLJU_c04170"/>
      <fbc:geneProduct fbc:id="G_CLJU_c29390" fbc:label="CLJU_c29390" fbc:name="CLJU_c29390"/>
      <fbc:geneProduct fbc:id="G_CLJU_c13340" fbc:label="CLJU_c13340" fbc:name="CLJU_c13340"/>
      <fbc:geneProduct fbc:id="G_CLJU_c11670" fbc:label="CLJU_c11670" fbc:name="CLJU_c11670"/>
      <fbc:geneProduct fbc:id="G_CLJU_c02370" fbc:label="CLJU_c02370" fbc:name="CLJU_c02370"/>
      <fbc:geneProduct fbc:id="G_CLJU_c02380" fbc:label="CLJU_c02380" fbc:name="CLJU_c02380"/>
      <fbc:geneProduct fbc:id="G_CLJU_c02410" fbc:label="CLJU_c02410" fbc:name="CLJU_c02410"/>
      <fbc:geneProduct fbc:id="G_CLJU_c02400" fbc:label="CLJU_c02400" fbc:name="CLJU_c02400"/>
      <fbc:geneProduct fbc:id="G_CLJU_c02390" fbc:label="CLJU_c02390" fbc:name="CLJU_c02390"/>
      <fbc:geneProduct fbc:id="G_CLJU_c02430" fbc:label="CLJU_c02430" fbc:name="CLJU_c02430"/>
      <fbc:geneProduct fbc:id="G_CLJU_c02420" fbc:label="CLJU_c02420" fbc:name="CLJU_c02420"/>
      <fbc:geneProduct fbc:id="G_CLJU_c02440" fbc:label="CLJU_c02440" fbc:name="CLJU_c02440"/>
      <fbc:geneProduct fbc:id="G_CLJU_c02360" fbc:label="CLJU_c02360" fbc:name="CLJU_c02360"/>
      <fbc:geneProduct fbc:id="G_CLJU_c26660" fbc:label="CLJU_c26660" fbc:name="CLJU_c26660"/>
      <fbc:geneProduct fbc:id="G_CLJU_c23220" fbc:label="CLJU_c23220" fbc:name="CLJU_c23220"/>
      <fbc:geneProduct fbc:id="G_CLJU_c24470" fbc:label="CLJU_c24470" fbc:name="CLJU_c24470"/>
      <fbc:geneProduct fbc:id="G_CLJU_c31820" fbc:label="CLJU_c31820" fbc:name="CLJU_c31820"/>
      <fbc:geneProduct fbc:id="G_CLJU_c23570" fbc:label="CLJU_c23570" fbc:name="CLJU_c23570"/>
      <fbc:geneProduct fbc:id="G_CLJU_c28000" fbc:label="CLJU_c28000" fbc:name="CLJU_c28000"/>
      <fbc:geneProduct fbc:id="G_CLJU_c15300" fbc:label="CLJU_c15300" fbc:name="CLJU_c15300"/>
      <fbc:geneProduct fbc:id="G_CLJU_c09300" fbc:label="CLJU_c09300" fbc:name="CLJU_c09300"/>
      <fbc:geneProduct fbc:id="G_CLJU_c23800" fbc:label="CLJU_c23800" fbc:name="CLJU_c23800"/>
      <fbc:geneProduct fbc:id="G_CLJU_c42550" fbc:label="CLJU_c42550" fbc:name="CLJU_c42550"/>
      <fbc:geneProduct fbc:id="G_CLJU_c04400" fbc:label="CLJU_c04400" fbc:name="CLJU_c04400"/>
      <fbc:geneProduct fbc:id="G_CLJU_c25220" fbc:label="CLJU_c25220" fbc:name="CLJU_c25220"/>
      <fbc:geneProduct fbc:id="G_CLJU_c04410" fbc:label="CLJU_c04410" fbc:name="CLJU_c04410"/>
      <fbc:geneProduct fbc:id="G_CLJU_c25210" fbc:label="CLJU_c25210" fbc:name="CLJU_c25210"/>
      <fbc:geneProduct fbc:id="G_CLJU_c02110" fbc:label="CLJU_c02110" fbc:name="CLJU_c02110"/>
      <fbc:geneProduct fbc:id="G_CLJU_c29130" fbc:label="CLJU_c29130" fbc:name="CLJU_c29130"/>
      <fbc:geneProduct fbc:id="G_CLJU_c29180" fbc:label="CLJU_c29180" fbc:name="CLJU_c29180"/>
      <fbc:geneProduct fbc:id="G_CLJU_c29140" fbc:label="CLJU_c29140" fbc:name="CLJU_c29140"/>
      <fbc:geneProduct fbc:id="G_CLJU_c40580" fbc:label="CLJU_c40580" fbc:name="CLJU_c40580"/>
      <fbc:geneProduct fbc:id="G_CLJU_c30470" fbc:label="CLJU_c30470" fbc:name="CLJU_c30470"/>
      <fbc:geneProduct fbc:id="G_CLJU_c30480" fbc:label="CLJU_c30480" fbc:name="CLJU_c30480"/>
      <fbc:geneProduct fbc:id="G_CLJU_c30490" fbc:label="CLJU_c30490" fbc:name="CLJU_c30490"/>
      <fbc:geneProduct fbc:id="G_CLJU_c25330" fbc:label="CLJU_c25330" fbc:name="CLJU_c25330"/>
      <fbc:geneProduct fbc:id="G_CLJU_c40560" fbc:label="CLJU_c40560" fbc:name="CLJU_c40560"/>
      <fbc:geneProduct fbc:id="G_CLJU_c25340" fbc:label="CLJU_c25340" fbc:name="CLJU_c25340"/>
      <fbc:geneProduct fbc:id="G_CLJU_c40570" fbc:label="CLJU_c40570" fbc:name="CLJU_c40570"/>
      <fbc:geneProduct fbc:id="G_CLJU_c25320" fbc:label="CLJU_c25320" fbc:name="CLJU_c25320"/>
      <fbc:geneProduct fbc:id="G_CLJU_c08890" fbc:label="CLJU_c08890" fbc:name="CLJU_c08890"/>
      <fbc:geneProduct fbc:id="G_CLJU_c29040" fbc:label="CLJU_c29040" fbc:name="CLJU_c29040"/>
      <fbc:geneProduct fbc:id="G_CLJU_c09100" fbc:label="CLJU_c09100" fbc:name="CLJU_c09100"/>
      <fbc:geneProduct fbc:id="G_CLJU_c09090" fbc:label="CLJU_c09090" fbc:name="CLJU_c09090"/>
      <fbc:geneProduct fbc:id="G_CLJU_c09110" fbc:label="CLJU_c09110" fbc:name="CLJU_c09110"/>
      <fbc:geneProduct fbc:id="G_CLJU_c37530" fbc:label="CLJU_c37530" fbc:name="CLJU_c37530"/>
      <fbc:geneProduct fbc:id="G_CLJU_c37670" fbc:label="CLJU_c37670" fbc:name="CLJU_c37670"/>
      <fbc:geneProduct fbc:id="G_CLJU_c37580" fbc:label="CLJU_c37580" fbc:name="CLJU_c37580"/>
      <fbc:geneProduct fbc:id="G_CLJU_c37590" fbc:label="CLJU_c37590" fbc:name="CLJU_c37590"/>
      <fbc:geneProduct fbc:id="G_CLJU_c37500" fbc:label="CLJU_c37500" fbc:name="CLJU_c37500"/>
      <fbc:geneProduct fbc:id="G_CLJU_c37660" fbc:label="CLJU_c37660" fbc:name="CLJU_c37660"/>
      <fbc:geneProduct fbc:id="G_CLJU_c37550" fbc:label="CLJU_c37550" fbc:name="CLJU_c37550"/>
      <fbc:geneProduct fbc:id="G_CLJU_c37570" fbc:label="CLJU_c37570" fbc:name="CLJU_c37570"/>
      <fbc:geneProduct fbc:id="G_CLJU_c31890" fbc:label="CLJU_c31890" fbc:name="CLJU_c31890"/>
      <fbc:geneProduct fbc:id="G_CLJU_c31860" fbc:label="CLJU_c31860" fbc:name="CLJU_c31860"/>
      <fbc:geneProduct fbc:id="G_CLJU_c31880" fbc:label="CLJU_c31880" fbc:name="CLJU_c31880"/>
      <fbc:geneProduct fbc:id="G_CLJU_c31920" fbc:label="CLJU_c31920" fbc:name="CLJU_c31920"/>
      <fbc:geneProduct fbc:id="G_CLJU_c31870" fbc:label="CLJU_c31870" fbc:name="CLJU_c31870"/>
      <fbc:geneProduct fbc:id="G_CLJU_c31910" fbc:label="CLJU_c31910" fbc:name="CLJU_c31910"/>
      <fbc:geneProduct fbc:id="G_CLJU_c31900" fbc:label="CLJU_c31900" fbc:name="CLJU_c31900"/>
      <fbc:geneProduct fbc:id="G_CLJU_c31840" fbc:label="CLJU_c31840" fbc:name="CLJU_c31840"/>
      <fbc:geneProduct fbc:id="G_CLJU_c31930" fbc:label="CLJU_c31930" fbc:name="CLJU_c31930"/>
      <fbc:geneProduct fbc:id="G_CLJU_c07950" fbc:label="CLJU_c07950" fbc:name="CLJU_c07950"/>
      <fbc:geneProduct fbc:id="G_CLJU_c06610" fbc:label="CLJU_c06610" fbc:name="CLJU_c06610"/>
      <fbc:geneProduct fbc:id="G_CLJU_c19230" fbc:label="CLJU_c19230" fbc:name="CLJU_c19230"/>
      <fbc:geneProduct fbc:id="G_CLJU_c27940" fbc:label="CLJU_c27940" fbc:name="CLJU_c27940"/>
      <fbc:geneProduct fbc:id="G_CLJU_c19220" fbc:label="CLJU_c19220" fbc:name="CLJU_c19220"/>
      <fbc:geneProduct fbc:id="G_CLJU_c02200" fbc:label="CLJU_c02200" fbc:name="CLJU_c02200"/>
      <fbc:geneProduct fbc:id="G_CLJU_c31950" fbc:label="CLJU_c31950" fbc:name="CLJU_c31950"/>
      <fbc:geneProduct fbc:id="G_CLJU_c24380" fbc:label="CLJU_c24380" fbc:name="CLJU_c24380"/>
      <fbc:geneProduct fbc:id="G_CLJU_c39310" fbc:label="CLJU_c39310" fbc:name="CLJU_c39310"/>
      <fbc:geneProduct fbc:id="G_CLJU_c24370" fbc:label="CLJU_c24370" fbc:name="CLJU_c24370"/>
      <fbc:geneProduct fbc:id="G_CLJU_c27610" fbc:label="CLJU_c27610" fbc:name="CLJU_c27610"/>
      <fbc:geneProduct fbc:id="G_CLJU_c18120" fbc:label="CLJU_c18120" fbc:name="CLJU_c18120"/>
      <fbc:geneProduct fbc:id="G_CLJU_c02840" fbc:label="CLJU_c02840" fbc:name="CLJU_c02840"/>
      <fbc:geneProduct fbc:id="G_CLJU_c21330" fbc:label="CLJU_c21330" fbc:name="CLJU_c21330"/>
      <fbc:geneProduct fbc:id="G_CLJU_c21610" fbc:label="CLJU_c21610" fbc:name="CLJU_c21610"/>
      <fbc:geneProduct fbc:id="G_CLJU_c08090" fbc:label="CLJU_c08090" fbc:name="CLJU_c08090"/>
      <fbc:geneProduct fbc:id="G_CLJU_c17900" fbc:label="CLJU_c17900" fbc:name="CLJU_c17900"/>
      <fbc:geneProduct fbc:id="G_CLJU_c08330" fbc:label="CLJU_c08330" fbc:name="CLJU_c08330"/>
      <fbc:geneProduct fbc:id="G_CLJU_c38310" fbc:label="CLJU_c38310" fbc:name="CLJU_c38310"/>
      <fbc:geneProduct fbc:id="G_CLJU_c10760" fbc:label="CLJU_c10760" fbc:name="CLJU_c10760"/>
      <fbc:geneProduct fbc:id="G_CLJU_c14280" fbc:label="CLJU_c14280" fbc:name="CLJU_c14280"/>
      <fbc:geneProduct fbc:id="G_CLJU_c13170" fbc:label="CLJU_c13170" fbc:name="CLJU_c13170"/>
      <fbc:geneProduct fbc:id="G_CLJU_c22070" fbc:label="CLJU_c22070" fbc:name="CLJU_c22070"/>
      <fbc:geneProduct fbc:id="G_CLJU_c02330" fbc:label="CLJU_c02330" fbc:name="CLJU_c02330"/>
      <fbc:geneProduct fbc:id="G_CLJU_c14780" fbc:label="CLJU_c14780" fbc:name="CLJU_c14780"/>
      <fbc:geneProduct fbc:id="G_CLJU_c13610" fbc:label="CLJU_c13610" fbc:name="CLJU_c13610"/>
      <fbc:geneProduct fbc:id="G_CLJU_c11630" fbc:label="CLJU_c11630" fbc:name="CLJU_c11630"/>
      <fbc:geneProduct fbc:id="G_CLJU_c12520" fbc:label="CLJU_c12520" fbc:name="CLJU_c12520"/>
      <fbc:geneProduct fbc:id="G_CLJU_c20410" fbc:label="CLJU_c20410" fbc:name="CLJU_c20410"/>
      <fbc:geneProduct fbc:id="G_CLJU_c24220" fbc:label="CLJU_c24220" fbc:name="CLJU_c24220"/>
      <fbc:geneProduct fbc:id="G_CLJU_c18050" fbc:label="CLJU_c18050" fbc:name="CLJU_c18050"/>
      <fbc:geneProduct fbc:id="G_CLJU_c34550" fbc:label="CLJU_c34550" fbc:name="CLJU_c34550"/>
      <fbc:geneProduct fbc:id="G_CLJU_c04300" fbc:label="CLJU_c04300" fbc:name="CLJU_c04300"/>
      <fbc:geneProduct fbc:id="G_CLJU_c34560" fbc:label="CLJU_c34560" fbc:name="CLJU_c34560"/>
      <fbc:geneProduct fbc:id="G_CLJU_c24490" fbc:label="CLJU_c24490" fbc:name="CLJU_c24490"/>
      <fbc:geneProduct fbc:id="G_CLJU_c34680" fbc:label="CLJU_c34680" fbc:name="CLJU_c34680"/>
      <fbc:geneProduct fbc:id="G_CLJU_c40280" fbc:label="CLJU_c40280" fbc:name="CLJU_c40280"/>
      <fbc:geneProduct fbc:id="G_CLJU_c06370" fbc:label="CLJU_c06370" fbc:name="CLJU_c06370"/>
      <fbc:geneProduct fbc:id="G_CLJU_c35690" fbc:label="CLJU_c35690" fbc:name="CLJU_c35690"/>
      <fbc:geneProduct fbc:id="G_CLJU_c35700" fbc:label="CLJU_c35700" fbc:name="CLJU_c35700"/>
      <fbc:geneProduct fbc:id="G_CLJU_c37290" fbc:label="CLJU_c37290" fbc:name="CLJU_c37290"/>
      <fbc:geneProduct fbc:id="G_CLJU_c06340" fbc:label="CLJU_c06340" fbc:name="CLJU_c06340"/>
      <fbc:geneProduct fbc:id="G_CLJU_c28760" fbc:label="CLJU_c28760" fbc:name="CLJU_c28760"/>
      <fbc:geneProduct fbc:id="G_CLJU_c29160" fbc:label="CLJU_c29160" fbc:name="CLJU_c29160"/>
      <fbc:geneProduct fbc:id="G_CLJU_c11150" fbc:label="CLJU_c11150" fbc:name="CLJU_c11150"/>
      <fbc:geneProduct fbc:id="G_CLJU_c21320" fbc:label="CLJU_c21320" fbc:name="CLJU_c21320"/>
      <fbc:geneProduct fbc:id="G_CLJU_c33600" fbc:label="CLJU_c33600" fbc:name="CLJU_c33600"/>
      <fbc:geneProduct fbc:id="G_CLJU_c17690" fbc:label="CLJU_c17690" fbc:name="CLJU_c17690"/>
      <fbc:geneProduct fbc:id="G_CLJU_c18130" fbc:label="CLJU_c18130" fbc:name="CLJU_c18130"/>
      <fbc:geneProduct fbc:id="G_CLJU_c01390" fbc:label="CLJU_c01390" fbc:name="CLJU_c01390"/>
      <fbc:geneProduct fbc:id="G_CLJU_c35870" fbc:label="CLJU_c35870" fbc:name="CLJU_c35870"/>
      <fbc:geneProduct fbc:id="G_CLJU_c20750" fbc:label="CLJU_c20750" fbc:name="CLJU_c20750"/>
      <fbc:geneProduct fbc:id="G_CLJU_c10140" fbc:label="CLJU_c10140" fbc:name="CLJU_c10140"/>
      <fbc:geneProduct fbc:id="G_CLJU_c13080" fbc:label="CLJU_c13080" fbc:name="CLJU_c13080"/>
      <fbc:geneProduct fbc:id="G_CLJU_c11160" fbc:label="CLJU_c11160" fbc:name="CLJU_c11160"/>
      <fbc:geneProduct fbc:id="G_CLJU_c42180" fbc:label="CLJU_c42180" fbc:name="CLJU_c42180"/>
      <fbc:geneProduct fbc:id="G_CLJU_c39110" fbc:label="CLJU_c39110" fbc:name="CLJU_c39110"/>
      <fbc:geneProduct fbc:id="G_CLJU_c39390" fbc:label="CLJU_c39390" fbc:name="CLJU_c39390"/>
      <fbc:geneProduct fbc:id="G_CLJU_c02810" fbc:label="CLJU_c02810" fbc:name="CLJU_c02810"/>
      <fbc:geneProduct fbc:id="G_CLJU_c00660" fbc:label="CLJU_c00660" fbc:name="CLJU_c00660"/>
      <fbc:geneProduct fbc:id="G_CLJU_c29050" fbc:label="CLJU_c29050" fbc:name="CLJU_c29050"/>
      <fbc:geneProduct fbc:id="G_CLJU_c08930" fbc:label="CLJU_c08930" fbc:name="CLJU_c08930"/>
      <fbc:geneProduct fbc:id="G_CLJU_c06990" fbc:label="CLJU_c06990" fbc:name="CLJU_c06990"/>
      <fbc:geneProduct fbc:id="G_CLJU_c20040" fbc:label="CLJU_c20040" fbc:name="CLJU_c20040"/>
      <fbc:geneProduct fbc:id="G_CLJU_c21650" fbc:label="CLJU_c21650" fbc:name="CLJU_c21650"/>
      <fbc:geneProduct fbc:id="G_CLJU_c13960" fbc:label="CLJU_c13960" fbc:name="CLJU_c13960"/>
      <fbc:geneProduct fbc:id="G_CLJU_c13980" fbc:label="CLJU_c13980" fbc:name="CLJU_c13980"/>
      <fbc:geneProduct fbc:id="G_CLJU_c21660" fbc:label="CLJU_c21660" fbc:name="CLJU_c21660"/>
      <fbc:geneProduct fbc:id="G_CLJU_c21420" fbc:label="CLJU_c21420" fbc:name="CLJU_c21420"/>
      <fbc:geneProduct fbc:id="G_CLJU_c13190" fbc:label="CLJU_c13190" fbc:name="CLJU_c13190"/>
      <fbc:geneProduct fbc:id="G_CLJU_c37490" fbc:label="CLJU_c37490" fbc:name="CLJU_c37490"/>
      <fbc:geneProduct fbc:id="G_CLJU_c22820" fbc:label="CLJU_c22820" fbc:name="CLJU_c22820"/>
      <fbc:geneProduct fbc:id="G_CLJU_c22800" fbc:label="CLJU_c22800" fbc:name="CLJU_c22800"/>
      <fbc:geneProduct fbc:id="G_CLJU_c37240" fbc:label="CLJU_c37240" fbc:name="CLJU_c37240"/>
      <fbc:geneProduct fbc:id="G_CLJU_c20600" fbc:label="CLJU_c20600" fbc:name="CLJU_c20600"/>
      <fbc:geneProduct fbc:id="G_CLJU_c26050" fbc:label="CLJU_c26050" fbc:name="CLJU_c26050"/>
      <fbc:geneProduct fbc:id="G_CLJU_c26060" fbc:label="CLJU_c26060" fbc:name="CLJU_c26060"/>
      <fbc:geneProduct fbc:id="G_CLJU_c20590" fbc:label="CLJU_c20590" fbc:name="CLJU_c20590"/>
      <fbc:geneProduct fbc:id="G_CLJU_c37650" fbc:label="CLJU_c37650" fbc:name="CLJU_c37650"/>
      <fbc:geneProduct fbc:id="G_CLJU_c40590" fbc:label="CLJU_c40590" fbc:name="CLJU_c40590"/>
      <fbc:geneProduct fbc:id="G_CLJU_c40600" fbc:label="CLJU_c40600" fbc:name="CLJU_c40600"/>
      <fbc:geneProduct fbc:id="G_CLJU_c41780" fbc:label="CLJU_c41780" fbc:name="CLJU_c41780"/>
      <fbc:geneProduct fbc:id="G_CLJU_c05560" fbc:label="CLJU_c05560" fbc:name="CLJU_c05560"/>
      <fbc:geneProduct fbc:id="G_CLJU_c05330" fbc:label="CLJU_c05330" fbc:name="CLJU_c05330"/>
      <fbc:geneProduct fbc:id="G_CLJU_c04490" fbc:label="CLJU_c04490" fbc:name="CLJU_c04490"/>
      <fbc:geneProduct fbc:id="G_CLJU_c12810" fbc:label="CLJU_c12810" fbc:name="CLJU_c12810"/>
      <fbc:geneProduct fbc:id="G_CLJU_c12480" fbc:label="CLJU_c12480" fbc:name="CLJU_c12480"/>
      <fbc:geneProduct fbc:id="G_CLJU_c06000" fbc:label="CLJU_c06000" fbc:name="CLJU_c06000"/>
      <fbc:geneProduct fbc:id="G_CLJU_c28100" fbc:label="CLJU_c28100" fbc:name="CLJU_c28100"/>
      <fbc:geneProduct fbc:id="G_CLJU_c13620" fbc:label="CLJU_c13620" fbc:name="CLJU_c13620"/>
      <fbc:geneProduct fbc:id="G_CLJU_c04510" fbc:label="CLJU_c04510" fbc:name="CLJU_c04510"/>
      <fbc:geneProduct fbc:id="G_CLJU_c34190" fbc:label="CLJU_c34190" fbc:name="CLJU_c34190"/>
      <fbc:geneProduct fbc:id="G_CLJU_c03870" fbc:label="CLJU_c03870" fbc:name="CLJU_c03870"/>
      <fbc:geneProduct fbc:id="G_CLJU_c08950" fbc:label="CLJU_c08950" fbc:name="CLJU_c08950"/>
      <fbc:geneProduct fbc:id="G_CLJU_c39150" fbc:label="CLJU_c39150" fbc:name="CLJU_c39150"/>
      <fbc:geneProduct fbc:id="G_CLJU_c13400" fbc:label="CLJU_c13400" fbc:name="CLJU_c13400"/>
      <fbc:geneProduct fbc:id="G_CLJU_c08580" fbc:label="CLJU_c08580" fbc:name="CLJU_c08580"/>
      <fbc:geneProduct fbc:id="G_CLJU_c24160" fbc:label="CLJU_c24160" fbc:name="CLJU_c24160"/>
      <fbc:geneProduct fbc:id="G_CLJU_c24170" fbc:label="CLJU_c24170" fbc:name="CLJU_c24170"/>
      <fbc:geneProduct fbc:id="G_CLJU_c37600" fbc:label="CLJU_c37600" fbc:name="CLJU_c37600"/>
      <fbc:geneProduct fbc:id="G_CLJU_c37540" fbc:label="CLJU_c37540" fbc:name="CLJU_c37540"/>
      <fbc:geneProduct fbc:id="G_CLJU_c24150" fbc:label="CLJU_c24150" fbc:name="CLJU_c24150"/>
      <fbc:geneProduct fbc:id="G_CLJU_c24180" fbc:label="CLJU_c24180" fbc:name="CLJU_c24180"/>
      <fbc:geneProduct fbc:id="G_CLJU_c40420" fbc:label="CLJU_c40420" fbc:name="CLJU_c40420"/>
      <fbc:geneProduct fbc:id="G_CLJU_c11500" fbc:label="CLJU_c11500" fbc:name="CLJU_c11500"/>
      <fbc:geneProduct fbc:id="G_CLJU_c11600" fbc:label="CLJU_c11600" fbc:name="CLJU_c11600"/>
      <fbc:geneProduct fbc:id="G_CLJU_c00620" fbc:label="CLJU_c00620" fbc:name="CLJU_c00620"/>
      <fbc:geneProduct fbc:id="G_CLJU_c28160" fbc:label="CLJU_c28160" fbc:name="CLJU_c28160"/>
      <fbc:geneProduct fbc:id="G_CLJU_c28130" fbc:label="CLJU_c28130" fbc:name="CLJU_c28130"/>
      <fbc:geneProduct fbc:id="G_CLJU_c28170" fbc:label="CLJU_c28170" fbc:name="CLJU_c28170"/>
      <fbc:geneProduct fbc:id="G_CLJU_c41950" fbc:label="CLJU_c41950" fbc:name="CLJU_c41950"/>
      <fbc:geneProduct fbc:id="G_CLJU_c05990" fbc:label="CLJU_c05990" fbc:name="CLJU_c05990"/>
      <fbc:geneProduct fbc:id="G_CLJU_c02660" fbc:label="CLJU_c02660" fbc:name="CLJU_c02660"/>
      <fbc:geneProduct fbc:id="G_CLJU_c08560" fbc:label="CLJU_c08560" fbc:name="CLJU_c08560"/>
      <fbc:geneProduct fbc:id="G_CLJU_c41940" fbc:label="CLJU_c41940" fbc:name="CLJU_c41940"/>
      <fbc:geneProduct fbc:id="G_CLJU_c17380" fbc:label="CLJU_c17380" fbc:name="CLJU_c17380"/>
      <fbc:geneProduct fbc:id="G_CLJU_c17370" fbc:label="CLJU_c17370" fbc:name="CLJU_c17370"/>
      <fbc:geneProduct fbc:id="G_CLJU_c04480" fbc:label="CLJU_c04480" fbc:name="CLJU_c04480"/>
      <fbc:geneProduct fbc:id="G_CLJU_c13390" fbc:label="CLJU_c13390" fbc:name="CLJU_c13390"/>
      <fbc:geneProduct fbc:id="G_CLJU_c20790" fbc:label="CLJU_c20790" fbc:name="CLJU_c20790"/>
      <fbc:geneProduct fbc:id="G_CLJU_c27820" fbc:label="CLJU_c27820" fbc:name="CLJU_c27820"/>
      <fbc:geneProduct fbc:id="G_CLJU_c27340" fbc:label="CLJU_c27340" fbc:name="CLJU_c27340"/>
      <fbc:geneProduct fbc:id="G_CLJU_c26570" fbc:label="CLJU_c26570" fbc:name="CLJU_c26570"/>
      <fbc:geneProduct fbc:id="G_CLJU_c38380" fbc:label="CLJU_c38380" fbc:name="CLJU_c38380"/>
      <fbc:geneProduct fbc:id="G_CLJU_c28110" fbc:label="CLJU_c28110" fbc:name="CLJU_c28110"/>
      <fbc:geneProduct fbc:id="G_CLJU_c15570" fbc:label="CLJU_c15570" fbc:name="CLJU_c15570"/>
      <fbc:geneProduct fbc:id="G_CLJU_c11890" fbc:label="CLJU_c11890" fbc:name="CLJU_c11890"/>
      <fbc:geneProduct fbc:id="G_CLJU_c37170" fbc:label="CLJU_c37170" fbc:name="CLJU_c37170"/>
      <fbc:geneProduct fbc:id="G_CLJU_c11590" fbc:label="CLJU_c11590" fbc:name="CLJU_c11590"/>
      <fbc:geneProduct fbc:id="G_CLJU_c11610" fbc:label="CLJU_c11610" fbc:name="CLJU_c11610"/>
      <fbc:geneProduct fbc:id="G_CLJU_c21800" fbc:label="CLJU_c21800" fbc:name="CLJU_c21800"/>
      <fbc:geneProduct fbc:id="G_CLJU_c06350" fbc:label="CLJU_c06350" fbc:name="CLJU_c06350"/>
      <fbc:geneProduct fbc:id="G_CLJU_c33710" fbc:label="CLJU_c33710" fbc:name="CLJU_c33710"/>
      <fbc:geneProduct fbc:id="G_CLJU_c23960" fbc:label="CLJU_c23960" fbc:name="CLJU_c23960"/>
      <fbc:geneProduct fbc:id="G_CLJU_c41540" fbc:label="CLJU_c41540" fbc:name="CLJU_c41540"/>
      <fbc:geneProduct fbc:id="G_CLJU_c33920" fbc:label="CLJU_c33920" fbc:name="CLJU_c33920"/>
      <fbc:geneProduct fbc:id="G_CLJU_c27260" fbc:label="CLJU_c27260" fbc:name="CLJU_c27260"/>
      <fbc:geneProduct fbc:id="G_CLJU_c07730" fbc:label="CLJU_c07730" fbc:name="CLJU_c07730"/>
      <fbc:geneProduct fbc:id="G_CLJU_c04980" fbc:label="CLJU_c04980" fbc:name="CLJU_c04980"/>
      <fbc:geneProduct fbc:id="G_CLJU_c35060" fbc:label="CLJU_c35060" fbc:name="CLJU_c35060"/>
      <fbc:geneProduct fbc:id="G_CLJU_c33050" fbc:label="CLJU_c33050" fbc:name="CLJU_c33050"/>
      <fbc:geneProduct fbc:id="G_CLJU_c20810" fbc:label="CLJU_c20810" fbc:name="CLJU_c20810"/>
      <fbc:geneProduct fbc:id="G_CLJU_c21460" fbc:label="CLJU_c21460" fbc:name="CLJU_c21460"/>
      <fbc:geneProduct fbc:id="G_CLJU_c32840" fbc:label="CLJU_c32840" fbc:name="CLJU_c32840"/>
      <fbc:geneProduct fbc:id="G_CLJU_c11680" fbc:label="CLJU_c11680" fbc:name="CLJU_c11680"/>
      <fbc:geneProduct fbc:id="G_CLJU_c11810" fbc:label="CLJU_c11810" fbc:name="CLJU_c11810"/>
      <fbc:geneProduct fbc:id="G_CLJU_c31980" fbc:label="CLJU_c31980" fbc:name="CLJU_c31980"/>
      <fbc:geneProduct fbc:id="G_CLJU_c33040" fbc:label="CLJU_c33040" fbc:name="CLJU_c33040"/>
      <fbc:geneProduct fbc:id="G_CLJU_c07150" fbc:label="CLJU_c07150" fbc:name="CLJU_c07150"/>
      <fbc:geneProduct fbc:id="G_CLJU_c10090" fbc:label="CLJU_c10090" fbc:name="CLJU_c10090"/>
      <fbc:geneProduct fbc:id="G_CLJU_c07160" fbc:label="CLJU_c07160" fbc:name="CLJU_c07160"/>
      <fbc:geneProduct fbc:id="G_CLJU_c24330" fbc:label="CLJU_c24330" fbc:name="CLJU_c24330"/>
      <fbc:geneProduct fbc:id="G_CLJU_c11720" fbc:label="CLJU_c11720" fbc:name="CLJU_c11720"/>
      <fbc:geneProduct fbc:id="G_CLJU_c23600" fbc:label="CLJU_c23600" fbc:name="CLJU_c23600"/>
      <fbc:geneProduct fbc:id="G_CLJU_c23900" fbc:label="CLJU_c23900" fbc:name="CLJU_c23900"/>
      <fbc:geneProduct fbc:id="G_CLJU_c29920" fbc:label="CLJU_c29920" fbc:name="CLJU_c29920"/>
      <fbc:geneProduct fbc:id="G_CLJU_c23610" fbc:label="CLJU_c23610" fbc:name="CLJU_c23610"/>
      <fbc:geneProduct fbc:id="G_CLJU_c29930" fbc:label="CLJU_c29930" fbc:name="CLJU_c29930"/>
      <fbc:geneProduct fbc:id="G_CLJU_c23590" fbc:label="CLJU_c23590" fbc:name="CLJU_c23590"/>
      <fbc:geneProduct fbc:id="G_CLJU_c23890" fbc:label="CLJU_c23890" fbc:name="CLJU_c23890"/>
      <fbc:geneProduct fbc:id="G_CLJU_c23910" fbc:label="CLJU_c23910" fbc:name="CLJU_c23910"/>
      <fbc:geneProduct fbc:id="G_CLJU_c29940" fbc:label="CLJU_c29940" fbc:name="CLJU_c29940"/>
      <fbc:geneProduct fbc:id="G_CLJU_c28670" fbc:label="CLJU_c28670" fbc:name="CLJU_c28670"/>
      <fbc:geneProduct fbc:id="G_CLJU_c23080" fbc:label="CLJU_c23080" fbc:name="CLJU_c23080"/>
      <fbc:geneProduct fbc:id="G_CLJU_c23090" fbc:label="CLJU_c23090" fbc:name="CLJU_c23090"/>
      <fbc:geneProduct fbc:id="G_CLJU_c28650" fbc:label="CLJU_c28650" fbc:name="CLJU_c28650"/>
      <fbc:geneProduct fbc:id="G_CLJU_c23060" fbc:label="CLJU_c23060" fbc:name="CLJU_c23060"/>
      <fbc:geneProduct fbc:id="G_CLJU_c28640" fbc:label="CLJU_c28640" fbc:name="CLJU_c28640"/>
      <fbc:geneProduct fbc:id="G_CLJU_c28660" fbc:label="CLJU_c28660" fbc:name="CLJU_c28660"/>
      <fbc:geneProduct fbc:id="G_CLJU_c23070" fbc:label="CLJU_c23070" fbc:name="CLJU_c23070"/>
      <fbc:geneProduct fbc:id="G_CLJU_c07060" fbc:label="CLJU_c07060" fbc:name="CLJU_c07060"/>
      <fbc:geneProduct fbc:id="G_CLJU_c07070" fbc:label="CLJU_c07070" fbc:name="CLJU_c07070"/>
      <fbc:geneProduct fbc:id="G_CLJU_c07050" fbc:label="CLJU_c07050" fbc:name="CLJU_c07050"/>
      <fbc:geneProduct fbc:id="G_CLJU_c14700" fbc:label="CLJU_c14700" fbc:name="CLJU_c14700"/>
      <fbc:geneProduct fbc:id="G_CLJU_c14710" fbc:label="CLJU_c14710" fbc:name="CLJU_c14710"/>
      <fbc:geneProduct fbc:id="G_CLJU_c14720" fbc:label="CLJU_c14720" fbc:name="CLJU_c14720"/>
      <fbc:geneProduct fbc:id="G_CLJU_c07040" fbc:label="CLJU_c07040" fbc:name="CLJU_c07040"/>
      <fbc:geneProduct fbc:id="G_CLJU_c07030" fbc:label="CLJU_c07030" fbc:name="CLJU_c07030"/>
      <fbc:geneProduct fbc:id="G_CLJU_c20290" fbc:label="CLJU_c20290" fbc:name="CLJU_c20290"/>
      <fbc:geneProduct fbc:id="G_CLJU_c17280" fbc:label="CLJU_c17280" fbc:name="CLJU_c17280"/>
      <fbc:geneProduct fbc:id="G_CLJU_c17270" fbc:label="CLJU_c17270" fbc:name="CLJU_c17270"/>
      <fbc:geneProduct fbc:id="G_CLJU_c37220" fbc:label="CLJU_c37220" fbc:name="CLJU_c37220"/>
      <fbc:geneProduct fbc:id="G_CLJU_c06630" fbc:label="CLJU_c06630" fbc:name="CLJU_c06630"/>
      <fbc:geneProduct fbc:id="G_CLJU_c11730" fbc:label="CLJU_c11730" fbc:name="CLJU_c11730"/>
      <fbc:geneProduct fbc:id="G_CLJU_c11700" fbc:label="CLJU_c11700" fbc:name="CLJU_c11700"/>
      <fbc:geneProduct fbc:id="G_CLJU_c11690" fbc:label="CLJU_c11690" fbc:name="CLJU_c11690"/>
      <fbc:geneProduct fbc:id="G_CLJU_c16100" fbc:label="CLJU_c16100" fbc:name="CLJU_c16100"/>
      <fbc:geneProduct fbc:id="G_CLJU_c08740" fbc:label="CLJU_c08740" fbc:name="CLJU_c08740"/>
      <fbc:geneProduct fbc:id="G_CLJU_c09370" fbc:label="CLJU_c09370" fbc:name="CLJU_c09370"/>
      <fbc:geneProduct fbc:id="G_CLJU_c01890" fbc:label="CLJU_c01890" fbc:name="CLJU_c01890"/>
      <fbc:geneProduct fbc:id="G_CLJU_c17740" fbc:label="CLJU_c17740" fbc:name="CLJU_c17740"/>
      <fbc:geneProduct fbc:id="G_CLJU_c37180" fbc:label="CLJU_c37180" fbc:name="CLJU_c37180"/>
      <fbc:geneProduct fbc:id="G_CLJU_c39500" fbc:label="CLJU_c39500" fbc:name="CLJU_c39500"/>
      <fbc:geneProduct fbc:id="G_CLJU_c09080" fbc:label="CLJU_c09080" fbc:name="CLJU_c09080"/>
      <fbc:geneProduct fbc:id="G_CLJU_c09070" fbc:label="CLJU_c09070" fbc:name="CLJU_c09070"/>
      <fbc:geneProduct fbc:id="G_CLJU_c09060" fbc:label="CLJU_c09060" fbc:name="CLJU_c09060"/>
      <fbc:geneProduct fbc:id="G_CLJU_c09050" fbc:label="CLJU_c09050" fbc:name="CLJU_c09050"/>
      <fbc:geneProduct fbc:id="G_CLJU_c21470" fbc:label="CLJU_c21470" fbc:name="CLJU_c21470"/>
      <fbc:geneProduct fbc:id="G_CLJU_c15310" fbc:label="CLJU_c15310" fbc:name="CLJU_c15310"/>
      <fbc:geneProduct fbc:id="G_CLJU_c20400" fbc:label="CLJU_c20400" fbc:name="CLJU_c20400"/>
      <fbc:geneProduct fbc:id="G_CLJU_c20390" fbc:label="CLJU_c20390" fbc:name="CLJU_c20390"/>
      <fbc:geneProduct fbc:id="G_CLJU_c39560" fbc:label="CLJU_c39560" fbc:name="CLJU_c39560"/>
      <fbc:geneProduct fbc:id="G_CLJU_c39540" fbc:label="CLJU_c39540" fbc:name="CLJU_c39540"/>
      <fbc:geneProduct fbc:id="G_CLJU_c39550" fbc:label="CLJU_c39550" fbc:name="CLJU_c39550"/>
      <fbc:geneProduct fbc:id="G_CLJU_c35930" fbc:label="CLJU_c35930" fbc:name="CLJU_c35930"/>
      <fbc:geneProduct fbc:id="G_CLJU_c32190" fbc:label="CLJU_c32190" fbc:name="CLJU_c32190"/>
      <fbc:geneProduct fbc:id="G_CLJU_c02750" fbc:label="CLJU_c02750" fbc:name="CLJU_c02750"/>
      <fbc:geneProduct fbc:id="G_CLJU_c24360" fbc:label="CLJU_c24360" fbc:name="CLJU_c24360"/>
      <fbc:geneProduct fbc:id="G_CLJU_c21810" fbc:label="CLJU_c21810" fbc:name="CLJU_c21810"/>
      <fbc:geneProduct fbc:id="G_CLJU_c16880" fbc:label="CLJU_c16880" fbc:name="CLJU_c16880"/>
      <fbc:geneProduct fbc:id="G_CLJU_c05310" fbc:label="CLJU_c05310" fbc:name="CLJU_c05310"/>
      <fbc:geneProduct fbc:id="G_CLJU_c01930" fbc:label="CLJU_c01930" fbc:name="CLJU_c01930"/>
      <fbc:geneProduct fbc:id="G_CLJU_c05540" fbc:label="CLJU_c05540" fbc:name="CLJU_c05540"/>
      <fbc:geneProduct fbc:id="G_CLJU_c39450" fbc:label="CLJU_c39450" fbc:name="CLJU_c39450"/>
      <fbc:geneProduct fbc:id="G_CLJU_c02950" fbc:label="CLJU_c02950" fbc:name="CLJU_c02950"/>
      <fbc:geneProduct fbc:id="G_CLJU_c42170" fbc:label="CLJU_c42170" fbc:name="CLJU_c42170"/>
      <fbc:geneProduct fbc:id="G_CLJU_c07250" fbc:label="CLJU_c07250" fbc:name="CLJU_c07250"/>
      <fbc:geneProduct fbc:id="G_CLJU_c33940" fbc:label="CLJU_c33940" fbc:name="CLJU_c33940"/>
      <fbc:geneProduct fbc:id="G_CLJU_c14360" fbc:label="CLJU_c14360" fbc:name="CLJU_c14360"/>
      <fbc:geneProduct fbc:id="G_CLJU_c11270" fbc:label="CLJU_c11270" fbc:name="CLJU_c11270"/>
      <fbc:geneProduct fbc:id="G_CLJU_c05920" fbc:label="CLJU_c05920" fbc:name="CLJU_c05920"/>
      <fbc:geneProduct fbc:id="G_CLJU_c25360" fbc:label="CLJU_c25360" fbc:name="CLJU_c25360"/>
      <fbc:geneProduct fbc:id="G_CLJU_c30500" fbc:label="CLJU_c30500" fbc:name="CLJU_c30500"/>
      <fbc:geneProduct fbc:id="G_CLJU_c38460" fbc:label="CLJU_c38460" fbc:name="CLJU_c38460"/>
      <fbc:geneProduct fbc:id="G_CLJU_c04160" fbc:label="CLJU_c04160" fbc:name="CLJU_c04160"/>
      <fbc:geneProduct fbc:id="G_CLJU_c13100" fbc:label="CLJU_c13100" fbc:name="CLJU_c13100"/>
      <fbc:geneProduct fbc:id="G_CLJU_c01570" fbc:label="CLJU_c01570" fbc:name="CLJU_c01570"/>
      <fbc:geneProduct fbc:id="G_CLJU_c41280" fbc:label="CLJU_c41280" fbc:name="CLJU_c41280"/>
      <fbc:geneProduct fbc:id="G_CLJU_c02580" fbc:label="CLJU_c02580" fbc:name="CLJU_c02580"/>
      <fbc:geneProduct fbc:id="G_CLJU_c23550" fbc:label="CLJU_c23550" fbc:name="CLJU_c23550"/>
      <fbc:geneProduct fbc:id="G_CLJU_c37560" fbc:label="CLJU_c37560" fbc:name="CLJU_c37560"/>
      <fbc:geneProduct fbc:id="G_CLJU_c06650" fbc:label="CLJU_c06650" fbc:name="CLJU_c06650"/>
      <fbc:geneProduct fbc:id="G_CLJU_c01730" fbc:label="CLJU_c01730" fbc:name="CLJU_c01730"/>
      <fbc:geneProduct fbc:id="G_CLJU_c07300" fbc:label="CLJU_c07300" fbc:name="CLJU_c07300"/>
      <fbc:geneProduct fbc:id="G_CLJU_c21890" fbc:label="CLJU_c21890" fbc:name="CLJU_c21890"/>
      <fbc:geneProduct fbc:id="G_CLJU_c02970" fbc:label="CLJU_c02970" fbc:name="CLJU_c02970"/>
      <fbc:geneProduct fbc:id="G_CLJU_c15990" fbc:label="CLJU_c15990" fbc:name="CLJU_c15990"/>
      <fbc:geneProduct fbc:id="G_CLJU_c09130" fbc:label="CLJU_c09130" fbc:name="CLJU_c09130"/>
      <fbc:geneProduct fbc:id="G_CLJU_c34340" fbc:label="CLJU_c34340" fbc:name="CLJU_c34340"/>
      <fbc:geneProduct fbc:id="G_CLJU_c42390" fbc:label="CLJU_c42390" fbc:name="CLJU_c42390"/>
      <fbc:geneProduct fbc:id="G_CLJU_c35850" fbc:label="CLJU_c35850" fbc:name="CLJU_c35850"/>
      <fbc:geneProduct fbc:id="G_CLJU_c16000" fbc:label="CLJU_c16000" fbc:name="CLJU_c16000"/>
      <fbc:geneProduct fbc:id="G_CLJU_c04890" fbc:label="CLJU_c04890" fbc:name="CLJU_c04890"/>
      <fbc:geneProduct fbc:id="G_CLJU_c22160" fbc:label="CLJU_c22160" fbc:name="CLJU_c22160"/>
      <fbc:geneProduct fbc:id="G_CLJU_c38090" fbc:label="CLJU_c38090" fbc:name="CLJU_c38090"/>
      <fbc:geneProduct fbc:id="G_CLJU_c22150" fbc:label="CLJU_c22150" fbc:name="CLJU_c22150"/>
      <fbc:geneProduct fbc:id="G_CLJU_c38100" fbc:label="CLJU_c38100" fbc:name="CLJU_c38100"/>
      <fbc:geneProduct fbc:id="G_CLJU_c26020" fbc:label="CLJU_c26020" fbc:name="CLJU_c26020"/>
      <fbc:geneProduct fbc:id="G_CLJU_c17230" fbc:label="CLJU_c17230" fbc:name="CLJU_c17230"/>
      <fbc:geneProduct fbc:id="G_CLJU_c38080" fbc:label="CLJU_c38080" fbc:name="CLJU_c38080"/>
      <fbc:geneProduct fbc:id="G_CLJU_c17240" fbc:label="CLJU_c17240" fbc:name="CLJU_c17240"/>
      <fbc:geneProduct fbc:id="G_CLJU_c22170" fbc:label="CLJU_c22170" fbc:name="CLJU_c22170"/>
      <fbc:geneProduct fbc:id="G_CLJU_c37640" fbc:label="CLJU_c37640" fbc:name="CLJU_c37640"/>
      <fbc:geneProduct fbc:id="G_CLJU_c37630" fbc:label="CLJU_c37630" fbc:name="CLJU_c37630"/>
      <fbc:geneProduct fbc:id="G_CLJU_c37610" fbc:label="CLJU_c37610" fbc:name="CLJU_c37610"/>
      <fbc:geneProduct fbc:id="G_CLJU_c37620" fbc:label="CLJU_c37620" fbc:name="CLJU_c37620"/>
      <fbc:geneProduct fbc:id="G_CLJU_c11180" fbc:label="CLJU_c11180" fbc:name="CLJU_c11180"/>
      <fbc:geneProduct fbc:id="G_CLJU_c06920" fbc:label="CLJU_c06920" fbc:name="CLJU_c06920"/>
      <fbc:geneProduct fbc:id="G_CLJU_c13430" fbc:label="CLJU_c13430" fbc:name="CLJU_c13430"/>
      <fbc:geneProduct fbc:id="G_CLJU_c08880" fbc:label="CLJU_c08880" fbc:name="CLJU_c08880"/>
      <fbc:geneProduct fbc:id="G_CLJU_c40350" fbc:label="CLJU_c40350" fbc:name="CLJU_c40350"/>
      <fbc:geneProduct fbc:id="G_CLJU_c08970" fbc:label="CLJU_c08970" fbc:name="CLJU_c08970"/>
      <fbc:geneProduct fbc:id="G_CLJU_c24450" fbc:label="CLJU_c24450" fbc:name="CLJU_c24450"/>
      <fbc:geneProduct fbc:id="G_CLJU_c04040" fbc:label="CLJU_c04040" fbc:name="CLJU_c04040"/>
      <fbc:geneProduct fbc:id="G_CLJU_c42670" fbc:label="CLJU_c42670" fbc:name="CLJU_c42670"/>
      <fbc:geneProduct fbc:id="G_CLJU_c42660" fbc:label="CLJU_c42660" fbc:name="CLJU_c42660"/>
      <fbc:geneProduct fbc:id="G_CLJU_c23520" fbc:label="CLJU_c23520" fbc:name="CLJU_c23520"/>
      <fbc:geneProduct fbc:id="G_CLJU_c04900" fbc:label="CLJU_c04900" fbc:name="CLJU_c04900"/>
      <fbc:geneProduct fbc:id="G_CLJU_c04940" fbc:label="CLJU_c04940" fbc:name="CLJU_c04940"/>
      <fbc:geneProduct fbc:id="G_CLJU_c04930" fbc:label="CLJU_c04930" fbc:name="CLJU_c04930"/>
      <fbc:geneProduct fbc:id="G_CLJU_c23510" fbc:label="CLJU_c23510" fbc:name="CLJU_c23510"/>
      <fbc:geneProduct fbc:id="G_CLJU_c23530" fbc:label="CLJU_c23530" fbc:name="CLJU_c23530"/>
      <fbc:geneProduct fbc:id="G_CLJU_c23150" fbc:label="CLJU_c23150" fbc:name="CLJU_c23150"/>
      <fbc:geneProduct fbc:id="G_CLJU_c07400" fbc:label="CLJU_c07400" fbc:name="CLJU_c07400"/>
      <fbc:geneProduct fbc:id="G_CLJU_c31940" fbc:label="CLJU_c31940" fbc:name="CLJU_c31940"/>
      <fbc:geneProduct fbc:id="G_CLJU_c24410" fbc:label="CLJU_c24410" fbc:name="CLJU_c24410"/>
      <fbc:geneProduct fbc:id="G_CLJU_c38070" fbc:label="CLJU_c38070" fbc:name="CLJU_c38070"/>
      <fbc:geneProduct fbc:id="G_CLJU_c23740" fbc:label="CLJU_c23740" fbc:name="CLJU_c23740"/>
      <fbc:geneProduct fbc:id="G_CLJU_c41680" fbc:label="CLJU_c41680" fbc:name="CLJU_c41680"/>
      <fbc:geneProduct fbc:id="G_CLJU_c23730" fbc:label="CLJU_c23730" fbc:name="CLJU_c23730"/>
      <fbc:geneProduct fbc:id="G_CLJU_c23710" fbc:label="CLJU_c23710" fbc:name="CLJU_c23710"/>
      <fbc:geneProduct fbc:id="G_CLJU_c23720" fbc:label="CLJU_c23720" fbc:name="CLJU_c23720"/>
      <fbc:geneProduct fbc:id="G_CLJU_c23760" fbc:label="CLJU_c23760" fbc:name="CLJU_c23760"/>
      <fbc:geneProduct fbc:id="G_CLJU_c23750" fbc:label="CLJU_c23750" fbc:name="CLJU_c23750"/>
      <fbc:geneProduct fbc:id="G_CLJU_c23770" fbc:label="CLJU_c23770" fbc:name="CLJU_c23770"/>
      <fbc:geneProduct fbc:id="G_CLJU_c25970" fbc:label="CLJU_c25970" fbc:name="CLJU_c25970"/>
      <fbc:geneProduct fbc:id="G_CLJU_c11840" fbc:label="CLJU_c11840" fbc:name="CLJU_c11840"/>
      <fbc:geneProduct fbc:id="G_CLJU_c39820" fbc:label="CLJU_c39820" fbc:name="CLJU_c39820"/>
      <fbc:geneProduct fbc:id="G_CLJU_c11830" fbc:label="CLJU_c11830" fbc:name="CLJU_c11830"/>
      <fbc:geneProduct fbc:id="G_CLJU_c25980" fbc:label="CLJU_c25980" fbc:name="CLJU_c25980"/>
      <fbc:geneProduct fbc:id="G_CLJU_c39830" fbc:label="CLJU_c39830" fbc:name="CLJU_c39830"/>
      <fbc:geneProduct fbc:id="G_CLJU_c09280" fbc:label="CLJU_c09280" fbc:name="CLJU_c09280"/>
      <fbc:geneProduct fbc:id="G_CLJU_c25230" fbc:label="CLJU_c25230" fbc:name="CLJU_c25230"/>
      <fbc:geneProduct fbc:id="G_CLJU_c42560" fbc:label="CLJU_c42560" fbc:name="CLJU_c42560"/>
      <fbc:geneProduct fbc:id="G_CLJU_c28010" fbc:label="CLJU_c28010" fbc:name="CLJU_c28010"/>
      <fbc:geneProduct fbc:id="G_CLJU_c40310" fbc:label="CLJU_c40310" fbc:name="CLJU_c40310"/>
      <fbc:geneProduct fbc:id="G_CLJU_c35710" fbc:label="CLJU_c35710" fbc:name="CLJU_c35710"/>
      <fbc:geneProduct fbc:id="G_CLJU_c35680" fbc:label="CLJU_c35680" fbc:name="CLJU_c35680"/>
      <fbc:geneProduct fbc:id="G_CLJU_c37380" fbc:label="CLJU_c37380" fbc:name="CLJU_c37380"/>
      <fbc:geneProduct fbc:id="G_CLJU_c10590" fbc:label="CLJU_c10590" fbc:name="CLJU_c10590"/>
      <fbc:geneProduct fbc:id="G_CLJU_c37390" fbc:label="CLJU_c37390" fbc:name="CLJU_c37390"/>
      <fbc:geneProduct fbc:id="G_CLJU_c25790" fbc:label="CLJU_c25790" fbc:name="CLJU_c25790"/>
      <fbc:geneProduct fbc:id="G_CLJU_c03250" fbc:label="CLJU_c03250" fbc:name="CLJU_c03250"/>
      <fbc:geneProduct fbc:id="G_CLJU_c40440" fbc:label="CLJU_c40440" fbc:name="CLJU_c40440"/>
      <fbc:geneProduct fbc:id="G_CLJU_c11620" fbc:label="CLJU_c11620" fbc:name="CLJU_c11620"/>
      <fbc:geneProduct fbc:id="G_CLJU_c00970" fbc:label="CLJU_c00970" fbc:name="CLJU_c00970"/>
      <fbc:geneProduct fbc:id="G_CLJU_c03860" fbc:label="CLJU_c03860" fbc:name="CLJU_c03860"/>
      <fbc:geneProduct fbc:id="G_CLJU_c32780" fbc:label="CLJU_c32780" fbc:name="CLJU_c32780"/>
      <fbc:geneProduct fbc:id="G_CLJU_c11580" fbc:label="CLJU_c11580" fbc:name="CLJU_c11580"/>
      <fbc:geneProduct fbc:id="G_CLJU_c30610" fbc:label="CLJU_c30610" fbc:name="CLJU_c30610"/>
      <fbc:geneProduct fbc:id="G_CLJU_c37130" fbc:label="CLJU_c37130" fbc:name="CLJU_c37130"/>
      <fbc:geneProduct fbc:id="G_CLJU_c39140" fbc:label="CLJU_c39140" fbc:name="CLJU_c39140"/>
      <fbc:geneProduct fbc:id="G_CLJU_c39120" fbc:label="CLJU_c39120" fbc:name="CLJU_c39120"/>
      <fbc:geneProduct fbc:id="G_CLJU_c13270" fbc:label="CLJU_c13270" fbc:name="CLJU_c13270"/>
      <fbc:geneProduct fbc:id="G_CLJU_c04650" fbc:label="CLJU_c04650" fbc:name="CLJU_c04650"/>
      <fbc:geneProduct fbc:id="G_CLJU_c34420" fbc:label="CLJU_c34420" fbc:name="CLJU_c34420"/>
      <fbc:geneProduct fbc:id="G_CLJU_c12420" fbc:label="CLJU_c12420" fbc:name="CLJU_c12420"/>
      <fbc:geneProduct fbc:id="G_CLJU_c12450" fbc:label="CLJU_c12450" fbc:name="CLJU_c12450"/>
      <fbc:geneProduct fbc:id="G_CLJU_c39590" fbc:label="CLJU_c39590" fbc:name="CLJU_c39590"/>
      <fbc:geneProduct fbc:id="G_CLJU_c39580" fbc:label="CLJU_c39580" fbc:name="CLJU_c39580"/>
      <fbc:geneProduct fbc:id="G_CLJU_c41520" fbc:label="CLJU_c41520" fbc:name="CLJU_c41520"/>
      <fbc:geneProduct fbc:id="G_CLJU_c29340" fbc:label="CLJU_c29340" fbc:name="CLJU_c29340"/>
      <fbc:geneProduct fbc:id="G_CLJU_c09340" fbc:label="CLJU_c09340" fbc:name="CLJU_c09340"/>
      <fbc:geneProduct fbc:id="G_CLJU_c10470" fbc:label="CLJU_c10470" fbc:name="CLJU_c10470"/>
      <fbc:geneProduct fbc:id="G_CLJU_c31960" fbc:label="CLJU_c31960" fbc:name="CLJU_c31960"/>
      <fbc:geneProduct fbc:id="G_CLJU_c12540" fbc:label="CLJU_c12540" fbc:name="CLJU_c12540"/>
      <fbc:geneProduct fbc:id="G_CLJU_c06210" fbc:label="CLJU_c06210" fbc:name="CLJU_c06210"/>
      <fbc:geneProduct fbc:id="G_CLJU_c08140" fbc:label="CLJU_c08140" fbc:name="CLJU_c08140"/>
      <fbc:geneProduct fbc:id="G_CLJU_c18150" fbc:label="CLJU_c18150" fbc:name="CLJU_c18150"/>
      <fbc:geneProduct fbc:id="G_CLJU_c29170" fbc:label="CLJU_c29170" fbc:name="CLJU_c29170"/>
      <fbc:geneProduct fbc:id="G_CLJU_c25500" fbc:label="CLJU_c25500" fbc:name="CLJU_c25500"/>
      <fbc:geneProduct fbc:id="G_CLJU_c08600" fbc:label="CLJU_c08600" fbc:name="CLJU_c08600"/>
      <fbc:geneProduct fbc:id="G_CLJU_c16110" fbc:label="CLJU_c16110" fbc:name="CLJU_c16110"/>
      <fbc:geneProduct fbc:id="G_CLJU_c08570" fbc:label="CLJU_c08570" fbc:name="CLJU_c08570"/>
      <fbc:geneProduct fbc:id="G_CLJU_c11740" fbc:label="CLJU_c11740" fbc:name="CLJU_c11740"/>
      <fbc:geneProduct fbc:id="G_CLJU_c08550" fbc:label="CLJU_c08550" fbc:name="CLJU_c08550"/>
      <fbc:geneProduct fbc:id="G_CLJU_c11750" fbc:label="CLJU_c11750" fbc:name="CLJU_c11750"/>
      <fbc:geneProduct fbc:id="G_CLJU_c11540" fbc:label="CLJU_c11540" fbc:name="CLJU_c11540"/>
      <fbc:geneProduct fbc:id="G_CLJU_c11710" fbc:label="CLJU_c11710" fbc:name="CLJU_c11710"/>
      <fbc:geneProduct fbc:id="G_CLJU_c20530" fbc:label="CLJU_c20530" fbc:name="CLJU_c20530"/>
      <fbc:geneProduct fbc:id="G_CLJU_c41770" fbc:label="CLJU_c41770" fbc:name="CLJU_c41770"/>
      <fbc:geneProduct fbc:id="G_CLJU_c29150" fbc:label="CLJU_c29150" fbc:name="CLJU_c29150"/>
      <fbc:geneProduct fbc:id="G_CLJU_c00710" fbc:label="CLJU_c00710" fbc:name="CLJU_c00710"/>
      <fbc:geneProduct fbc:id="G_CLJU_c00960" fbc:label="CLJU_c00960" fbc:name="CLJU_c00960"/>
      <fbc:geneProduct fbc:id="G_CLJU_c21640" fbc:label="CLJU_c21640" fbc:name="CLJU_c21640"/>
      <fbc:geneProduct fbc:id="G_CLJU_c09360" fbc:label="CLJU_c09360" fbc:name="CLJU_c09360"/>
      <fbc:geneProduct fbc:id="G_CLJU_c02910" fbc:label="CLJU_c02910" fbc:name="CLJU_c02910"/>
      <fbc:geneProduct fbc:id="G_CLJU_c12770" fbc:label="CLJU_c12770" fbc:name="CLJU_c12770"/>
      <fbc:geneProduct fbc:id="G_CLJU_c12720" fbc:label="CLJU_c12720" fbc:name="CLJU_c12720"/>
      <fbc:geneProduct fbc:id="G_CLJU_c21760" fbc:label="CLJU_c21760" fbc:name="CLJU_c21760"/>
      <fbc:geneProduct fbc:id="G_CLJU_c21740" fbc:label="CLJU_c21740" fbc:name="CLJU_c21740"/>
      <fbc:geneProduct fbc:id="G_CLJU_c21750" fbc:label="CLJU_c21750" fbc:name="CLJU_c21750"/>
      <fbc:geneProduct fbc:id="G_CLJU_c21730" fbc:label="CLJU_c21730" fbc:name="CLJU_c21730"/>
      <fbc:geneProduct fbc:id="G_CLJU_c03260" fbc:label="CLJU_c03260" fbc:name="CLJU_c03260"/>
      <fbc:geneProduct fbc:id="G_CLJU_c18160" fbc:label="CLJU_c18160" fbc:name="CLJU_c18160"/>
      <fbc:geneProduct fbc:id="G_CLJU_c24430" fbc:label="CLJU_c24430" fbc:name="CLJU_c24430"/>
      <fbc:geneProduct fbc:id="G_CLJU_c22060" fbc:label="CLJU_c22060" fbc:name="CLJU_c22060"/>
      <fbc:geneProduct fbc:id="G_CLJU_c01220" fbc:label="CLJU_c01220" fbc:name="CLJU_c01220"/>
      <fbc:geneProduct fbc:id="G_CLJU_c01210" fbc:label="CLJU_c01210" fbc:name="CLJU_c01210"/>
      <fbc:geneProduct fbc:id="G_CLJU_c23480" fbc:label="CLJU_c23480" fbc:name="CLJU_c23480"/>
      <fbc:geneProduct fbc:id="G_CLJU_c02690" fbc:label="CLJU_c02690" fbc:name="CLJU_c02690"/>
      <fbc:geneProduct fbc:id="G_CLJU_c01280" fbc:label="CLJU_c01280" fbc:name="CLJU_c01280"/>
      <fbc:geneProduct fbc:id="G_CLJU_c01260" fbc:label="CLJU_c01260" fbc:name="CLJU_c01260"/>
      <fbc:geneProduct fbc:id="G_CLJU_c01270" fbc:label="CLJU_c01270" fbc:name="CLJU_c01270"/>
      <fbc:geneProduct fbc:id="G_CLJU_c42600" fbc:label="CLJU_c42600" fbc:name="CLJU_c42600"/>
      <fbc:geneProduct fbc:id="G_CLJU_c42610" fbc:label="CLJU_c42610" fbc:name="CLJU_c42610"/>
      <fbc:geneProduct fbc:id="G_CLJU_c42580" fbc:label="CLJU_c42580" fbc:name="CLJU_c42580"/>
      <fbc:geneProduct fbc:id="G_CLJU_c42590" fbc:label="CLJU_c42590" fbc:name="CLJU_c42590"/>
      <fbc:geneProduct fbc:id="G_CLJU_c06840" fbc:label="CLJU_c06840" fbc:name="CLJU_c06840"/>
      <fbc:geneProduct fbc:id="G_CLJU_c11410" fbc:label="CLJU_c11410" fbc:name="CLJU_c11410"/>
      <fbc:geneProduct fbc:id="G_CLJU_c11390" fbc:label="CLJU_c11390" fbc:name="CLJU_c11390"/>
      <fbc:geneProduct fbc:id="G_CLJU_c11400" fbc:label="CLJU_c11400" fbc:name="CLJU_c11400"/>
      <fbc:geneProduct fbc:id="G_CLJU_c11380" fbc:label="CLJU_c11380" fbc:name="CLJU_c11380"/>
      <fbc:geneProduct fbc:id="G_CLJU_c11360" fbc:label="CLJU_c11360" fbc:name="CLJU_c11360"/>
      <fbc:geneProduct fbc:id="G_CLJU_c11370" fbc:label="CLJU_c11370" fbc:name="CLJU_c11370"/>
      <fbc:geneProduct fbc:id="G_CLJU_c01840" fbc:label="CLJU_c01840" fbc:name="CLJU_c01840"/>
      <fbc:geneProduct fbc:id="G_CLJU_c12640" fbc:label="CLJU_c12640" fbc:name="CLJU_c12640"/>
      <fbc:geneProduct fbc:id="G_CLJU_c02310" fbc:label="CLJU_c02310" fbc:name="CLJU_c02310"/>
      <fbc:geneProduct fbc:id="G_CLJU_c35540" fbc:label="CLJU_c35540" fbc:name="CLJU_c35540"/>
      <fbc:geneProduct fbc:id="G_CLJU_c17390" fbc:label="CLJU_c17390" fbc:name="CLJU_c17390"/>
      <fbc:geneProduct fbc:id="G_CLJU_c27720" fbc:label="CLJU_c27720" fbc:name="CLJU_c27720"/>
      <fbc:geneProduct fbc:id="G_CLJU_c07460" fbc:label="CLJU_c07460" fbc:name="CLJU_c07460"/>
      <fbc:geneProduct fbc:id="G_CLJU_c39300" fbc:label="CLJU_c39300" fbc:name="CLJU_c39300"/>
      <fbc:geneProduct fbc:id="G_CLJU_c33250" fbc:label="CLJU_c33250" fbc:name="CLJU_c33250"/>
      <fbc:geneProduct fbc:id="G_CLJU_c33260" fbc:label="CLJU_c33260" fbc:name="CLJU_c33260"/>
      <fbc:geneProduct fbc:id="G_CLJU_c15090" fbc:label="CLJU_c15090" fbc:name="CLJU_c15090"/>
      <fbc:geneProduct fbc:id="G_CLJU_c00170" fbc:label="CLJU_c00170" fbc:name="CLJU_c00170"/>
      <fbc:geneProduct fbc:id="G_CLJU_c31850" fbc:label="CLJU_c31850" fbc:name="CLJU_c31850"/>
      <fbc:geneProduct fbc:id="G_CLJU_c31990" fbc:label="CLJU_c31990" fbc:name="CLJU_c31990"/>
      <fbc:geneProduct fbc:id="G_CLJU_c28750" fbc:label="CLJU_c28750" fbc:name="CLJU_c28750"/>
      <fbc:geneProduct fbc:id="G_CLJU_c29120" fbc:label="CLJU_c29120" fbc:name="CLJU_c29120"/>
      <fbc:geneProduct fbc:id="G_CLJU_c29110" fbc:label="CLJU_c29110" fbc:name="CLJU_c29110"/>
      <fbc:geneProduct fbc:id="G_CLJU_c21180" fbc:label="CLJU_c21180" fbc:name="CLJU_c21180"/>
      <fbc:geneProduct fbc:id="G_CLJU_c06120" fbc:label="CLJU_c06120" fbc:name="CLJU_c06120"/>
      <fbc:geneProduct fbc:id="G_CLJU_c28200" fbc:label="CLJU_c28200" fbc:name="CLJU_c28200"/>
      <fbc:geneProduct fbc:id="G_CLJU_c29780" fbc:label="CLJU_c29780" fbc:name="CLJU_c29780"/>
      <fbc:geneProduct fbc:id="G_CLJU_c28090" fbc:label="CLJU_c28090" fbc:name="CLJU_c28090"/>
      <fbc:geneProduct fbc:id="G_CLJU_c25480" fbc:label="CLJU_c25480" fbc:name="CLJU_c25480"/>
      <fbc:geneProduct fbc:id="G_CLJU_c25470" fbc:label="CLJU_c25470" fbc:name="CLJU_c25470"/>
      <fbc:geneProduct fbc:id="G_CLJU_c38570" fbc:label="CLJU_c38570" fbc:name="CLJU_c38570"/>
      <fbc:geneProduct fbc:id="G_CLJU_c25960" fbc:label="CLJU_c25960" fbc:name="CLJU_c25960"/>
      <fbc:geneProduct fbc:id="G_CLJU_c39640" fbc:label="CLJU_c39640" fbc:name="CLJU_c39640"/>
      <fbc:geneProduct fbc:id="G_CLJU_c26510" fbc:label="CLJU_c26510" fbc:name="CLJU_c26510"/>
      <fbc:geneProduct fbc:id="G_CLJU_c26520" fbc:label="CLJU_c26520" fbc:name="CLJU_c26520"/>
      <fbc:geneProduct fbc:id="G_CLJU_c26530" fbc:label="CLJU_c26530" fbc:name="CLJU_c26530"/>
      <fbc:geneProduct fbc:id="G_CLJU_c05350" fbc:label="CLJU_c05350" fbc:name="CLJU_c05350"/>
      <fbc:geneProduct fbc:id="G_CLJU_c05580" fbc:label="CLJU_c05580" fbc:name="CLJU_c05580"/>
      <fbc:geneProduct fbc:id="G_CLJU_c05340" fbc:label="CLJU_c05340" fbc:name="CLJU_c05340"/>
      <fbc:geneProduct fbc:id="G_CLJU_c05570" fbc:label="CLJU_c05570" fbc:name="CLJU_c05570"/>
      <fbc:geneProduct fbc:id="G_CLJU_c05320" fbc:label="CLJU_c05320" fbc:name="CLJU_c05320"/>
      <fbc:geneProduct fbc:id="G_CLJU_c05550" fbc:label="CLJU_c05550" fbc:name="CLJU_c05550"/>
      <fbc:geneProduct fbc:id="G_CLJU_c34610" fbc:label="CLJU_c34610" fbc:name="CLJU_c34610"/>
      <fbc:geneProduct fbc:id="G_CLJU_c26170" fbc:label="CLJU_c26170" fbc:name="CLJU_c26170"/>
      <fbc:geneProduct fbc:id="G_CLJU_c32000" fbc:label="CLJU_c32000" fbc:name="CLJU_c32000"/>
      <fbc:geneProduct fbc:id="G_CLJU_c03050" fbc:label="CLJU_c03050" fbc:name="CLJU_c03050"/>
      <fbc:geneProduct fbc:id="G_CLJU_c03060" fbc:label="CLJU_c03060" fbc:name="CLJU_c03060"/>
      <fbc:geneProduct fbc:id="G_CLJU_c25820" fbc:label="CLJU_c25820" fbc:name="CLJU_c25820"/>
      <fbc:geneProduct fbc:id="G_CLJU_c25830" fbc:label="CLJU_c25830" fbc:name="CLJU_c25830"/>
      <fbc:geneProduct fbc:id="G_CLJU_c25410" fbc:label="CLJU_c25410" fbc:name="CLJU_c25410"/>
      <fbc:geneProduct fbc:id="G_CLJU_c13440" fbc:label="CLJU_c13440" fbc:name="CLJU_c13440"/>
      <fbc:geneProduct fbc:id="G_CLJU_c33060" fbc:label="CLJU_c33060" fbc:name="CLJU_c33060"/>
      <fbc:geneProduct fbc:id="G_CLJU_c39130" fbc:label="CLJU_c39130" fbc:name="CLJU_c39130"/>
      <fbc:geneProduct fbc:id="G_CLJU_c40490" fbc:label="CLJU_c40490" fbc:name="CLJU_c40490"/>
      <fbc:geneProduct fbc:id="G_CLJU_c27810" fbc:label="CLJU_c27810" fbc:name="CLJU_c27810"/>
      <fbc:geneProduct fbc:id="G_CLJU_c16130" fbc:label="CLJU_c16130" fbc:name="CLJU_c16130"/>
      <fbc:geneProduct fbc:id="G_CLJU_c16120" fbc:label="CLJU_c16120" fbc:name="CLJU_c16120"/>
      <fbc:geneProduct fbc:id="G_CLJU_c29000" fbc:label="CLJU_c29000" fbc:name="CLJU_c29000"/>
      <fbc:geneProduct fbc:id="G_CLJU_c00680" fbc:label="CLJU_c00680" fbc:name="CLJU_c00680"/>
      <fbc:geneProduct fbc:id="G_CLJU_c10570" fbc:label="CLJU_c10570" fbc:name="CLJU_c10570"/>
      <fbc:geneProduct fbc:id="G_CLJU_c10620" fbc:label="CLJU_c10620" fbc:name="CLJU_c10620"/>
      <fbc:geneProduct fbc:id="G_CLJU_c02350" fbc:label="CLJU_c02350" fbc:name="CLJU_c02350"/>
      <fbc:geneProduct fbc:id="G_CLJU_c34070" fbc:label="CLJU_c34070" fbc:name="CLJU_c34070"/>
      <fbc:geneProduct fbc:id="G_CLJU_c02460" fbc:label="CLJU_c02460" fbc:name="CLJU_c02460"/>
      <fbc:geneProduct fbc:id="G_CLJU_c41980" fbc:label="CLJU_c41980" fbc:name="CLJU_c41980"/>
      <fbc:geneProduct fbc:id="G_CLJU_c02160" fbc:label="CLJU_c02160" fbc:name="CLJU_c02160"/>
      <fbc:geneProduct fbc:id="G_CLJU_c09330" fbc:label="CLJU_c09330" fbc:name="CLJU_c09330"/>
      <fbc:geneProduct fbc:id="G_CLJU_c41450" fbc:label="CLJU_c41450" fbc:name="CLJU_c41450"/>
      <fbc:geneProduct fbc:id="G_CLJU_c41810" fbc:label="CLJU_c41810" fbc:name="CLJU_c41810"/>
      <fbc:geneProduct fbc:id="G_CLJU_c03180" fbc:label="CLJU_c03180" fbc:name="CLJU_c03180"/>
      <fbc:geneProduct fbc:id="G_CLJU_c15920" fbc:label="CLJU_c15920" fbc:name="CLJU_c15920"/>
      <fbc:geneProduct fbc:id="G_CLJU_c06220" fbc:label="CLJU_c06220" fbc:name="CLJU_c06220"/>
      <fbc:geneProduct fbc:id="G_CLJU_c35470" fbc:label="CLJU_c35470" fbc:name="CLJU_c35470"/>
      <fbc:geneProduct fbc:id="G_CLJU_c13060" fbc:label="CLJU_c13060" fbc:name="CLJU_c13060"/>
      <fbc:geneProduct fbc:id="G_CLJU_c21710" fbc:label="CLJU_c21710" fbc:name="CLJU_c21710"/>
      <fbc:geneProduct fbc:id="G_CLJU_c33530" fbc:label="CLJU_c33530" fbc:name="CLJU_c33530"/>
      <fbc:geneProduct fbc:id="G_CLJU_c34100" fbc:label="CLJU_c34100" fbc:name="CLJU_c34100"/>
      <fbc:geneProduct fbc:id="G_CLJU_c10580" fbc:label="CLJU_c10580" fbc:name="CLJU_c10580"/>
      <fbc:geneProduct fbc:id="G_CLJU_c13040" fbc:label="CLJU_c13040" fbc:name="CLJU_c13040"/>
      <fbc:geneProduct fbc:id="G_CLJU_c31970" fbc:label="CLJU_c31970" fbc:name="CLJU_c31970"/>
      <fbc:geneProduct fbc:id="G_CLJU_c10740" fbc:label="CLJU_c10740" fbc:name="CLJU_c10740"/>
      <fbc:geneProduct fbc:id="G_CLJU_c02320" fbc:label="CLJU_c02320" fbc:name="CLJU_c02320"/>
      <fbc:geneProduct fbc:id="G_CLJU_c10730" fbc:label="CLJU_c10730" fbc:name="CLJU_c10730"/>
      <fbc:geneProduct fbc:id="G_CLJU_c23580" fbc:label="CLJU_c23580" fbc:name="CLJU_c23580"/>
      <fbc:geneProduct fbc:id="G_CLJU_c21480" fbc:label="CLJU_c21480" fbc:name="CLJU_c21480"/>
      <fbc:geneProduct fbc:id="G_CLJU_c34690" fbc:label="CLJU_c34690" fbc:name="CLJU_c34690"/>
      <fbc:geneProduct fbc:id="G_CLJU_c15130" fbc:label="CLJU_c15130" fbc:name="CLJU_c15130"/>
      <fbc:geneProduct fbc:id="G_CLJU_c23850" fbc:label="CLJU_c23850" fbc:name="CLJU_c23850"/>
      <fbc:geneProduct fbc:id="G_CLJU_c15120" fbc:label="CLJU_c15120" fbc:name="CLJU_c15120"/>
      <fbc:geneProduct fbc:id="G_CLJU_c18240" fbc:label="CLJU_c18240" fbc:name="CLJU_c18240"/>
      <fbc:geneProduct fbc:id="G_CLJU_c11570" fbc:label="CLJU_c11570" fbc:name="CLJU_c11570"/>
      <fbc:geneProduct fbc:id="G_CLJU_c18250" fbc:label="CLJU_c18250" fbc:name="CLJU_c18250"/>
      <fbc:geneProduct fbc:id="G_CLJU_c32270" fbc:label="CLJU_c32270" fbc:name="CLJU_c32270"/>
      <fbc:geneProduct fbc:id="G_CLJU_c18280" fbc:label="CLJU_c18280" fbc:name="CLJU_c18280"/>
      <fbc:geneProduct fbc:id="G_CLJU_c04010" fbc:label="CLJU_c04010" fbc:name="CLJU_c04010"/>
      <fbc:geneProduct fbc:id="G_CLJU_c38160" fbc:label="CLJU_c38160" fbc:name="CLJU_c38160"/>
      <fbc:geneProduct fbc:id="G_CLJU_c22200" fbc:label="CLJU_c22200" fbc:name="CLJU_c22200"/>
      <fbc:geneProduct fbc:id="G_CLJU_c31790" fbc:label="CLJU_c31790" fbc:name="CLJU_c31790"/>
      <fbc:geneProduct fbc:id="G_CLJU_c31800" fbc:label="CLJU_c31800" fbc:name="CLJU_c31800"/>
      <fbc:geneProduct fbc:id="G_CLJU_c37880" fbc:label="CLJU_c37880" fbc:name="CLJU_c37880"/>
    </fbc:listOfGeneProducts>
    <listOfReactions>
      <reaction fast="false" id="R_Cl_biomass_DSM_WT_46p666M1" reversible="false" name="Clostridium ljungdahlii biomass objective function (iAF1xxx) - WT - with 46.666 GAM estimate" fbc:upperFluxBound="cobra_default_ub" fbc:lowerFluxBound="cobra_0_bound">
        <listOfReactants>
          <speciesReference constant="true" species="M_10fthf_c" stoichiometry="0.000223"/>
          <speciesReference constant="true" species="M_5mthf_c" stoichiometry="0.000223"/>
          <speciesReference constant="true" species="M_accoa_c" stoichiometry="0.000279"/>
          <speciesReference constant="true" species="M_adocbl_c" stoichiometry="0.000223"/>
          <speciesReference constant="true" species="M_ala__L_c" stoichiometry="0.385133"/>
          <speciesReference constant="true" species="M_amet_c" stoichiometry="0.000223"/>
          <speciesReference constant="true" species="M_arg__L_c" stoichiometry="0.221767"/>
          <speciesReference constant="true" species="M_asn__L_c" stoichiometry="0.180728"/>
          <speciesReference constant="true" species="M_asp__L_c" stoichiometry="0.180728"/>
          <speciesReference constant="true" species="M_atp_c" stoichiometry="46.719016"/>
          <speciesReference constant="true" species="M_btn_c" stoichiometry="2e-06"/>
          <speciesReference constant="true" species="M_ca2_c" stoichiometry="0.005098"/>
          <speciesReference constant="true" species="M_chor_c" stoichiometry="0.000223"/>
          <speciesReference constant="true" species="M_cl_c" stoichiometry="0.005098"/>
          <speciesReference constant="true" species="M_clpn140_c" stoichiometry="0.002669"/>
          <speciesReference constant="true" species="M_clpn160_c" stoichiometry="0.008057"/>
          <speciesReference constant="true" species="M_clpn161_c" stoichiometry="0.011798"/>
          <speciesReference constant="true" species="M_clpn181_c" stoichiometry="0.000471"/>
          <speciesReference constant="true" species="M_coa_c" stoichiometry="0.000167"/>
          <speciesReference constant="true" species="M_cobalt2_c" stoichiometry="2.5e-05"/>
          <speciesReference constant="true" species="M_ctp_c" stoichiometry="0.040484"/>
          <speciesReference constant="true" species="M_cu2_c" stoichiometry="0.000694"/>
          <speciesReference constant="true" species="M_cys__L_c" stoichiometry="0.068661"/>
          <speciesReference constant="true" species="M_datp_c" stoichiometry="0.029167"/>
          <speciesReference constant="true" species="M_dctp_c" stoichiometry="0.013104"/>
          <speciesReference constant="true" species="M_dgtp_c" stoichiometry="0.013104"/>
          <speciesReference constant="true" species="M_dttp_c" stoichiometry="0.029167"/>
          <speciesReference constant="true" species="M_fad_c" stoichiometry="0.000223"/>
          <speciesReference constant="true" species="M_fe2_c" stoichiometry="0.013822"/>
          <speciesReference constant="true" species="M_gln__L_c" stoichiometry="0.197302"/>
          <speciesReference constant="true" species="M_glu__L_c" stoichiometry="0.197302"/>
          <speciesReference constant="true" species="M_gly_c" stoichiometry="0.459319"/>
          <speciesReference constant="true" species="M_gtp_c" stoichiometry="0.065225"/>
          <speciesReference constant="true" species="M_h2o_c" stoichiometry="42.656029"/>
          <speciesReference constant="true" species="M_his__L_c" stoichiometry="0.071028"/>
          <speciesReference constant="true" species="M_ile__L_c" stoichiometry="0.217821"/>
          <speciesReference constant="true" species="M_k_c" stoichiometry="0.191179"/>
          <speciesReference constant="true" species="M_leu__L_c" stoichiometry="0.337781"/>
          <speciesReference constant="true" species="M_lys__L_c" stoichiometry="0.257282"/>
          <speciesReference constant="true" species="M_malcoa_c" stoichiometry="3.1e-05"/>
          <speciesReference constant="true" species="M_met__L_c" stoichiometry="0.115224"/>
          <speciesReference constant="true" species="M_mg2_c" stoichiometry="0.008496"/>
          <speciesReference constant="true" species="M_mlthf_c" stoichiometry="0.000223"/>
          <speciesReference constant="true" species="M_mn2_c" stoichiometry="0.000677"/>
          <speciesReference constant="true" species="M_mobd_c" stoichiometry="7e-06"/>
          <speciesReference constant="true" species="M_murein4p4p_e" stoichiometry="0.006457"/>
          <speciesReference constant="true" species="M_murein4px4p_e" stoichiometry="0.006538"/>
          <speciesReference constant="true" species="M_murein4px4px4p_e" stoichiometry="0.000807"/>
          <speciesReference constant="true" species="M_nad_c" stoichiometry="0.001787"/>
          <speciesReference constant="true" species="M_nadh_c" stoichiometry="4.5e-05"/>
          <speciesReference constant="true" species="M_nadp_c" stoichiometry="0.000112"/>
          <speciesReference constant="true" species="M_nadph_c" stoichiometry="0.000335"/>
          <speciesReference constant="true" species="M_nh4_c" stoichiometry="0.012745"/>
          <speciesReference constant="true" species="M_ni2_c" stoichiometry="0.000316"/>
          <speciesReference constant="true" species="M_pe140_c" stoichiometry="0.040045"/>
          <speciesReference constant="true" species="M_pe160_c" stoichiometry="0.120861"/>
          <speciesReference constant="true" species="M_pe161_c" stoichiometry="0.176979"/>
          <speciesReference constant="true" species="M_pe181_c" stoichiometry="0.00707"/>
          <speciesReference constant="true" species="M_pg140_c" stoichiometry="0.00961"/>
          <speciesReference constant="true" species="M_pg160_c" stoichiometry="0.029005"/>
          <speciesReference constant="true" species="M_pg161_c" stoichiometry="0.042474"/>
          <speciesReference constant="true" species="M_pg181_c" stoichiometry="0.001696"/>
          <speciesReference constant="true" species="M_phe__L_c" stoichiometry="0.1389"/>
          <speciesReference constant="true" species="M_pro__L_c" stoichiometry="0.165733"/>
          <speciesReference constant="true" species="M_pydx5p_c" stoichiometry="0.000223"/>
          <speciesReference constant="true" species="M_ribflv_c" stoichiometry="0.000223"/>
          <speciesReference constant="true" species="M_ser__L_c" stoichiometry="0.161787"/>
          <speciesReference constant="true" species="M_so4_c" stoichiometry="0.004248"/>
          <speciesReference constant="true" species="M_teca_CL_c" stoichiometry="0.015433"/>
          <speciesReference constant="true" species="M_thf_c" stoichiometry="0.000223"/>
          <speciesReference constant="true" species="M_thmpp_c" stoichiometry="0.000223"/>
          <speciesReference constant="true" species="M_thr__L_c" stoichiometry="0.190199"/>
          <speciesReference constant="true" species="M_trp__L_c" stoichiometry="0.042617"/>
          <speciesReference constant="true" species="M_tyr__L_c" stoichiometry="0.103386"/>
          <speciesReference constant="true" species="M_udcpdp_c" stoichiometry="5.5e-05"/>
          <speciesReference constant="true" species="M_utp_c" stoichiometry="0.043698"/>
          <speciesReference constant="true" species="M_val__L_c" stoichiometry="0.317261"/>
          <speciesReference constant="true" species="M_zn2_c" stoichiometry="0.000333"/>
        </listOfReactants>
        <listOfProducts>
          <speciesReference constant="true" species="M_adp_c" stoichiometry="46.666"/>
          <speciesReference constant="true" species="M_h_c" stoichiometry="46.666"/>
          <speciesReference constant="true" species="M_pi_c" stoichiometry="46.661751"/>
          <speciesReference constant="true" species="M_ppi_c" stoichiometry="0.286968"/>
        </listOfProducts>
      </reaction>
      <reaction fast="false" id="R_DM_MTHTHF" reversible="false" name="Sink needed to allow (2R,4S)-2-methyl-2,3,3,4-tetrahydroxytetrahydrofuran to leave system" fbc:upperFluxBound="cobra_default_ub" fbc:lowerFluxBound="cobra_0_bound">
        <listOfReactants>
          <speciesReference constant="true" species="M_mththf_c" stoichiometry="1"/>
        </listOfReactants>
      </reaction>
      <reaction fast="false" id="R_DM_succ_c" reversible="false" name="DM_succ(c)" fbc:upperFluxBound="cobra_default_ub" fbc:lowerFluxBound="cobra_0_bound">
        <listOfReactants>
          <speciesReference constant="true" species="M_succ_c" stoichiometry="1"/>
        </listOfReactants>
      </reaction>
      <reaction fast="false" id="R_EX_ac_e" reversible="false" name="Acetate exchange" fbc:upperFluxBound="cobra_default_ub" fbc:lowerFluxBound="cobra_0_bound">
        <listOfReactants>
          <speciesReference constant="true" species="M_ac_e" stoichiometry="1"/>
        </listOfReactants>
      </reaction>
      <reaction fast="false" id="R_EX_ala__D_e" reversible="false" name="D-Alanine exchange" fbc:upperFluxBound="cobra_default_ub" fbc:lowerFluxBound="cobra_0_bound">
        <listOfReactants>
          <speciesReference constant="true" species="M_ala__D_e" stoichiometry="1"/>
        </listOfReactants>
      </reaction>
      <reaction fast="false" id="R_EX_alaala_e" reversible="false" name="D-Alanyl-D-alanine exchange" fbc:upperFluxBound="cobra_default_ub" fbc:lowerFluxBound="cobra_0_bound">
        <listOfReactants>
          <speciesReference constant="true" species="M_alaala_e" stoichiometry="1"/>
        </listOfReactants>
      </reaction>
      <reaction fast="false" id="R_EX_alltn_e" reversible="false" name="Allantoin exchange" fbc:upperFluxBound="cobra_default_ub" fbc:lowerFluxBound="cobra_0_bound">
        <listOfReactants>
          <speciesReference constant="true" species="M_alltn_e" stoichiometry="1"/>
        </listOfReactants>
      </reaction>
      <reaction fast="false" id="R_EX_arab__L_e" reversible="false" name="L-Arabinose exchange" fbc:upperFluxBound="cobra_default_ub" fbc:lowerFluxBound="cobra_0_bound">
        <listOfReactants>
          <speciesReference constant="true" species="M_arab__L_e" stoichiometry="1"/>
        </listOfReactants>
      </reaction>
      <reaction fast="false" id="R_EX_araban__L_e" reversible="false" name="alpha-L-Arabinan (3 subunits) exchange" fbc:upperFluxBound="cobra_default_ub" fbc:lowerFluxBound="cobra_0_bound">
        <listOfReactants>
          <speciesReference constant="true" species="M_araban__L_e" stoichiometry="1"/>
        </listOfReactants>
      </reaction>
      <reaction fast="false" id="R_EX_arg__L_e" reversible="false" name="L-Arginine exchange" fbc:upperFluxBound="cobra_default_ub" fbc:lowerFluxBound="cobra_0_bound">
        <listOfReactants>
          <speciesReference constant="true" species="M_arg__L_e" stoichiometry="1"/>
        </listOfReactants>
      </reaction>
      <reaction fast="false" id="R_EX_asn__L_e" reversible="false" name="L-Asparagine exchange" fbc:upperFluxBound="cobra_default_ub" fbc:lowerFluxBound="cobra_0_bound">
        <listOfReactants>
          <speciesReference constant="true" species="M_asn__L_e" stoichiometry="1"/>
        </listOfReactants>
      </reaction>
      <reaction fast="false" id="R_EX_asp__L_e" reversible="false" name="L-Aspartate exchange" fbc:upperFluxBound="cobra_default_ub" fbc:lowerFluxBound="cobra_0_bound">
        <listOfReactants>
          <speciesReference constant="true" species="M_asp__L_e" stoichiometry="1"/>
        </listOfReactants>
      </reaction>
      <reaction fast="false" id="R_EX_btd__RR_e" reversible="false" name="(R,R)-2,3-Butanediol exchange" fbc:upperFluxBound="cobra_default_ub" fbc:lowerFluxBound="cobra_0_bound">
        <listOfReactants>
          <speciesReference constant="true" species="M_btd__RR_e" stoichiometry="1"/>
        </listOfReactants>
      </reaction>
      <reaction fast="false" id="R_EX_btn_e" reversible="true" name="Biotin exchange" fbc:upperFluxBound="cobra_default_ub" fbc:lowerFluxBound="cobra_default_lb">
        <listOfReactants>
          <speciesReference constant="true" species="M_btn_e" stoichiometry="1"/>
        </listOfReactants>
      </reaction>
      <reaction fast="false" id="R_EX_btoh_e" reversible="false" name="butanol exchange" fbc:upperFluxBound="cobra_default_ub" fbc:lowerFluxBound="cobra_0_bound">
        <listOfReactants>
          <speciesReference constant="true" species="M_btoh_e" stoichiometry="1"/>
        </listOfReactants>
      </reaction>
      <reaction fast="false" id="R_EX_but_e" reversible="false" name="Butyrate (n-C4:0) exchange" fbc:upperFluxBound="cobra_default_ub" fbc:lowerFluxBound="cobra_0_bound">
        <listOfReactants>
          <speciesReference constant="true" species="M_but_e" stoichiometry="1"/>
        </listOfReactants>
      </reaction>
      <reaction fast="false" id="R_EX_ca2_e" reversible="true" name="Calcium exchange" fbc:upperFluxBound="cobra_default_ub" fbc:lowerFluxBound="cobra_default_lb">
        <listOfReactants>
          <speciesReference constant="true" species="M_ca2_e" stoichiometry="1"/>
        </listOfReactants>
      </reaction>
      <reaction fast="false" id="R_EX_citr__L_e" reversible="false" name="L-Citrulline exchange" fbc:upperFluxBound="cobra_default_ub" fbc:lowerFluxBound="cobra_0_bound">
        <listOfReactants>
          <speciesReference constant="true" species="M_citr__L_e" stoichiometry="1"/>
        </listOfReactants>
      </reaction>
      <reaction fast="false" id="R_EX_cl_e" reversible="true" name="Chloride exchange" fbc:upperFluxBound="cobra_default_ub" fbc:lowerFluxBound="cobra_default_lb">
        <listOfReactants>
          <speciesReference constant="true" species="M_cl_e" stoichiometry="1"/>
        </listOfReactants>
      </reaction>
      <reaction fast="false" id="R_EX_co_e" reversible="false" name="Carbon monoxide exchange" fbc:upperFluxBound="cobra_default_ub" fbc:lowerFluxBound="cobra_0_bound">
        <listOfReactants>
          <speciesReference constant="true" species="M_co_e" stoichiometry="1"/>
        </listOfReactants>
      </reaction>
      <reaction fast="false" id="R_EX_co2_e" reversible="true" name="CO2 exchange" fbc:upperFluxBound="cobra_default_ub" fbc:lowerFluxBound="R_EX_co2_e_lower_bound">
        <listOfReactants>
          <speciesReference constant="true" species="M_co2_e" stoichiometry="1"/>
        </listOfReactants>
      </reaction>
      <reaction fast="false" id="R_EX_cobalt2_e" reversible="true" name="Co2+ exchange" fbc:upperFluxBound="cobra_default_ub" fbc:lowerFluxBound="cobra_default_lb">
        <listOfReactants>
          <speciesReference constant="true" species="M_cobalt2_e" stoichiometry="1"/>
        </listOfReactants>
      </reaction>
      <reaction fast="false" id="R_EX_csn_e" reversible="false" name="Cytosine exchange" fbc:upperFluxBound="cobra_default_ub" fbc:lowerFluxBound="cobra_0_bound">
        <listOfReactants>
          <speciesReference constant="true" species="M_csn_e" stoichiometry="1"/>
        </listOfReactants>
      </reaction>
      <reaction fast="false" id="R_EX_cu2_e" reversible="true" name="Cu2+ exchange" fbc:upperFluxBound="cobra_default_ub" fbc:lowerFluxBound="cobra_default_lb">
        <listOfReactants>
          <speciesReference constant="true" species="M_cu2_e" stoichiometry="1"/>
        </listOfReactants>
      </reaction>
      <reaction fast="false" id="R_EX_cys__L_e" reversible="false" name="L-Cysteine exchange" fbc:upperFluxBound="cobra_default_ub" fbc:lowerFluxBound="cobra_0_bound">
        <listOfReactants>
          <speciesReference constant="true" species="M_cys__L_e" stoichiometry="1"/>
        </listOfReactants>
      </reaction>
      <reaction fast="false" id="R_EX_etoh_e" reversible="false" name="Ethanol exchange" fbc:upperFluxBound="cobra_default_ub" fbc:lowerFluxBound="cobra_0_bound">
        <listOfReactants>
          <speciesReference constant="true" species="M_etoh_e" stoichiometry="1"/>
        </listOfReactants>
      </reaction>
      <reaction fast="false" id="R_EX_fe2_e" reversible="true" name="Fe2+ exchange" fbc:upperFluxBound="cobra_default_ub" fbc:lowerFluxBound="cobra_default_lb">
        <listOfReactants>
          <speciesReference constant="true" species="M_fe2_e" stoichiometry="1"/>
        </listOfReactants>
      </reaction>
      <reaction fast="false" id="R_EX_fol_e" reversible="true" name="Folate exchange" fbc:upperFluxBound="cobra_default_ub" fbc:lowerFluxBound="cobra_default_lb">
        <listOfReactants>
          <speciesReference constant="true" species="M_fol_e" stoichiometry="1"/>
        </listOfReactants>
      </reaction>
      <reaction fast="false" id="R_EX_for_e" reversible="false" name="Formate exchange" fbc:upperFluxBound="cobra_default_ub" fbc:lowerFluxBound="cobra_0_bound">
        <listOfReactants>
          <speciesReference constant="true" species="M_for_e" stoichiometry="1"/>
        </listOfReactants>
      </reaction>
      <reaction fast="false" id="R_EX_fru_e" reversible="false" name="D-Fructose exchange" fbc:upperFluxBound="cobra_default_ub" fbc:lowerFluxBound="cobra_0_bound">
        <listOfReactants>
          <speciesReference constant="true" species="M_fru_e" stoichiometry="1"/>
        </listOfReactants>
      </reaction>
      <reaction fast="false" id="R_EX_gal_e" reversible="false" name="D-Galactose exchange" fbc:upperFluxBound="cobra_default_ub" fbc:lowerFluxBound="cobra_0_bound">
        <listOfReactants>
          <speciesReference constant="true" species="M_gal_e" stoichiometry="1"/>
        </listOfReactants>
      </reaction>
      <reaction fast="false" id="R_EX_galctn__D_e" reversible="false" name="D-Galactonate exchange" fbc:upperFluxBound="cobra_default_ub" fbc:lowerFluxBound="cobra_0_bound">
        <listOfReactants>
          <speciesReference constant="true" species="M_galctn__D_e" stoichiometry="1"/>
        </listOfReactants>
      </reaction>
      <reaction fast="false" id="R_EX_galur_e" reversible="false" name="D-Galacturonate exchange" fbc:upperFluxBound="cobra_default_ub" fbc:lowerFluxBound="cobra_0_bound">
        <listOfReactants>
          <speciesReference constant="true" species="M_galur_e" stoichiometry="1"/>
        </listOfReactants>
      </reaction>
      <reaction fast="false" id="R_EX_glc_e" reversible="false" name="D-Glucose exchange" fbc:upperFluxBound="cobra_default_ub" fbc:lowerFluxBound="cobra_0_bound">
        <listOfReactants>
          <speciesReference constant="true" species="M_glc__D_e" stoichiometry="1"/>
        </listOfReactants>
      </reaction>
      <reaction fast="false" id="R_EX_glcn_e" reversible="false" name="D-Gluconate exchange" fbc:upperFluxBound="cobra_default_ub" fbc:lowerFluxBound="cobra_0_bound">
        <listOfReactants>
          <speciesReference constant="true" species="M_glcn_e" stoichiometry="1"/>
        </listOfReactants>
      </reaction>
      <reaction fast="false" id="R_EX_glcur_e" reversible="false" name="D-Glucuronate exchange" fbc:upperFluxBound="cobra_default_ub" fbc:lowerFluxBound="cobra_0_bound">
        <listOfReactants>
          <speciesReference constant="true" species="M_glcur_e" stoichiometry="1"/>
        </listOfReactants>
      </reaction>
      <reaction fast="false" id="R_EX_gln__L_e" reversible="false" name="L-Glutamine exchange" fbc:upperFluxBound="cobra_default_ub" fbc:lowerFluxBound="cobra_0_bound">
        <listOfReactants>
          <speciesReference constant="true" species="M_gln__L_e" stoichiometry="1"/>
        </listOfReactants>
      </reaction>
      <reaction fast="false" id="R_EX_glu__L_e" reversible="false" name="L-Glutamate exchange" fbc:upperFluxBound="cobra_default_ub" fbc:lowerFluxBound="cobra_0_bound">
        <listOfReactants>
          <speciesReference constant="true" species="M_glu__L_e" stoichiometry="1"/>
        </listOfReactants>
      </reaction>
      <reaction fast="false" id="R_EX_gly_e" reversible="false" name="Glycine exchange" fbc:upperFluxBound="cobra_default_ub" fbc:lowerFluxBound="cobra_0_bound">
        <listOfReactants>
          <speciesReference constant="true" species="M_gly_e" stoichiometry="1"/>
        </listOfReactants>
      </reaction>
      <reaction fast="false" id="R_EX_glyb_e" reversible="false" name="Glycine betaine exchange" fbc:upperFluxBound="cobra_default_ub" fbc:lowerFluxBound="cobra_0_bound">
        <listOfReactants>
          <speciesReference constant="true" species="M_glyb_e" stoichiometry="1"/>
        </listOfReactants>
      </reaction>
      <reaction fast="false" id="R_EX_glyc_e" reversible="false" name="Glycerol exchange" fbc:upperFluxBound="cobra_default_ub" fbc:lowerFluxBound="cobra_0_bound">
        <listOfReactants>
          <speciesReference constant="true" species="M_glyc_e" stoichiometry="1"/>
        </listOfReactants>
      </reaction>
      <reaction fast="false" id="R_EX_h_e" reversible="true" name="H+ exchange" fbc:upperFluxBound="cobra_default_ub" fbc:lowerFluxBound="cobra_default_lb">
        <listOfReactants>
          <speciesReference constant="true" species="M_h_e" stoichiometry="1"/>
        </listOfReactants>
      </reaction>
      <reaction fast="false" id="R_EX_h2_e" reversible="true" name="H2 exchange" fbc:upperFluxBound="cobra_default_ub" fbc:lowerFluxBound="R_EX_h2_e_lower_bound">
        <listOfReactants>
          <speciesReference constant="true" species="M_h2_e" stoichiometry="1"/>
        </listOfReactants>
      </reaction>
      <reaction fast="false" id="R_EX_h2o_e" reversible="true" name="H2O exchange" fbc:upperFluxBound="cobra_default_ub" fbc:lowerFluxBound="cobra_default_lb">
        <listOfReactants>
          <speciesReference constant="true" species="M_h2o_e" stoichiometry="1"/>
        </listOfReactants>
      </reaction>
      <reaction fast="false" id="R_EX_his__L_e" reversible="false" name="L-Histidine exchange" fbc:upperFluxBound="cobra_default_ub" fbc:lowerFluxBound="cobra_0_bound">
        <listOfReactants>
          <speciesReference constant="true" species="M_his__L_e" stoichiometry="1"/>
        </listOfReactants>
      </reaction>
      <reaction fast="false" id="R_EX_ile__L_e" reversible="false" name="L-Isoleucine exchange" fbc:upperFluxBound="cobra_default_ub" fbc:lowerFluxBound="cobra_0_bound">
        <listOfReactants>
          <speciesReference constant="true" species="M_ile__L_e" stoichiometry="1"/>
        </listOfReactants>
      </reaction>
      <reaction fast="false" id="R_EX_k_e" reversible="true" name="K+ exchange" fbc:upperFluxBound="cobra_default_ub" fbc:lowerFluxBound="cobra_default_lb">
        <listOfReactants>
          <speciesReference constant="true" species="M_k_e" stoichiometry="1"/>
        </listOfReactants>
      </reaction>
      <reaction fast="false" id="R_EX_lac__D_e" reversible="false" name="D-lactate exchange" fbc:upperFluxBound="cobra_default_ub" fbc:lowerFluxBound="cobra_0_bound">
        <listOfReactants>
          <speciesReference constant="true" species="M_lac__D_e" stoichiometry="1"/>
        </listOfReactants>
      </reaction>
      <reaction fast="false" id="R_EX_lac__L_e" reversible="false" name="L-Lactate exchange" fbc:upperFluxBound="cobra_default_ub" fbc:lowerFluxBound="cobra_0_bound">
        <listOfReactants>
          <speciesReference constant="true" species="M_lac__L_e" stoichiometry="1"/>
        </listOfReactants>
      </reaction>
      <reaction fast="false" id="R_EX_leu__L_e" reversible="false" name="L-Leucine exchange" fbc:upperFluxBound="cobra_default_ub" fbc:lowerFluxBound="cobra_0_bound">
        <listOfReactants>
          <speciesReference constant="true" species="M_leu__L_e" stoichiometry="1"/>
        </listOfReactants>
      </reaction>
      <reaction fast="false" id="R_EX_lys__L_e" reversible="false" name="L-Lysine exchange" fbc:upperFluxBound="cobra_default_ub" fbc:lowerFluxBound="cobra_0_bound">
        <listOfReactants>
          <speciesReference constant="true" species="M_lys__L_e" stoichiometry="1"/>
        </listOfReactants>
      </reaction>
      <reaction fast="false" id="R_EX_malt_e" reversible="false" name="Maltose exchange" fbc:upperFluxBound="cobra_default_ub" fbc:lowerFluxBound="cobra_0_bound">
        <listOfReactants>
          <speciesReference constant="true" species="M_malt_e" stoichiometry="1"/>
        </listOfReactants>
      </reaction>
      <reaction fast="false" id="R_EX_malthx_e" reversible="false" name="Maltohexaose exchange" fbc:upperFluxBound="cobra_default_ub" fbc:lowerFluxBound="cobra_0_bound">
        <listOfReactants>
          <speciesReference constant="true" species="M_malthx_e" stoichiometry="1"/>
        </listOfReactants>
      </reaction>
      <reaction fast="false" id="R_EX_malttr_e" reversible="false" name="Maltotriose exchange" fbc:upperFluxBound="cobra_default_ub" fbc:lowerFluxBound="cobra_0_bound">
        <listOfReactants>
          <speciesReference constant="true" species="M_malttr_e" stoichiometry="1"/>
        </listOfReactants>
      </reaction>
      <reaction fast="false" id="R_EX_man_e" reversible="false" name="D-Mannose exchange" fbc:upperFluxBound="cobra_default_ub" fbc:lowerFluxBound="cobra_0_bound">
        <listOfReactants>
          <speciesReference constant="true" species="M_man_e" stoichiometry="1"/>
        </listOfReactants>
      </reaction>
      <reaction fast="false" id="R_EX_met__L_e" reversible="false" name="L-Methionine exchange" fbc:upperFluxBound="cobra_default_ub" fbc:lowerFluxBound="cobra_0_bound">
        <listOfReactants>
          <speciesReference constant="true" species="M_met__L_e" stoichiometry="1"/>
        </listOfReactants>
      </reaction>
      <reaction fast="false" id="R_EX_mg2_e" reversible="true" name="Mg exchange" fbc:upperFluxBound="cobra_default_ub" fbc:lowerFluxBound="cobra_default_lb">
        <listOfReactants>
          <speciesReference constant="true" species="M_mg2_e" stoichiometry="1"/>
        </listOfReactants>
      </reaction>
      <reaction fast="false" id="R_EX_mn2_e" reversible="true" name="Mn2+ exchange" fbc:upperFluxBound="cobra_default_ub" fbc:lowerFluxBound="cobra_default_lb">
        <listOfReactants>
          <speciesReference constant="true" species="M_mn2_e" stoichiometry="1"/>
        </listOfReactants>
      </reaction>
      <reaction fast="false" id="R_EX_mobd_e" reversible="true" name="Molybdate exchange" fbc:upperFluxBound="cobra_default_ub" fbc:lowerFluxBound="cobra_default_lb">
        <listOfReactants>
          <speciesReference constant="true" species="M_mobd_e" stoichiometry="1"/>
        </listOfReactants>
      </reaction>
      <reaction fast="false" id="R_EX_murein4p3p_e" reversible="false" name="two linked disacharide tetrapeptide and tripeptide murein units (uncrosslinked, middle of chain) exchange" fbc:upperFluxBound="cobra_default_ub" fbc:lowerFluxBound="cobra_0_bound">
        <listOfReactants>
          <speciesReference constant="true" species="M_murein4p3p_e" stoichiometry="1"/>
        </listOfReactants>
      </reaction>
      <reaction fast="false" id="R_EX_murein4p4p_e" reversible="false" name="two linked disacharide tetrapeptide murein units (uncrosslinked, middle of chain) exchange" fbc:upperFluxBound="cobra_default_ub" fbc:lowerFluxBound="cobra_0_bound">
        <listOfReactants>
          <speciesReference constant="true" species="M_murein4p4p_e" stoichiometry="1"/>
        </listOfReactants>
      </reaction>
      <reaction fast="false" id="R_EX_murein4px4p_e" reversible="false" name="two disacharide linked murein units, tetrapeptide corsslinked tetrapeptide (A2pm-&gt;D-ala) (middle of chain) exchange" fbc:upperFluxBound="cobra_default_ub" fbc:lowerFluxBound="cobra_0_bound">
        <listOfReactants>
          <speciesReference constant="true" species="M_murein4px4p_e" stoichiometry="1"/>
        </listOfReactants>
      </reaction>
      <reaction fast="false" id="R_EX_murein4px4px4p_e" reversible="false" name="three disacharide linked murein units (tetrapeptide crosslinked tetrapeptide (A2pm-&gt;D-ala) &amp; tetrapeptide corsslinked tetrapeptide (A2pm-&gt;D-ala)) (middle of chain) exchange" fbc:upperFluxBound="cobra_default_ub" fbc:lowerFluxBound="cobra_0_bound">
        <listOfReactants>
          <speciesReference constant="true" species="M_murein4px4px4p_e" stoichiometry="1"/>
        </listOfReactants>
      </reaction>
      <reaction fast="false" id="R_EX_murein5p3p_e" reversible="false" name="two linked disacharide pentapeptide and tripeptide murein units (uncrosslinked, middle of chain) exchange" fbc:upperFluxBound="cobra_default_ub" fbc:lowerFluxBound="cobra_0_bound">
        <listOfReactants>
          <speciesReference constant="true" species="M_murein5p3p_e" stoichiometry="1"/>
        </listOfReactants>
      </reaction>
      <reaction fast="false" id="R_EX_murein5p4p_e" reversible="false" name="two linked disacharide pentapeptide and tetrapeptide murein units (uncrosslinked, middle of chain) exchange" fbc:upperFluxBound="cobra_default_ub" fbc:lowerFluxBound="cobra_0_bound">
        <listOfReactants>
          <speciesReference constant="true" species="M_murein5p4p_e" stoichiometry="1"/>
        </listOfReactants>
      </reaction>
      <reaction fast="false" id="R_EX_murein5p5p_e" reversible="false" name="two linked disacharide pentapeptide murein units (uncrosslinked, middle of chain) exchange" fbc:upperFluxBound="cobra_default_ub" fbc:lowerFluxBound="cobra_0_bound">
        <listOfReactants>
          <speciesReference constant="true" species="M_murein5p5p_e" stoichiometry="1"/>
        </listOfReactants>
      </reaction>
      <reaction fast="false" id="R_EX_murein5p5p5p_e" reversible="false" name="three linked disacharide pentapeptide murein units (uncrosslinked, middle of chain) exchange" fbc:upperFluxBound="cobra_default_ub" fbc:lowerFluxBound="cobra_0_bound">
        <listOfReactants>
          <speciesReference constant="true" species="M_murein5p5p5p_e" stoichiometry="1"/>
        </listOfReactants>
      </reaction>
      <reaction fast="false" id="R_EX_murein5px3p_e" reversible="false" name="two disacharide linked murein units, pentapeptide corsslinked tripeptide (A2pm-&gt;A2pm) (middle of chain) exchange" fbc:upperFluxBound="cobra_default_ub" fbc:lowerFluxBound="cobra_0_bound">
        <listOfReactants>
          <speciesReference constant="true" species="M_murein5px3p_e" stoichiometry="1"/>
        </listOfReactants>
      </reaction>
      <reaction fast="false" id="R_EX_murein5px4p_e" reversible="false" name="two disacharide linked murein units, pentapeptide crosslinked tetrapeptide (A2pm-&gt;D-ala) (middle of chain) exchange" fbc:upperFluxBound="cobra_default_ub" fbc:lowerFluxBound="cobra_0_bound">
        <listOfReactants>
          <speciesReference constant="true" species="M_murein5px4p_e" stoichiometry="1"/>
        </listOfReactants>
      </reaction>
      <reaction fast="false" id="R_EX_murein5px4px4p_e" reversible="false" name="three disacharide linked murein units (pentapeptide crosslinked tetrapeptide (A2pm-&gt;D-ala) tetrapeptide corsslinked tetrapeptide (A2pm-&gt;D-ala)) (middle of chain) exchange" fbc:upperFluxBound="cobra_default_ub" fbc:lowerFluxBound="cobra_0_bound">
        <listOfReactants>
          <speciesReference constant="true" species="M_murein5px4px4p_e" stoichiometry="1"/>
        </listOfReactants>
      </reaction>
      <reaction fast="false" id="R_EX_na1_e" reversible="true" name="Sodium exchange" fbc:upperFluxBound="cobra_default_ub" fbc:lowerFluxBound="cobra_default_lb">
        <listOfReactants>
          <speciesReference constant="true" species="M_na1_e" stoichiometry="1"/>
        </listOfReactants>
      </reaction>
      <reaction fast="false" id="R_EX_nh4_e" reversible="true" name="Ammonia exchange" fbc:upperFluxBound="cobra_default_ub" fbc:lowerFluxBound="cobra_default_lb">
        <listOfReactants>
          <speciesReference constant="true" species="M_nh4_e" stoichiometry="1"/>
        </listOfReactants>
      </reaction>
      <reaction fast="false" id="R_EX_ni2_e" reversible="true" name="Ni2+ exchange" fbc:upperFluxBound="cobra_default_ub" fbc:lowerFluxBound="cobra_default_lb">
        <listOfReactants>
          <speciesReference constant="true" species="M_ni2_e" stoichiometry="1"/>
        </listOfReactants>
      </reaction>
      <reaction fast="false" id="R_EX_no2_e" reversible="false" name="Nitrite exchange" fbc:upperFluxBound="cobra_default_ub" fbc:lowerFluxBound="cobra_0_bound">
        <listOfReactants>
          <speciesReference constant="true" species="M_no2_e" stoichiometry="1"/>
        </listOfReactants>
      </reaction>
      <reaction fast="false" id="R_EX_no3_e" reversible="false" name="Nitrate exchange" fbc:upperFluxBound="cobra_default_ub" fbc:lowerFluxBound="cobra_0_bound">
        <listOfReactants>
          <speciesReference constant="true" species="M_no3_e" stoichiometry="1"/>
        </listOfReactants>
      </reaction>
      <reaction fast="false" id="R_EX_pi_e" reversible="true" name="Phosphate exchange" fbc:upperFluxBound="cobra_default_ub" fbc:lowerFluxBound="cobra_default_lb">
        <listOfReactants>
          <speciesReference constant="true" species="M_pi_e" stoichiometry="1"/>
        </listOfReactants>
      </reaction>
      <reaction fast="false" id="R_EX_pro__L_e" reversible="false" name="L-Proline exchange" fbc:upperFluxBound="cobra_default_ub" fbc:lowerFluxBound="cobra_0_bound">
        <listOfReactants>
          <speciesReference constant="true" species="M_pro__L_e" stoichiometry="1"/>
        </listOfReactants>
      </reaction>
      <reaction fast="false" id="R_EX_ptrc_e" reversible="false" name="Putrescine exchange" fbc:upperFluxBound="cobra_default_ub" fbc:lowerFluxBound="cobra_0_bound">
        <listOfReactants>
          <speciesReference constant="true" species="M_ptrc_e" stoichiometry="1"/>
        </listOfReactants>
      </reaction>
      <reaction fast="false" id="R_EX_pydxn_e" reversible="false" name="Pyridoxine exchange" fbc:upperFluxBound="cobra_default_ub" fbc:lowerFluxBound="cobra_0_bound">
        <listOfReactants>
          <speciesReference constant="true" species="M_pydxn_e" stoichiometry="1"/>
        </listOfReactants>
      </reaction>
      <reaction fast="false" id="R_EX_pyr_e" reversible="false" name="Pyruvate exchange" fbc:upperFluxBound="cobra_default_ub" fbc:lowerFluxBound="cobra_0_bound">
        <listOfReactants>
          <speciesReference constant="true" species="M_pyr_e" stoichiometry="1"/>
        </listOfReactants>
      </reaction>
      <reaction fast="false" id="R_EX_rib__D_e" reversible="false" name="D-Ribose exchange" fbc:upperFluxBound="cobra_default_ub" fbc:lowerFluxBound="cobra_0_bound">
        <listOfReactants>
          <speciesReference constant="true" species="M_rib__D_e" stoichiometry="1"/>
        </listOfReactants>
      </reaction>
      <reaction fast="false" id="R_EX_ribflv_e" reversible="true" name="Riboflavin exchange" fbc:upperFluxBound="cobra_default_ub" fbc:lowerFluxBound="cobra_default_lb">
        <listOfReactants>
          <speciesReference constant="true" species="M_ribflv_e" stoichiometry="1"/>
        </listOfReactants>
      </reaction>
      <reaction fast="false" id="R_EX_rmn_e" reversible="false" name="L-Rhamnose exchange" fbc:upperFluxBound="cobra_default_ub" fbc:lowerFluxBound="cobra_0_bound">
        <listOfReactants>
          <speciesReference constant="true" species="M_rmn_e" stoichiometry="1"/>
        </listOfReactants>
      </reaction>
      <reaction fast="false" id="R_EX_ser__D_e" reversible="false" name="D-Serine exchange" fbc:upperFluxBound="cobra_default_ub" fbc:lowerFluxBound="cobra_0_bound">
        <listOfReactants>
          <speciesReference constant="true" species="M_ser__D_e" stoichiometry="1"/>
        </listOfReactants>
      </reaction>
      <reaction fast="false" id="R_EX_ser__L_e" reversible="false" name="L-Serine exchange" fbc:upperFluxBound="cobra_default_ub" fbc:lowerFluxBound="cobra_0_bound">
        <listOfReactants>
          <speciesReference constant="true" species="M_ser__L_e" stoichiometry="1"/>
        </listOfReactants>
      </reaction>
      <reaction fast="false" id="R_EX_so4_e" reversible="true" name="Sulfate exchange" fbc:upperFluxBound="cobra_default_ub" fbc:lowerFluxBound="cobra_default_lb">
        <listOfReactants>
          <speciesReference constant="true" species="M_so4_e" stoichiometry="1"/>
        </listOfReactants>
      </reaction>
      <reaction fast="false" id="R_EX_spmd_e" reversible="false" name="Spermidine exchange" fbc:upperFluxBound="cobra_default_ub" fbc:lowerFluxBound="cobra_0_bound">
        <listOfReactants>
          <speciesReference constant="true" species="M_spmd_e" stoichiometry="1"/>
        </listOfReactants>
      </reaction>
      <reaction fast="false" id="R_EX_taur_e" reversible="false" name="Taurine exchange" fbc:upperFluxBound="cobra_default_ub" fbc:lowerFluxBound="cobra_0_bound">
        <listOfReactants>
          <speciesReference constant="true" species="M_taur_e" stoichiometry="1"/>
        </listOfReactants>
      </reaction>
      <reaction fast="false" id="R_EX_thm_e" reversible="true" name="Thiamin exchange" fbc:upperFluxBound="cobra_default_ub" fbc:lowerFluxBound="cobra_default_lb">
        <listOfReactants>
          <speciesReference constant="true" species="M_thm_e" stoichiometry="1"/>
        </listOfReactants>
      </reaction>
      <reaction fast="false" id="R_EX_trp__L_e" reversible="false" name="L-Tryptophan exchange" fbc:upperFluxBound="cobra_default_ub" fbc:lowerFluxBound="cobra_0_bound">
        <listOfReactants>
          <speciesReference constant="true" species="M_trp__L_e" stoichiometry="1"/>
        </listOfReactants>
      </reaction>
      <reaction fast="false" id="R_EX_uaagmda_e" reversible="false" name="Undecaprenyl-diphospho-N-acetylmuramoyl-(N-acetylglucosamine)-L-ala-D-glu-meso-2,6-diaminopimeloyl-D-ala-D-ala exchange" fbc:upperFluxBound="cobra_default_ub" fbc:lowerFluxBound="cobra_0_bound">
        <listOfReactants>
          <speciesReference constant="true" species="M_uaagmda_e" stoichiometry="1"/>
        </listOfReactants>
      </reaction>
      <reaction fast="false" id="R_EX_udcpdp_e" reversible="false" name="Undecaprenyl diphosphate exchange" fbc:upperFluxBound="cobra_default_ub" fbc:lowerFluxBound="cobra_0_bound">
        <listOfReactants>
          <speciesReference constant="true" species="M_udcpdp_e" stoichiometry="1"/>
        </listOfReactants>
      </reaction>
      <reaction fast="false" id="R_EX_udcpp_e" reversible="false" name="Undecaprenyl phosphate exchange" fbc:upperFluxBound="cobra_default_ub" fbc:lowerFluxBound="cobra_0_bound">
        <listOfReactants>
          <speciesReference constant="true" species="M_udcpp_e" stoichiometry="1"/>
        </listOfReactants>
      </reaction>
      <reaction fast="false" id="R_EX_ura_e" reversible="false" name="Uracil exchange" fbc:upperFluxBound="cobra_default_ub" fbc:lowerFluxBound="cobra_0_bound">
        <listOfReactants>
          <speciesReference constant="true" species="M_ura_e" stoichiometry="1"/>
        </listOfReactants>
      </reaction>
      <reaction fast="false" id="R_EX_val__L_e" reversible="false" name="L-Valine exchange" fbc:upperFluxBound="cobra_default_ub" fbc:lowerFluxBound="cobra_0_bound">
        <listOfReactants>
          <speciesReference constant="true" species="M_val__L_e" stoichiometry="1"/>
        </listOfReactants>
      </reaction>
      <reaction fast="false" id="R_EX_xan_e" reversible="false" name="Xanthine exchange" fbc:upperFluxBound="cobra_default_ub" fbc:lowerFluxBound="cobra_0_bound">
        <listOfReactants>
          <speciesReference constant="true" species="M_xan_e" stoichiometry="1"/>
        </listOfReactants>
      </reaction>
      <reaction fast="false" id="R_EX_xyl__D_e" reversible="false" name="D-Xylose exchange" fbc:upperFluxBound="cobra_default_ub" fbc:lowerFluxBound="cobra_0_bound">
        <listOfReactants>
          <speciesReference constant="true" species="M_xyl__D_e" stoichiometry="1"/>
        </listOfReactants>
      </reaction>
      <reaction fast="false" id="R_EX_zn2_e" reversible="true" name="Zinc exchange" fbc:upperFluxBound="cobra_default_ub" fbc:lowerFluxBound="cobra_default_lb">
        <listOfReactants>
          <speciesReference constant="true" species="M_zn2_e" stoichiometry="1"/>
        </listOfReactants>
      </reaction>
      <reaction fast="false" id="R_3HAD100" reversible="false" name="3-hydroxyacyl-[acyl-carrier-protein] dehydratase (n-C10:0)" fbc:upperFluxBound="cobra_default_ub" fbc:lowerFluxBound="cobra_0_bound">
        <listOfReactants>
          <speciesReference constant="true" species="M_3hdecACP_c" stoichiometry="1"/>
        </listOfReactants>
        <listOfProducts>
          <speciesReference constant="true" species="M_h2o_c" stoichiometry="1"/>
          <speciesReference constant="true" species="M_tdec2eACP_c" stoichiometry="1"/>
        </listOfProducts>
        <fbc:geneProductAssociation>
          <fbc:geneProductRef fbc:geneProduct="G_CLJU_c42130"/>
        </fbc:geneProductAssociation>
      </reaction>
      <reaction fast="false" id="R_3HAD120" reversible="false" name="3-hydroxyacyl-[acyl-carrier-protein] dehydratase (n-C12:0)" fbc:upperFluxBound="cobra_default_ub" fbc:lowerFluxBound="cobra_0_bound">
        <listOfReactants>
          <speciesReference constant="true" species="M_3hddecACP_c" stoichiometry="1"/>
        </listOfReactants>
        <listOfProducts>
          <speciesReference constant="true" species="M_h2o_c" stoichiometry="1"/>
          <speciesReference constant="true" species="M_tddec2eACP_c" stoichiometry="1"/>
        </listOfProducts>
        <fbc:geneProductAssociation>
          <fbc:geneProductRef fbc:geneProduct="G_CLJU_c42130"/>
        </fbc:geneProductAssociation>
      </reaction>
      <reaction fast="false" id="R_3HAD121" reversible="false" name="3-hydroxyacyl-[acyl-carrier-protein] dehydratase (n-C12:1)" fbc:upperFluxBound="cobra_default_ub" fbc:lowerFluxBound="cobra_0_bound">
        <listOfReactants>
          <speciesReference constant="true" species="M_3hcddec5eACP_c" stoichiometry="1"/>
        </listOfReactants>
        <listOfProducts>
          <speciesReference constant="true" species="M_h2o_c" stoichiometry="1"/>
          <speciesReference constant="true" species="M_t3c5ddeceACP_c" stoichiometry="1"/>
        </listOfProducts>
        <fbc:geneProductAssociation>
          <fbc:geneProductRef fbc:geneProduct="G_CLJU_c42130"/>
        </fbc:geneProductAssociation>
      </reaction>
      <reaction fast="false" id="R_3HAD140" reversible="false" name="3-hydroxyacyl-[acyl-carrier-protein] dehydratase (n-C14:0)" fbc:upperFluxBound="cobra_default_ub" fbc:lowerFluxBound="cobra_0_bound">
        <listOfReactants>
          <speciesReference constant="true" species="M_3hmrsACP_c" stoichiometry="1"/>
        </listOfReactants>
        <listOfProducts>
          <speciesReference constant="true" species="M_h2o_c" stoichiometry="1"/>
          <speciesReference constant="true" species="M_tmrs2eACP_c" stoichiometry="1"/>
        </listOfProducts>
        <fbc:geneProductAssociation>
          <fbc:geneProductRef fbc:geneProduct="G_CLJU_c42130"/>
        </fbc:geneProductAssociation>
      </reaction>
      <reaction fast="false" id="R_3HAD141" reversible="false" name="3-hydroxyacyl-[acyl-carrier-protein] dehydratase (n-C14:1)" fbc:upperFluxBound="cobra_default_ub" fbc:lowerFluxBound="cobra_0_bound">
        <listOfReactants>
          <speciesReference constant="true" species="M_3hcmrs7eACP_c" stoichiometry="1"/>
        </listOfReactants>
        <listOfProducts>
          <speciesReference constant="true" species="M_h2o_c" stoichiometry="1"/>
          <speciesReference constant="true" species="M_t3c7mrseACP_c" stoichiometry="1"/>
        </listOfProducts>
        <fbc:geneProductAssociation>
          <fbc:geneProductRef fbc:geneProduct="G_CLJU_c42130"/>
        </fbc:geneProductAssociation>
      </reaction>
      <reaction fast="false" id="R_3HAD160" reversible="false" name="3-hydroxyacyl-[acyl-carrier-protein] dehydratase (n-C16:0)" fbc:upperFluxBound="cobra_default_ub" fbc:lowerFluxBound="cobra_0_bound">
        <listOfReactants>
          <speciesReference constant="true" species="M_3hpalmACP_c" stoichiometry="1"/>
        </listOfReactants>
        <listOfProducts>
          <speciesReference constant="true" species="M_h2o_c" stoichiometry="1"/>
          <speciesReference constant="true" species="M_tpalm2eACP_c" stoichiometry="1"/>
        </listOfProducts>
        <fbc:geneProductAssociation>
          <fbc:geneProductRef fbc:geneProduct="G_CLJU_c42130"/>
        </fbc:geneProductAssociation>
      </reaction>
      <reaction fast="false" id="R_3HAD161" reversible="false" name="3-hydroxyacyl-[acyl-carrier-protein] dehydratase (n-C16:1)" fbc:upperFluxBound="cobra_default_ub" fbc:lowerFluxBound="cobra_0_bound">
        <listOfReactants>
          <speciesReference constant="true" species="M_3hcpalm9eACP_c" stoichiometry="1"/>
        </listOfReactants>
        <listOfProducts>
          <speciesReference constant="true" species="M_h2o_c" stoichiometry="1"/>
          <speciesReference constant="true" species="M_t3c9palmeACP_c" stoichiometry="1"/>
        </listOfProducts>
        <fbc:geneProductAssociation>
          <fbc:geneProductRef fbc:geneProduct="G_CLJU_c42130"/>
        </fbc:geneProductAssociation>
      </reaction>
      <reaction fast="false" id="R_3HAD180" reversible="false" name="3-hydroxyacyl-[acyl-carrier-protein] dehydratase (n-C18:0)" fbc:upperFluxBound="cobra_default_ub" fbc:lowerFluxBound="cobra_0_bound">
        <listOfReactants>
          <speciesReference constant="true" species="M_3hoctaACP_c" stoichiometry="1"/>
        </listOfReactants>
        <listOfProducts>
          <speciesReference constant="true" species="M_h2o_c" stoichiometry="1"/>
          <speciesReference constant="true" species="M_toctd2eACP_c" stoichiometry="1"/>
        </listOfProducts>
        <fbc:geneProductAssociation>
          <fbc:geneProductRef fbc:geneProduct="G_CLJU_c42130"/>
        </fbc:geneProductAssociation>
      </reaction>
      <reaction fast="false" id="R_3HAD181" reversible="false" name="3-hydroxyacyl-[acyl-carrier-protein] dehydratase (n-C18:1)" fbc:upperFluxBound="cobra_default_ub" fbc:lowerFluxBound="cobra_0_bound">
        <listOfReactants>
          <speciesReference constant="true" species="M_3hcvac11eACP_c" stoichiometry="1"/>
        </listOfReactants>
        <listOfProducts>
          <speciesReference constant="true" species="M_h2o_c" stoichiometry="1"/>
          <speciesReference constant="true" species="M_t3c11vaceACP_c" stoichiometry="1"/>
        </listOfProducts>
        <fbc:geneProductAssociation>
          <fbc:geneProductRef fbc:geneProduct="G_CLJU_c42130"/>
        </fbc:geneProductAssociation>
      </reaction>
      <reaction fast="false" id="R_3HAD40" reversible="false" name="3-hydroxyacyl-[acyl-carrier-protein] dehydratase (n-C4:0)" fbc:upperFluxBound="cobra_default_ub" fbc:lowerFluxBound="cobra_0_bound">
        <listOfReactants>
          <speciesReference constant="true" species="M_3haACP_c" stoichiometry="1"/>
        </listOfReactants>
        <listOfProducts>
          <speciesReference constant="true" species="M_but2eACP_c" stoichiometry="1"/>
          <speciesReference constant="true" species="M_h2o_c" stoichiometry="1"/>
        </listOfProducts>
        <fbc:geneProductAssociation>
          <fbc:geneProductRef fbc:geneProduct="G_CLJU_c42130"/>
        </fbc:geneProductAssociation>
      </reaction>
      <reaction fast="false" id="R_3HAD60" reversible="false" name="3-hydroxyacyl-[acyl-carrier-protein] dehydratase (n-C6:0)" fbc:upperFluxBound="cobra_default_ub" fbc:lowerFluxBound="cobra_0_bound">
        <listOfReactants>
          <speciesReference constant="true" species="M_3hhexACP_c" stoichiometry="1"/>
        </listOfReactants>
        <listOfProducts>
          <speciesReference constant="true" species="M_h2o_c" stoichiometry="1"/>
          <speciesReference constant="true" species="M_thex2eACP_c" stoichiometry="1"/>
        </listOfProducts>
        <fbc:geneProductAssociation>
          <fbc:geneProductRef fbc:geneProduct="G_CLJU_c42130"/>
        </fbc:geneProductAssociation>
      </reaction>
      <reaction fast="false" id="R_3HAD80" reversible="false" name="3-hydroxyacyl-[acyl-carrier-protein] dehydratase (n-C8:0)" fbc:upperFluxBound="cobra_default_ub" fbc:lowerFluxBound="cobra_0_bound">
        <listOfReactants>
          <speciesReference constant="true" species="M_3hoctACP_c" stoichiometry="1"/>
        </listOfReactants>
        <listOfProducts>
          <speciesReference constant="true" species="M_h2o_c" stoichiometry="1"/>
          <speciesReference constant="true" species="M_toct2eACP_c" stoichiometry="1"/>
        </listOfProducts>
        <fbc:geneProductAssociation>
          <fbc:geneProductRef fbc:geneProduct="G_CLJU_c42130"/>
        </fbc:geneProductAssociation>
      </reaction>
      <reaction fast="false" id="R_3OAR100" reversible="true" name="3-oxoacyl-[acyl-carrier-protein] reductase (n-C10:0)" fbc:upperFluxBound="cobra_default_ub" fbc:lowerFluxBound="cobra_default_lb">
        <listOfReactants>
          <speciesReference constant="true" species="M_3odecACP_c" stoichiometry="1"/>
          <speciesReference constant="true" species="M_h_c" stoichiometry="1"/>
          <speciesReference constant="true" species="M_nadph_c" stoichiometry="1"/>
        </listOfReactants>
        <listOfProducts>
          <speciesReference constant="true" species="M_3hdecACP_c" stoichiometry="1"/>
          <speciesReference constant="true" species="M_nadp_c" stoichiometry="1"/>
        </listOfProducts>
        <fbc:geneProductAssociation>
          <fbc:or>
            <fbc:geneProductRef fbc:geneProduct="G_CLJU_c34940"/>
            <fbc:geneProductRef fbc:geneProduct="G_CLJU_c42160"/>
          </fbc:or>
        </fbc:geneProductAssociation>
      </reaction>
      <reaction fast="false" id="R_3OAR120" reversible="true" name="3-oxoacyl-[acyl-carrier-protein] reductase (n-C12:0)" fbc:upperFluxBound="cobra_default_ub" fbc:lowerFluxBound="cobra_default_lb">
        <listOfReactants>
          <speciesReference constant="true" species="M_3oddecACP_c" stoichiometry="1"/>
          <speciesReference constant="true" species="M_h_c" stoichiometry="1"/>
          <speciesReference constant="true" species="M_nadph_c" stoichiometry="1"/>
        </listOfReactants>
        <listOfProducts>
          <speciesReference constant="true" species="M_3hddecACP_c" stoichiometry="1"/>
          <speciesReference constant="true" species="M_nadp_c" stoichiometry="1"/>
        </listOfProducts>
        <fbc:geneProductAssociation>
          <fbc:or>
            <fbc:geneProductRef fbc:geneProduct="G_CLJU_c34940"/>
            <fbc:geneProductRef fbc:geneProduct="G_CLJU_c42160"/>
          </fbc:or>
        </fbc:geneProductAssociation>
      </reaction>
      <reaction fast="false" id="R_3OAR121" reversible="false" name="3-oxoacyl-[acyl-carrier-protein] reductase (n-C12:1)" fbc:upperFluxBound="cobra_default_ub" fbc:lowerFluxBound="cobra_0_bound">
        <listOfReactants>
          <speciesReference constant="true" species="M_3ocddec5eACP_c" stoichiometry="1"/>
          <speciesReference constant="true" species="M_h_c" stoichiometry="1"/>
          <speciesReference constant="true" species="M_nadph_c" stoichiometry="1"/>
        </listOfReactants>
        <listOfProducts>
          <speciesReference constant="true" species="M_3hcddec5eACP_c" stoichiometry="1"/>
          <speciesReference constant="true" species="M_nadp_c" stoichiometry="1"/>
        </listOfProducts>
        <fbc:geneProductAssociation>
          <fbc:or>
            <fbc:geneProductRef fbc:geneProduct="G_CLJU_c34940"/>
            <fbc:geneProductRef fbc:geneProduct="G_CLJU_c42160"/>
          </fbc:or>
        </fbc:geneProductAssociation>
      </reaction>
      <reaction fast="false" id="R_3OAR140" reversible="true" name="3-oxoacyl-[acyl-carrier-protein] reductase (n-C14:0)" fbc:upperFluxBound="cobra_default_ub" fbc:lowerFluxBound="cobra_default_lb">
        <listOfReactants>
          <speciesReference constant="true" species="M_3omrsACP_c" stoichiometry="1"/>
          <speciesReference constant="true" species="M_h_c" stoichiometry="1"/>
          <speciesReference constant="true" species="M_nadph_c" stoichiometry="1"/>
        </listOfReactants>
        <listOfProducts>
          <speciesReference constant="true" species="M_3hmrsACP_c" stoichiometry="1"/>
          <speciesReference constant="true" species="M_nadp_c" stoichiometry="1"/>
        </listOfProducts>
        <fbc:geneProductAssociation>
          <fbc:or>
            <fbc:geneProductRef fbc:geneProduct="G_CLJU_c34940"/>
            <fbc:geneProductRef fbc:geneProduct="G_CLJU_c42160"/>
          </fbc:or>
        </fbc:geneProductAssociation>
      </reaction>
      <reaction fast="false" id="R_3OAR141" reversible="false" name="3-oxoacyl-[acyl-carrier-protein] reductase (n-C14:1)" fbc:upperFluxBound="cobra_default_ub" fbc:lowerFluxBound="cobra_0_bound">
        <listOfReactants>
          <speciesReference constant="true" species="M_3ocmrs7eACP_c" stoichiometry="1"/>
          <speciesReference constant="true" species="M_h_c" stoichiometry="1"/>
          <speciesReference constant="true" species="M_nadph_c" stoichiometry="1"/>
        </listOfReactants>
        <listOfProducts>
          <speciesReference constant="true" species="M_3hcmrs7eACP_c" stoichiometry="1"/>
          <speciesReference constant="true" species="M_nadp_c" stoichiometry="1"/>
        </listOfProducts>
        <fbc:geneProductAssociation>
          <fbc:or>
            <fbc:geneProductRef fbc:geneProduct="G_CLJU_c34940"/>
            <fbc:geneProductRef fbc:geneProduct="G_CLJU_c42160"/>
          </fbc:or>
        </fbc:geneProductAssociation>
      </reaction>
      <reaction fast="false" id="R_3OAR160" reversible="true" name="3-oxoacyl-[acyl-carrier-protein] reductase (n-C16:0)" fbc:upperFluxBound="cobra_default_ub" fbc:lowerFluxBound="cobra_default_lb">
        <listOfReactants>
          <speciesReference constant="true" species="M_3opalmACP_c" stoichiometry="1"/>
          <speciesReference constant="true" species="M_h_c" stoichiometry="1"/>
          <speciesReference constant="true" species="M_nadph_c" stoichiometry="1"/>
        </listOfReactants>
        <listOfProducts>
          <speciesReference constant="true" species="M_3hpalmACP_c" stoichiometry="1"/>
          <speciesReference constant="true" species="M_nadp_c" stoichiometry="1"/>
        </listOfProducts>
        <fbc:geneProductAssociation>
          <fbc:or>
            <fbc:geneProductRef fbc:geneProduct="G_CLJU_c42160"/>
            <fbc:geneProductRef fbc:geneProduct="G_CLJU_c34940"/>
          </fbc:or>
        </fbc:geneProductAssociation>
      </reaction>
      <reaction fast="false" id="R_3OAR161" reversible="false" name="3-oxoacyl-[acyl-carrier-protein] reductase (n-C16:1)" fbc:upperFluxBound="cobra_default_ub" fbc:lowerFluxBound="cobra_0_bound">
        <listOfReactants>
          <speciesReference constant="true" species="M_3ocpalm9eACP_c" stoichiometry="1"/>
          <speciesReference constant="true" species="M_h_c" stoichiometry="1"/>
          <speciesReference constant="true" species="M_nadph_c" stoichiometry="1"/>
        </listOfReactants>
        <listOfProducts>
          <speciesReference constant="true" species="M_3hcpalm9eACP_c" stoichiometry="1"/>
          <speciesReference constant="true" species="M_nadp_c" stoichiometry="1"/>
        </listOfProducts>
        <fbc:geneProductAssociation>
          <fbc:or>
            <fbc:geneProductRef fbc:geneProduct="G_CLJU_c42160"/>
            <fbc:geneProductRef fbc:geneProduct="G_CLJU_c34940"/>
          </fbc:or>
        </fbc:geneProductAssociation>
      </reaction>
      <reaction fast="false" id="R_3OAR180" reversible="true" name="3-oxoacyl-[acyl-carrier-protein] reductase (n-C18:0)" fbc:upperFluxBound="cobra_default_ub" fbc:lowerFluxBound="cobra_default_lb">
        <listOfReactants>
          <speciesReference constant="true" species="M_3ooctdACP_c" stoichiometry="1"/>
          <speciesReference constant="true" species="M_h_c" stoichiometry="1"/>
          <speciesReference constant="true" species="M_nadph_c" stoichiometry="1"/>
        </listOfReactants>
        <listOfProducts>
          <speciesReference constant="true" species="M_3hoctaACP_c" stoichiometry="1"/>
          <speciesReference constant="true" species="M_nadp_c" stoichiometry="1"/>
        </listOfProducts>
        <fbc:geneProductAssociation>
          <fbc:or>
            <fbc:geneProductRef fbc:geneProduct="G_CLJU_c42160"/>
            <fbc:geneProductRef fbc:geneProduct="G_CLJU_c34940"/>
          </fbc:or>
        </fbc:geneProductAssociation>
      </reaction>
      <reaction fast="false" id="R_3OAR181" reversible="false" name="3-oxoacyl-[acyl-carrier-protein] reductase (n-C18:1)" fbc:upperFluxBound="cobra_default_ub" fbc:lowerFluxBound="cobra_0_bound">
        <listOfReactants>
          <speciesReference constant="true" species="M_3ocvac11eACP_c" stoichiometry="1"/>
          <speciesReference constant="true" species="M_h_c" stoichiometry="1"/>
          <speciesReference constant="true" species="M_nadph_c" stoichiometry="1"/>
        </listOfReactants>
        <listOfProducts>
          <speciesReference constant="true" species="M_3hcvac11eACP_c" stoichiometry="1"/>
          <speciesReference constant="true" species="M_nadp_c" stoichiometry="1"/>
        </listOfProducts>
        <fbc:geneProductAssociation>
          <fbc:or>
            <fbc:geneProductRef fbc:geneProduct="G_CLJU_c42160"/>
            <fbc:geneProductRef fbc:geneProduct="G_CLJU_c34940"/>
          </fbc:or>
        </fbc:geneProductAssociation>
      </reaction>
      <reaction fast="false" id="R_3OAR40" reversible="true" name="3-oxoacyl-[acyl-carrier-protein] reductase (n-C4:0)" fbc:upperFluxBound="cobra_default_ub" fbc:lowerFluxBound="cobra_default_lb">
        <listOfReactants>
          <speciesReference constant="true" species="M_actACP_c" stoichiometry="1"/>
          <speciesReference constant="true" species="M_h_c" stoichiometry="1"/>
          <speciesReference constant="true" species="M_nadph_c" stoichiometry="1"/>
        </listOfReactants>
        <listOfProducts>
          <speciesReference constant="true" species="M_3haACP_c" stoichiometry="1"/>
          <speciesReference constant="true" species="M_nadp_c" stoichiometry="1"/>
        </listOfProducts>
        <fbc:geneProductAssociation>
          <fbc:or>
            <fbc:geneProductRef fbc:geneProduct="G_CLJU_c34940"/>
            <fbc:geneProductRef fbc:geneProduct="G_CLJU_c42160"/>
          </fbc:or>
        </fbc:geneProductAssociation>
      </reaction>
      <reaction fast="false" id="R_3OAR60" reversible="true" name="3-oxoacyl-[acyl-carrier-protein] reductase (n-C6:0)" fbc:upperFluxBound="cobra_default_ub" fbc:lowerFluxBound="cobra_default_lb">
        <listOfReactants>
          <speciesReference constant="true" species="M_3ohexACP_c" stoichiometry="1"/>
          <speciesReference constant="true" species="M_h_c" stoichiometry="1"/>
          <speciesReference constant="true" species="M_nadph_c" stoichiometry="1"/>
        </listOfReactants>
        <listOfProducts>
          <speciesReference constant="true" species="M_3hhexACP_c" stoichiometry="1"/>
          <speciesReference constant="true" species="M_nadp_c" stoichiometry="1"/>
        </listOfProducts>
        <fbc:geneProductAssociation>
          <fbc:or>
            <fbc:geneProductRef fbc:geneProduct="G_CLJU_c34940"/>
            <fbc:geneProductRef fbc:geneProduct="G_CLJU_c42160"/>
          </fbc:or>
        </fbc:geneProductAssociation>
      </reaction>
      <reaction fast="false" id="R_3OAR80" reversible="true" name="3-oxoacyl-[acyl-carrier-protein] reductase (n-C8:0)" fbc:upperFluxBound="cobra_default_ub" fbc:lowerFluxBound="cobra_default_lb">
        <listOfReactants>
          <speciesReference constant="true" species="M_3ooctACP_c" stoichiometry="1"/>
          <speciesReference constant="true" species="M_h_c" stoichiometry="1"/>
          <speciesReference constant="true" species="M_nadph_c" stoichiometry="1"/>
        </listOfReactants>
        <listOfProducts>
          <speciesReference constant="true" species="M_3hoctACP_c" stoichiometry="1"/>
          <speciesReference constant="true" species="M_nadp_c" stoichiometry="1"/>
        </listOfProducts>
        <fbc:geneProductAssociation>
          <fbc:or>
            <fbc:geneProductRef fbc:geneProduct="G_CLJU_c34940"/>
            <fbc:geneProductRef fbc:geneProduct="G_CLJU_c42160"/>
          </fbc:or>
        </fbc:geneProductAssociation>
      </reaction>
      <reaction fast="false" id="R_3OAS100" reversible="false" name="3-oxoacyl-[acyl-carrier-protein] synthase (n-C10:0)" fbc:upperFluxBound="cobra_default_ub" fbc:lowerFluxBound="cobra_0_bound">
        <listOfReactants>
          <speciesReference constant="true" species="M_h_c" stoichiometry="1"/>
          <speciesReference constant="true" species="M_malACP_c" stoichiometry="1"/>
          <speciesReference constant="true" species="M_ocACP_c" stoichiometry="1"/>
        </listOfReactants>
        <listOfProducts>
          <speciesReference constant="true" species="M_3odecACP_c" stoichiometry="1"/>
          <speciesReference constant="true" species="M_ACP_c" stoichiometry="1"/>
          <speciesReference constant="true" species="M_co2_c" stoichiometry="1"/>
        </listOfProducts>
        <fbc:geneProductAssociation>
          <fbc:geneProductRef fbc:geneProduct="G_CLJU_c42150"/>
        </fbc:geneProductAssociation>
      </reaction>
      <reaction fast="false" id="R_3OAS120" reversible="false" name="3-oxoacyl-[acyl-carrier-protein] synthase (n-C12:0)" fbc:upperFluxBound="cobra_default_ub" fbc:lowerFluxBound="cobra_0_bound">
        <listOfReactants>
          <speciesReference constant="true" species="M_dcaACP_c" stoichiometry="1"/>
          <speciesReference constant="true" species="M_h_c" stoichiometry="1"/>
          <speciesReference constant="true" species="M_malACP_c" stoichiometry="1"/>
        </listOfReactants>
        <listOfProducts>
          <speciesReference constant="true" species="M_3oddecACP_c" stoichiometry="1"/>
          <speciesReference constant="true" species="M_ACP_c" stoichiometry="1"/>
          <speciesReference constant="true" species="M_co2_c" stoichiometry="1"/>
        </listOfProducts>
        <fbc:geneProductAssociation>
          <fbc:geneProductRef fbc:geneProduct="G_CLJU_c42150"/>
        </fbc:geneProductAssociation>
      </reaction>
      <reaction fast="false" id="R_3OAS121" reversible="false" name="3-oxoacyl-[acyl-carrier-protein] synthase (n-C12:1)" fbc:upperFluxBound="cobra_default_ub" fbc:lowerFluxBound="cobra_0_bound">
        <listOfReactants>
          <speciesReference constant="true" species="M_cdec3eACP_c" stoichiometry="1"/>
          <speciesReference constant="true" species="M_h_c" stoichiometry="1"/>
          <speciesReference constant="true" species="M_malACP_c" stoichiometry="1"/>
        </listOfReactants>
        <listOfProducts>
          <speciesReference constant="true" species="M_3ocddec5eACP_c" stoichiometry="1"/>
          <speciesReference constant="true" species="M_ACP_c" stoichiometry="1"/>
          <speciesReference constant="true" species="M_co2_c" stoichiometry="1"/>
        </listOfProducts>
        <fbc:geneProductAssociation>
          <fbc:geneProductRef fbc:geneProduct="G_CLJU_c42150"/>
        </fbc:geneProductAssociation>
      </reaction>
      <reaction fast="false" id="R_3OAS140" reversible="false" name="3-oxoacyl-[acyl-carrier-protein] synthase (n-C14:0)" fbc:upperFluxBound="cobra_default_ub" fbc:lowerFluxBound="cobra_0_bound">
        <listOfReactants>
          <speciesReference constant="true" species="M_ddcaACP_c" stoichiometry="1"/>
          <speciesReference constant="true" species="M_h_c" stoichiometry="1"/>
          <speciesReference constant="true" species="M_malACP_c" stoichiometry="1"/>
        </listOfReactants>
        <listOfProducts>
          <speciesReference constant="true" species="M_3omrsACP_c" stoichiometry="1"/>
          <speciesReference constant="true" species="M_ACP_c" stoichiometry="1"/>
          <speciesReference constant="true" species="M_co2_c" stoichiometry="1"/>
        </listOfProducts>
        <fbc:geneProductAssociation>
          <fbc:geneProductRef fbc:geneProduct="G_CLJU_c42150"/>
        </fbc:geneProductAssociation>
      </reaction>
      <reaction fast="false" id="R_3OAS141" reversible="false" name="3-oxoacyl-[acyl-carrier-protein] synthase (n-C14:1)" fbc:upperFluxBound="cobra_default_ub" fbc:lowerFluxBound="cobra_0_bound">
        <listOfReactants>
          <speciesReference constant="true" species="M_cddec5eACP_c" stoichiometry="1"/>
          <speciesReference constant="true" species="M_h_c" stoichiometry="1"/>
          <speciesReference constant="true" species="M_malACP_c" stoichiometry="1"/>
        </listOfReactants>
        <listOfProducts>
          <speciesReference constant="true" species="M_3ocmrs7eACP_c" stoichiometry="1"/>
          <speciesReference constant="true" species="M_ACP_c" stoichiometry="1"/>
          <speciesReference constant="true" species="M_co2_c" stoichiometry="1"/>
        </listOfProducts>
        <fbc:geneProductAssociation>
          <fbc:geneProductRef fbc:geneProduct="G_CLJU_c42150"/>
        </fbc:geneProductAssociation>
      </reaction>
      <reaction fast="false" id="R_3OAS160" reversible="false" name="3-oxoacyl-[acyl-carrier-protein] synthase (n-C16:0)" fbc:upperFluxBound="cobra_default_ub" fbc:lowerFluxBound="cobra_0_bound">
        <listOfReactants>
          <speciesReference constant="true" species="M_h_c" stoichiometry="1"/>
          <speciesReference constant="true" species="M_malACP_c" stoichiometry="1"/>
          <speciesReference constant="true" species="M_myrsACP_c" stoichiometry="1"/>
        </listOfReactants>
        <listOfProducts>
          <speciesReference constant="true" species="M_3opalmACP_c" stoichiometry="1"/>
          <speciesReference constant="true" species="M_ACP_c" stoichiometry="1"/>
          <speciesReference constant="true" species="M_co2_c" stoichiometry="1"/>
        </listOfProducts>
        <fbc:geneProductAssociation>
          <fbc:geneProductRef fbc:geneProduct="G_CLJU_c42150"/>
        </fbc:geneProductAssociation>
      </reaction>
      <reaction fast="false" id="R_3OAS161" reversible="false" name="3-oxoacyl-[acyl-carrier-protein] synthase (n-C16:1)" fbc:upperFluxBound="cobra_default_ub" fbc:lowerFluxBound="cobra_0_bound">
        <listOfReactants>
          <speciesReference constant="true" species="M_h_c" stoichiometry="1"/>
          <speciesReference constant="true" species="M_malACP_c" stoichiometry="1"/>
          <speciesReference constant="true" species="M_tdeACP_c" stoichiometry="1"/>
        </listOfReactants>
        <listOfProducts>
          <speciesReference constant="true" species="M_3ocpalm9eACP_c" stoichiometry="1"/>
          <speciesReference constant="true" species="M_ACP_c" stoichiometry="1"/>
          <speciesReference constant="true" species="M_co2_c" stoichiometry="1"/>
        </listOfProducts>
        <fbc:geneProductAssociation>
          <fbc:geneProductRef fbc:geneProduct="G_CLJU_c42150"/>
        </fbc:geneProductAssociation>
      </reaction>
      <reaction fast="false" id="R_3OAS180" reversible="false" name="3-oxoacyl-[acyl-carrier-protein] synthase (n-C18:0)" fbc:upperFluxBound="cobra_default_ub" fbc:lowerFluxBound="cobra_0_bound">
        <listOfReactants>
          <speciesReference constant="true" species="M_h_c" stoichiometry="1"/>
          <speciesReference constant="true" species="M_malACP_c" stoichiometry="1"/>
          <speciesReference constant="true" species="M_palmACP_c" stoichiometry="1"/>
        </listOfReactants>
        <listOfProducts>
          <speciesReference constant="true" species="M_3ooctdACP_c" stoichiometry="1"/>
          <speciesReference constant="true" species="M_ACP_c" stoichiometry="1"/>
          <speciesReference constant="true" species="M_co2_c" stoichiometry="1"/>
        </listOfProducts>
        <fbc:geneProductAssociation>
          <fbc:geneProductRef fbc:geneProduct="G_CLJU_c42150"/>
        </fbc:geneProductAssociation>
      </reaction>
      <reaction fast="false" id="R_3OAS181" reversible="false" name="3-oxoacyl-[acyl-carrier-protein] synthase (n-C18:1)" fbc:upperFluxBound="cobra_default_ub" fbc:lowerFluxBound="cobra_0_bound">
        <listOfReactants>
          <speciesReference constant="true" species="M_h_c" stoichiometry="1"/>
          <speciesReference constant="true" species="M_hdeACP_c" stoichiometry="1"/>
          <speciesReference constant="true" species="M_malACP_c" stoichiometry="1"/>
        </listOfReactants>
        <listOfProducts>
          <speciesReference constant="true" species="M_3ocvac11eACP_c" stoichiometry="1"/>
          <speciesReference constant="true" species="M_ACP_c" stoichiometry="1"/>
          <speciesReference constant="true" species="M_co2_c" stoichiometry="1"/>
        </listOfProducts>
        <fbc:geneProductAssociation>
          <fbc:geneProductRef fbc:geneProduct="G_CLJU_c42150"/>
        </fbc:geneProductAssociation>
      </reaction>
      <reaction fast="false" id="R_3OAS60" reversible="false" name="3-oxoacyl-[acyl-carrier-protein] synthase (n-C6:0)" fbc:upperFluxBound="cobra_default_ub" fbc:lowerFluxBound="cobra_0_bound">
        <listOfReactants>
          <speciesReference constant="true" species="M_butACP_c" stoichiometry="1"/>
          <speciesReference constant="true" species="M_h_c" stoichiometry="1"/>
          <speciesReference constant="true" species="M_malACP_c" stoichiometry="1"/>
        </listOfReactants>
        <listOfProducts>
          <speciesReference constant="true" species="M_3ohexACP_c" stoichiometry="1"/>
          <speciesReference constant="true" species="M_ACP_c" stoichiometry="1"/>
          <speciesReference constant="true" species="M_co2_c" stoichiometry="1"/>
        </listOfProducts>
        <fbc:geneProductAssociation>
          <fbc:geneProductRef fbc:geneProduct="G_CLJU_c42150"/>
        </fbc:geneProductAssociation>
      </reaction>
      <reaction fast="false" id="R_3OAS80" reversible="false" name="3-oxoacyl-[acyl-carrier-protein] synthase (n-C8:0)" fbc:upperFluxBound="cobra_default_ub" fbc:lowerFluxBound="cobra_0_bound">
        <listOfReactants>
          <speciesReference constant="true" species="M_h_c" stoichiometry="1"/>
          <speciesReference constant="true" species="M_hexACP_c" stoichiometry="1"/>
          <speciesReference constant="true" species="M_malACP_c" stoichiometry="1"/>
        </listOfReactants>
        <listOfProducts>
          <speciesReference constant="true" species="M_3ooctACP_c" stoichiometry="1"/>
          <speciesReference constant="true" species="M_ACP_c" stoichiometry="1"/>
          <speciesReference constant="true" species="M_co2_c" stoichiometry="1"/>
        </listOfProducts>
        <fbc:geneProductAssociation>
          <fbc:geneProductRef fbc:geneProduct="G_CLJU_c42150"/>
        </fbc:geneProductAssociation>
      </reaction>
      <reaction fast="false" id="R_4HTHRS" reversible="false" name="4-Hydroxy-L-threonine synthase" fbc:upperFluxBound="cobra_default_ub" fbc:lowerFluxBound="cobra_0_bound">
        <listOfReactants>
          <speciesReference constant="true" species="M_h2o_c" stoichiometry="1"/>
          <speciesReference constant="true" species="M_phthr_c" stoichiometry="1"/>
        </listOfReactants>
        <listOfProducts>
          <speciesReference constant="true" species="M_4hthr_c" stoichiometry="1"/>
          <speciesReference constant="true" species="M_pi_c" stoichiometry="1"/>
        </listOfProducts>
        <fbc:geneProductAssociation>
          <fbc:or>
            <fbc:geneProductRef fbc:geneProduct="G_CLJU_c40360"/>
            <fbc:geneProductRef fbc:geneProduct="G_CLJU_c33180"/>
          </fbc:or>
        </fbc:geneProductAssociation>
      </reaction>
      <reaction fast="false" id="R_5HBZIDMT" reversible="false" name="5-hydroxybenzimidazole methyltransferase" fbc:upperFluxBound="cobra_default_ub" fbc:lowerFluxBound="cobra_0_bound">
        <listOfReactants>
          <speciesReference constant="true" species="M_5hbzid_c" stoichiometry="1"/>
          <speciesReference constant="true" species="M_amet_c" stoichiometry="2"/>
          <speciesReference constant="true" species="M_nadph_c" stoichiometry="1"/>
        </listOfReactants>
        <listOfProducts>
          <speciesReference constant="true" species="M_ahcys_c" stoichiometry="2"/>
          <speciesReference constant="true" species="M_dmbzid_c" stoichiometry="1"/>
          <speciesReference constant="true" species="M_h2o_c" stoichiometry="1"/>
          <speciesReference constant="true" species="M_h_c" stoichiometry="1"/>
          <speciesReference constant="true" species="M_nadp_c" stoichiometry="1"/>
        </listOfProducts>
      </reaction>
      <reaction fast="false" id="R_5HBZIDS2" reversible="false" name="5-hydroxybenzimidazole synthase" fbc:upperFluxBound="cobra_default_ub" fbc:lowerFluxBound="cobra_0_bound">
        <listOfReactants>
          <speciesReference constant="true" species="M_air_c" stoichiometry="1"/>
        </listOfReactants>
        <listOfProducts>
          <speciesReference constant="true" species="M_5hbzid_c" stoichiometry="1"/>
          <speciesReference constant="true" species="M_for_c" stoichiometry="1"/>
          <speciesReference constant="true" species="M_nh4_c" stoichiometry="1"/>
          <speciesReference constant="true" species="M_pi_c" stoichiometry="1"/>
        </listOfProducts>
      </reaction>
      <reaction fast="false" id="R_ABFA" reversible="false" name="Alpha-N-arabinofuranosidase" fbc:upperFluxBound="cobra_default_ub" fbc:lowerFluxBound="cobra_0_bound">
        <listOfReactants>
          <speciesReference constant="true" species="M_araban__L_e" stoichiometry="1"/>
          <speciesReference constant="true" species="M_h2o_e" stoichiometry="2"/>
        </listOfReactants>
        <listOfProducts>
          <speciesReference constant="true" species="M_arab__L_e" stoichiometry="3"/>
        </listOfProducts>
        <fbc:geneProductAssociation>
          <fbc:geneProductRef fbc:geneProduct="G_CLJU_c01240"/>
        </fbc:geneProductAssociation>
      </reaction>
      <reaction fast="false" id="R_ABTA" reversible="false" name="4-aminobutyrate transaminase" fbc:upperFluxBound="cobra_default_ub" fbc:lowerFluxBound="cobra_0_bound">
        <listOfReactants>
          <speciesReference constant="true" species="M_4abut_c" stoichiometry="1"/>
          <speciesReference constant="true" species="M_akg_c" stoichiometry="1"/>
        </listOfReactants>
        <listOfProducts>
          <speciesReference constant="true" species="M_glu__L_c" stoichiometry="1"/>
          <speciesReference constant="true" species="M_sucsal_c" stoichiometry="1"/>
        </listOfProducts>
        <fbc:geneProductAssociation>
          <fbc:geneProductRef fbc:geneProduct="G_CLJU_c20470"/>
        </fbc:geneProductAssociation>
      </reaction>
      <reaction fast="false" id="R_ABUTD" reversible="false" name="Aminobutyraldehyde dehydrogenase" fbc:upperFluxBound="cobra_default_ub" fbc:lowerFluxBound="cobra_0_bound">
        <listOfReactants>
          <speciesReference constant="true" species="M_4abutn_c" stoichiometry="1"/>
          <speciesReference constant="true" species="M_h2o_c" stoichiometry="1"/>
          <speciesReference constant="true" species="M_nad_c" stoichiometry="1"/>
        </listOfReactants>
        <listOfProducts>
          <speciesReference constant="true" species="M_4abut_c" stoichiometry="1"/>
          <speciesReference constant="true" species="M_h_c" stoichiometry="2"/>
          <speciesReference constant="true" species="M_nadh_c" stoichiometry="1"/>
        </listOfProducts>
      </reaction>
      <reaction fast="false" id="R_ACACT1r" reversible="false" name="acetyl-CoA C-acetyltransferase" fbc:upperFluxBound="cobra_0_bound" fbc:lowerFluxBound="cobra_0_bound">
        <listOfReactants>
          <speciesReference constant="true" species="M_accoa_c" stoichiometry="2"/>
        </listOfReactants>
        <listOfProducts>
          <speciesReference constant="true" species="M_aacoa_c" stoichiometry="1"/>
          <speciesReference constant="true" species="M_coa_c" stoichiometry="1"/>
        </listOfProducts>
      </reaction>
      <reaction fast="false" id="R_ACALD" reversible="false" name="acetaldehyde dehydrogenase (acetylating)" fbc:upperFluxBound="cobra_0_bound" fbc:lowerFluxBound="cobra_0_bound">
        <listOfReactants>
          <speciesReference constant="true" species="M_acald_c" stoichiometry="1"/>
          <speciesReference constant="true" species="M_coa_c" stoichiometry="1"/>
          <speciesReference constant="true" species="M_nad_c" stoichiometry="1"/>
        </listOfReactants>
        <listOfProducts>
          <speciesReference constant="true" species="M_accoa_c" stoichiometry="1"/>
          <speciesReference constant="true" species="M_h_c" stoichiometry="1"/>
          <speciesReference constant="true" species="M_nadh_c" stoichiometry="1"/>
        </listOfProducts>
        <fbc:geneProductAssociation>
          <fbc:or>
            <fbc:geneProductRef fbc:geneProduct="G_CLJU_c16510"/>
            <fbc:geneProductRef fbc:geneProduct="G_CLJU_c16520"/>
            <fbc:geneProductRef fbc:geneProduct="G_CLJU_c11960"/>
          </fbc:or>
        </fbc:geneProductAssociation>
      </reaction>
      <reaction fast="false" id="R_ACBIPGT" reversible="false" name="Adenosyl cobinamide phosphate guanyltransferase" fbc:upperFluxBound="cobra_default_ub" fbc:lowerFluxBound="cobra_0_bound">
        <listOfReactants>
          <speciesReference constant="true" species="M_adocbip_c" stoichiometry="1"/>
          <speciesReference constant="true" species="M_gtp_c" stoichiometry="1"/>
          <speciesReference constant="true" species="M_h_c" stoichiometry="1"/>
        </listOfReactants>
        <listOfProducts>
          <speciesReference constant="true" species="M_agdpcbi_c" stoichiometry="1"/>
          <speciesReference constant="true" species="M_ppi_c" stoichiometry="1"/>
        </listOfProducts>
        <fbc:geneProductAssociation>
          <fbc:geneProductRef fbc:geneProduct="G_CLJU_c35520"/>
        </fbc:geneProductAssociation>
      </reaction>
      <reaction fast="false" id="R_ACCOAC" reversible="false" name="acetyl-CoA carboxylase" fbc:upperFluxBound="cobra_default_ub" fbc:lowerFluxBound="cobra_0_bound">
        <listOfReactants>
          <speciesReference constant="true" species="M_accoa_c" stoichiometry="1"/>
          <speciesReference constant="true" species="M_atp_c" stoichiometry="1"/>
          <speciesReference constant="true" species="M_hco3_c" stoichiometry="1"/>
        </listOfReactants>
        <listOfProducts>
          <speciesReference constant="true" species="M_adp_c" stoichiometry="1"/>
          <speciesReference constant="true" species="M_h_c" stoichiometry="1"/>
          <speciesReference constant="true" species="M_malcoa_c" stoichiometry="1"/>
          <speciesReference constant="true" species="M_pi_c" stoichiometry="1"/>
        </listOfProducts>
        <fbc:geneProductAssociation>
          <fbc:and>
            <fbc:geneProductRef fbc:geneProduct="G_CLJU_c42100"/>
            <fbc:geneProductRef fbc:geneProduct="G_CLJU_c42110"/>
            <fbc:geneProductRef fbc:geneProduct="G_CLJU_c42120"/>
            <fbc:geneProductRef fbc:geneProduct="G_CLJU_c42140"/>
          </fbc:and>
        </fbc:geneProductAssociation>
      </reaction>
      <reaction fast="false" id="R_ACGK" reversible="false" name="acetylglutamate kinase" fbc:upperFluxBound="cobra_default_ub" fbc:lowerFluxBound="cobra_0_bound">
        <listOfReactants>
          <speciesReference constant="true" species="M_acglu_c" stoichiometry="1"/>
          <speciesReference constant="true" species="M_atp_c" stoichiometry="1"/>
        </listOfReactants>
        <listOfProducts>
          <speciesReference constant="true" species="M_acg5p_c" stoichiometry="1"/>
          <speciesReference constant="true" species="M_adp_c" stoichiometry="1"/>
        </listOfProducts>
        <fbc:geneProductAssociation>
          <fbc:geneProductRef fbc:geneProduct="G_CLJU_c21520"/>
        </fbc:geneProductAssociation>
      </reaction>
      <reaction fast="false" id="R_ACGS" reversible="false" name="N-acetylglutamate synthase" fbc:upperFluxBound="cobra_default_ub" fbc:lowerFluxBound="cobra_0_bound">
        <listOfReactants>
          <speciesReference constant="true" species="M_accoa_c" stoichiometry="1"/>
          <speciesReference constant="true" species="M_glu__L_c" stoichiometry="1"/>
        </listOfReactants>
        <listOfProducts>
          <speciesReference constant="true" species="M_acglu_c" stoichiometry="1"/>
          <speciesReference constant="true" species="M_coa_c" stoichiometry="1"/>
          <speciesReference constant="true" species="M_h_c" stoichiometry="1"/>
        </listOfProducts>
        <fbc:geneProductAssociation>
          <fbc:geneProductRef fbc:geneProduct="G_CLJU_c21530"/>
        </fbc:geneProductAssociation>
      </reaction>
      <reaction fast="false" id="R_ACHBS" reversible="false" name="2-aceto-2-hydroxybutanoate synthase" fbc:upperFluxBound="cobra_default_ub" fbc:lowerFluxBound="cobra_0_bound">
        <listOfReactants>
          <speciesReference constant="true" species="M_2obut_c" stoichiometry="1"/>
          <speciesReference constant="true" species="M_h_c" stoichiometry="1"/>
          <speciesReference constant="true" species="M_pyr_c" stoichiometry="1"/>
        </listOfReactants>
        <listOfProducts>
          <speciesReference constant="true" species="M_2ahbut_c" stoichiometry="1"/>
          <speciesReference constant="true" species="M_co2_c" stoichiometry="1"/>
        </listOfProducts>
        <fbc:geneProductAssociation>
          <fbc:or>
            <fbc:and>
              <fbc:geneProductRef fbc:geneProduct="G_CLJU_c20430"/>
              <fbc:or>
                <fbc:geneProductRef fbc:geneProduct="G_CLJU_c20420"/>
                <fbc:geneProductRef fbc:geneProduct="G_CLJU_c23420"/>
              </fbc:or>
            </fbc:and>
            <fbc:and>
              <fbc:geneProductRef fbc:geneProduct="G_CLJU_c38920"/>
              <fbc:geneProductRef fbc:geneProduct="G_CLJU_c20430"/>
            </fbc:and>
          </fbc:or>
        </fbc:geneProductAssociation>
      </reaction>
      <reaction fast="false" id="R_ACKr" reversible="true" name="acetate kinase" fbc:upperFluxBound="cobra_default_ub" fbc:lowerFluxBound="cobra_default_lb">
        <listOfReactants>
          <speciesReference constant="true" species="M_ac_c" stoichiometry="1"/>
          <speciesReference constant="true" species="M_atp_c" stoichiometry="1"/>
        </listOfReactants>
        <listOfProducts>
          <speciesReference constant="true" species="M_actp_c" stoichiometry="1"/>
          <speciesReference constant="true" species="M_adp_c" stoichiometry="1"/>
        </listOfProducts>
        <fbc:geneProductAssociation>
          <fbc:geneProductRef fbc:geneProduct="G_CLJU_c12780"/>
        </fbc:geneProductAssociation>
      </reaction>
      <reaction fast="false" id="R_ACLDC" reversible="false" name="acetolactate decarboxylase" fbc:upperFluxBound="cobra_default_ub" fbc:lowerFluxBound="cobra_0_bound">
        <listOfReactants>
          <speciesReference constant="true" species="M_alac__S_c" stoichiometry="1"/>
          <speciesReference constant="true" species="M_h_c" stoichiometry="1"/>
        </listOfReactants>
        <listOfProducts>
          <speciesReference constant="true" species="M_actn__R_c" stoichiometry="1"/>
          <speciesReference constant="true" species="M_co2_c" stoichiometry="1"/>
        </listOfProducts>
        <fbc:geneProductAssociation>
          <fbc:geneProductRef fbc:geneProduct="G_CLJU_c08380"/>
        </fbc:geneProductAssociation>
      </reaction>
      <reaction fast="false" id="R_ACLS" reversible="false" name="acetolactate synthase" fbc:upperFluxBound="cobra_default_ub" fbc:lowerFluxBound="cobra_0_bound">
        <listOfReactants>
          <speciesReference constant="true" species="M_h_c" stoichiometry="1"/>
          <speciesReference constant="true" species="M_pyr_c" stoichiometry="2"/>
        </listOfReactants>
        <listOfProducts>
          <speciesReference constant="true" species="M_alac__S_c" stoichiometry="1"/>
          <speciesReference constant="true" species="M_co2_c" stoichiometry="1"/>
        </listOfProducts>
        <fbc:geneProductAssociation>
          <fbc:or>
            <fbc:and>
              <fbc:geneProductRef fbc:geneProduct="G_CLJU_c38920"/>
              <fbc:and>
                <fbc:geneProductRef fbc:geneProduct="G_CLJU_c20430"/>
                <fbc:geneProductRef fbc:geneProduct="G_CLJU_c20430"/>
              </fbc:and>
            </fbc:and>
            <fbc:or>
              <fbc:geneProductRef fbc:geneProduct="G_CLJU_c20420"/>
              <fbc:geneProductRef fbc:geneProduct="G_CLJU_c23420"/>
            </fbc:or>
          </fbc:or>
        </fbc:geneProductAssociation>
      </reaction>
      <reaction fast="false" id="R_ACOAD1z" reversible="false" name="acyl-CoA dehydrogenase (butanoyl-CoA), ferredoxin coupled" fbc:upperFluxBound="cobra_0_bound" fbc:lowerFluxBound="cobra_0_bound">
        <listOfReactants>
          <speciesReference constant="true" species="M_b2coa_c" stoichiometry="1"/>
          <speciesReference constant="true" species="M_fdxo__4:2_c" stoichiometry="1"/>
          <speciesReference constant="true" species="M_nadh_c" stoichiometry="2"/>
        </listOfReactants>
        <listOfProducts>
          <speciesReference constant="true" species="M_btcoa_c" stoichiometry="1"/>
          <speciesReference constant="true" species="M_fdxr__4:2_c" stoichiometry="1"/>
          <speciesReference constant="true" species="M_nad_c" stoichiometry="2"/>
        </listOfProducts>
        <fbc:geneProductAssociation>
          <fbc:and>
            <fbc:geneProductRef fbc:geneProduct="G_CLJU_c39420"/>
            <fbc:and>
              <fbc:geneProductRef fbc:geneProduct="G_CLJU_c39400"/>
              <fbc:geneProductRef fbc:geneProduct="G_CLJU_c39410"/>
            </fbc:and>
          </fbc:and>
        </fbc:geneProductAssociation>
      </reaction>
      <reaction fast="false" id="R_ACOATA" reversible="true" name="Acetyl-CoA ACP transacylase" fbc:upperFluxBound="cobra_default_ub" fbc:lowerFluxBound="cobra_default_lb">
        <listOfReactants>
          <speciesReference constant="true" species="M_ACP_c" stoichiometry="1"/>
          <speciesReference constant="true" species="M_accoa_c" stoichiometry="1"/>
        </listOfReactants>
        <listOfProducts>
          <speciesReference constant="true" species="M_acACP_c" stoichiometry="1"/>
          <speciesReference constant="true" species="M_coa_c" stoichiometry="1"/>
        </listOfProducts>
        <fbc:geneProductAssociation>
          <fbc:and>
            <fbc:geneProductRef fbc:geneProduct="G_CLJU_c12820"/>
            <fbc:geneProductRef fbc:geneProduct="G_CLJU_c42190"/>
          </fbc:and>
        </fbc:geneProductAssociation>
      </reaction>
      <reaction fast="false" id="R_ACONT" reversible="true" name="aconitase" fbc:upperFluxBound="cobra_default_ub" fbc:lowerFluxBound="cobra_default_lb">
        <listOfReactants>
          <speciesReference constant="true" species="M_cit_c" stoichiometry="1"/>
        </listOfReactants>
        <listOfProducts>
          <speciesReference constant="true" species="M_icit_c" stoichiometry="1"/>
        </listOfProducts>
        <fbc:geneProductAssociation>
          <fbc:or>
            <fbc:geneProductRef fbc:geneProduct="G_CLJU_c06620"/>
            <fbc:geneProductRef fbc:geneProduct="G_CLJU_c30460"/>
          </fbc:or>
        </fbc:geneProductAssociation>
      </reaction>
      <reaction fast="false" id="R_ACONTa" reversible="true" name="aconitase (half-reaction A, Citrate hydro-lyase)" fbc:upperFluxBound="cobra_default_ub" fbc:lowerFluxBound="cobra_default_lb">
        <listOfReactants>
          <speciesReference constant="true" species="M_cit_c" stoichiometry="1"/>
        </listOfReactants>
        <listOfProducts>
          <speciesReference constant="true" species="M_acon__C_c" stoichiometry="1"/>
          <speciesReference constant="true" species="M_h2o_c" stoichiometry="1"/>
        </listOfProducts>
        <fbc:geneProductAssociation>
          <fbc:or>
            <fbc:geneProductRef fbc:geneProduct="G_CLJU_c06620"/>
            <fbc:geneProductRef fbc:geneProduct="G_CLJU_c30460"/>
          </fbc:or>
        </fbc:geneProductAssociation>
      </reaction>
      <reaction fast="false" id="R_ACONTb" reversible="true" name="aconitase (half-reaction B, Isocitrate hydro-lyase)" fbc:upperFluxBound="cobra_default_ub" fbc:lowerFluxBound="cobra_default_lb">
        <listOfReactants>
          <speciesReference constant="true" species="M_acon__C_c" stoichiometry="1"/>
          <speciesReference constant="true" species="M_h2o_c" stoichiometry="1"/>
        </listOfReactants>
        <listOfProducts>
          <speciesReference constant="true" species="M_icit_c" stoichiometry="1"/>
        </listOfProducts>
        <fbc:geneProductAssociation>
          <fbc:or>
            <fbc:geneProductRef fbc:geneProduct="G_CLJU_c30460"/>
            <fbc:geneProductRef fbc:geneProduct="G_CLJU_c06620"/>
          </fbc:or>
        </fbc:geneProductAssociation>
      </reaction>
      <reaction fast="false" id="R_ACOTA" reversible="true" name="acetylornithine transaminase" fbc:upperFluxBound="cobra_default_ub" fbc:lowerFluxBound="cobra_default_lb">
        <listOfReactants>
          <speciesReference constant="true" species="M_acorn_c" stoichiometry="1"/>
          <speciesReference constant="true" species="M_akg_c" stoichiometry="1"/>
        </listOfReactants>
        <listOfProducts>
          <speciesReference constant="true" species="M_acg5sa_c" stoichiometry="1"/>
          <speciesReference constant="true" species="M_glu__L_c" stoichiometry="1"/>
        </listOfProducts>
        <fbc:geneProductAssociation>
          <fbc:geneProductRef fbc:geneProduct="G_CLJU_c21510"/>
        </fbc:geneProductAssociation>
      </reaction>
      <reaction fast="false" id="R_ACPS1" reversible="false" name="acyl-carrier protein synthase" fbc:upperFluxBound="cobra_default_ub" fbc:lowerFluxBound="cobra_0_bound">
        <listOfReactants>
          <speciesReference constant="true" species="M_apoACP_c" stoichiometry="1"/>
          <speciesReference constant="true" species="M_coa_c" stoichiometry="1"/>
        </listOfReactants>
        <listOfProducts>
          <speciesReference constant="true" species="M_ACP_c" stoichiometry="1"/>
          <speciesReference constant="true" species="M_h_c" stoichiometry="1"/>
          <speciesReference constant="true" species="M_pap_c" stoichiometry="1"/>
        </listOfProducts>
        <fbc:geneProductAssociation>
          <fbc:geneProductRef fbc:geneProduct="G_CLJU_c03000"/>
        </fbc:geneProductAssociation>
      </reaction>
      <reaction fast="false" id="R_ACt2r" reversible="true" name="acetate reversible transport via proton symport" fbc:upperFluxBound="cobra_default_ub" fbc:lowerFluxBound="cobra_default_lb">
        <listOfReactants>
          <speciesReference constant="true" species="M_ac_e" stoichiometry="1"/>
          <speciesReference constant="true" species="M_h_e" stoichiometry="1"/>
        </listOfReactants>
        <listOfProducts>
          <speciesReference constant="true" species="M_ac_c" stoichiometry="1"/>
          <speciesReference constant="true" species="M_h_c" stoichiometry="1"/>
        </listOfProducts>
      </reaction>
      <reaction fast="false" id="R_ADA" reversible="false" name="Adenosine deaminase" fbc:upperFluxBound="cobra_default_ub" fbc:lowerFluxBound="cobra_0_bound">
        <listOfReactants>
          <speciesReference constant="true" species="M_adn_c" stoichiometry="1"/>
          <speciesReference constant="true" species="M_h2o_c" stoichiometry="1"/>
          <speciesReference constant="true" species="M_h_c" stoichiometry="1"/>
        </listOfReactants>
        <listOfProducts>
          <speciesReference constant="true" species="M_ins_c" stoichiometry="1"/>
          <speciesReference constant="true" species="M_nh4_c" stoichiometry="1"/>
        </listOfProducts>
        <fbc:geneProductAssociation>
          <fbc:geneProductRef fbc:geneProduct="G_CLJU_c28280"/>
        </fbc:geneProductAssociation>
      </reaction>
      <reaction fast="false" id="R_ADCL" reversible="false" name="4-aminobenzoate synthase" fbc:upperFluxBound="cobra_default_ub" fbc:lowerFluxBound="cobra_0_bound">
        <listOfReactants>
          <speciesReference constant="true" species="M_4adcho_c" stoichiometry="1"/>
        </listOfReactants>
        <listOfProducts>
          <speciesReference constant="true" species="M_4abz_c" stoichiometry="1"/>
          <speciesReference constant="true" species="M_h_c" stoichiometry="1"/>
          <speciesReference constant="true" species="M_pyr_c" stoichiometry="1"/>
        </listOfProducts>
        <fbc:geneProductAssociation>
          <fbc:geneProductRef fbc:geneProduct="G_CLJU_c36000"/>
        </fbc:geneProductAssociation>
      </reaction>
      <reaction fast="false" id="R_ADCPS1" reversible="false" name="adenosylcobinamide-phosphate synthase" fbc:upperFluxBound="cobra_default_ub" fbc:lowerFluxBound="cobra_0_bound">
        <listOfReactants>
          <speciesReference constant="true" species="M_adcobhex_c" stoichiometry="1"/>
          <speciesReference constant="true" species="M_appl_c" stoichiometry="1"/>
          <speciesReference constant="true" species="M_atp_c" stoichiometry="1"/>
        </listOfReactants>
        <listOfProducts>
          <speciesReference constant="true" species="M_adocbi_c" stoichiometry="1"/>
          <speciesReference constant="true" species="M_adp_c" stoichiometry="1"/>
          <speciesReference constant="true" species="M_h_c" stoichiometry="1"/>
          <speciesReference constant="true" species="M_pi_c" stoichiometry="1"/>
        </listOfProducts>
        <fbc:geneProductAssociation>
          <fbc:geneProductRef fbc:geneProduct="G_CLJU_c32010"/>
        </fbc:geneProductAssociation>
      </reaction>
      <reaction fast="false" id="R_ADCPS2" reversible="false" name="adenosylcobinamide-phosphate synthase" fbc:upperFluxBound="cobra_default_ub" fbc:lowerFluxBound="cobra_0_bound">
        <listOfReactants>
          <speciesReference constant="true" species="M_adcobhex_c" stoichiometry="1"/>
          <speciesReference constant="true" species="M_applp_c" stoichiometry="1"/>
          <speciesReference constant="true" species="M_atp_c" stoichiometry="1"/>
        </listOfReactants>
        <listOfProducts>
          <speciesReference constant="true" species="M_adocbip_c" stoichiometry="1"/>
          <speciesReference constant="true" species="M_adp_c" stoichiometry="1"/>
          <speciesReference constant="true" species="M_h_c" stoichiometry="1"/>
          <speciesReference constant="true" species="M_pi_c" stoichiometry="1"/>
        </listOfProducts>
        <fbc:geneProductAssociation>
          <fbc:geneProductRef fbc:geneProduct="G_CLJU_c32010"/>
        </fbc:geneProductAssociation>
      </reaction>
      <reaction fast="false" id="R_ADCS" reversible="false" name="4-amino-4-deoxychorismate synthase" fbc:upperFluxBound="cobra_default_ub" fbc:lowerFluxBound="cobra_0_bound">
        <listOfReactants>
          <speciesReference constant="true" species="M_chor_c" stoichiometry="1"/>
          <speciesReference constant="true" species="M_gln__L_c" stoichiometry="1"/>
        </listOfReactants>
        <listOfProducts>
          <speciesReference constant="true" species="M_4adcho_c" stoichiometry="1"/>
          <speciesReference constant="true" species="M_glu__L_c" stoichiometry="1"/>
        </listOfProducts>
        <fbc:geneProductAssociation>
          <fbc:and>
            <fbc:geneProductRef fbc:geneProduct="G_CLJU_c36020"/>
            <fbc:geneProductRef fbc:geneProduct="G_CLJU_c36010"/>
          </fbc:and>
        </fbc:geneProductAssociation>
      </reaction>
      <reaction fast="false" id="R_ADCYRS" reversible="false" name="adenosylcobyric acid synthase (glutamine-hydrolysing)" fbc:upperFluxBound="cobra_default_ub" fbc:lowerFluxBound="cobra_0_bound">
        <listOfReactants>
          <speciesReference constant="true" species="M_adcobdam_c" stoichiometry="1"/>
          <speciesReference constant="true" species="M_atp_c" stoichiometry="4"/>
          <speciesReference constant="true" species="M_gln__L_c" stoichiometry="4"/>
          <speciesReference constant="true" species="M_h2o_c" stoichiometry="4"/>
        </listOfReactants>
        <listOfProducts>
          <speciesReference constant="true" species="M_adcobhex_c" stoichiometry="1"/>
          <speciesReference constant="true" species="M_adp_c" stoichiometry="4"/>
          <speciesReference constant="true" species="M_glu__L_c" stoichiometry="4"/>
          <speciesReference constant="true" species="M_h_c" stoichiometry="4"/>
          <speciesReference constant="true" species="M_pi_c" stoichiometry="4"/>
        </listOfProducts>
        <fbc:geneProductAssociation>
          <fbc:geneProductRef fbc:geneProduct="G_CLJU_c32020"/>
        </fbc:geneProductAssociation>
      </reaction>
      <reaction fast="false" id="R_ADD" reversible="false" name="adenine deaminase" fbc:upperFluxBound="cobra_default_ub" fbc:lowerFluxBound="cobra_0_bound">
        <listOfReactants>
          <speciesReference constant="true" species="M_ade_c" stoichiometry="1"/>
          <speciesReference constant="true" species="M_h2o_c" stoichiometry="1"/>
          <speciesReference constant="true" species="M_h_c" stoichiometry="1"/>
        </listOfReactants>
        <listOfProducts>
          <speciesReference constant="true" species="M_hxan_c" stoichiometry="1"/>
          <speciesReference constant="true" species="M_nh4_c" stoichiometry="1"/>
        </listOfProducts>
        <fbc:geneProductAssociation>
          <fbc:or>
            <fbc:geneProductRef fbc:geneProduct="G_CLJU_c23940"/>
            <fbc:geneProductRef fbc:geneProduct="G_CLJU_c26120"/>
            <fbc:geneProductRef fbc:geneProduct="G_CLJU_c29900"/>
          </fbc:or>
        </fbc:geneProductAssociation>
      </reaction>
      <reaction fast="false" id="R_ADK1" reversible="true" name="adenylate kinase" fbc:upperFluxBound="cobra_default_ub" fbc:lowerFluxBound="cobra_default_lb">
        <listOfReactants>
          <speciesReference constant="true" species="M_amp_c" stoichiometry="1"/>
          <speciesReference constant="true" species="M_atp_c" stoichiometry="1"/>
        </listOfReactants>
        <listOfProducts>
          <speciesReference constant="true" species="M_adp_c" stoichiometry="2"/>
        </listOfProducts>
        <fbc:geneProductAssociation>
          <fbc:geneProductRef fbc:geneProduct="G_CLJU_c40830"/>
        </fbc:geneProductAssociation>
      </reaction>
      <reaction fast="false" id="R_ADK2" reversible="true" name="adenylate kinase (Inorganic triphosphate)" fbc:upperFluxBound="cobra_default_ub" fbc:lowerFluxBound="cobra_default_lb">
        <listOfReactants>
          <speciesReference constant="true" species="M_amp_c" stoichiometry="1"/>
          <speciesReference constant="true" species="M_pppi_c" stoichiometry="1"/>
        </listOfReactants>
        <listOfProducts>
          <speciesReference constant="true" species="M_adp_c" stoichiometry="1"/>
          <speciesReference constant="true" species="M_ppi_c" stoichiometry="1"/>
        </listOfProducts>
        <fbc:geneProductAssociation>
          <fbc:geneProductRef fbc:geneProduct="G_CLJU_c40830"/>
        </fbc:geneProductAssociation>
      </reaction>
      <reaction fast="false" id="R_ADMDC" reversible="false" name="adenosylmethionine decarboxylase" fbc:upperFluxBound="cobra_default_ub" fbc:lowerFluxBound="cobra_0_bound">
        <listOfReactants>
          <speciesReference constant="true" species="M_amet_c" stoichiometry="1"/>
          <speciesReference constant="true" species="M_h_c" stoichiometry="1"/>
        </listOfReactants>
        <listOfProducts>
          <speciesReference constant="true" species="M_ametam_c" stoichiometry="1"/>
          <speciesReference constant="true" species="M_co2_c" stoichiometry="1"/>
        </listOfProducts>
        <fbc:geneProductAssociation>
          <fbc:geneProductRef fbc:geneProduct="G_CLJU_c21310"/>
        </fbc:geneProductAssociation>
      </reaction>
      <reaction fast="false" id="R_ADOCBIK" reversible="false" name="Adenosyl cobinamide kinase" fbc:upperFluxBound="cobra_default_ub" fbc:lowerFluxBound="cobra_0_bound">
        <listOfReactants>
          <speciesReference constant="true" species="M_adocbi_c" stoichiometry="1"/>
          <speciesReference constant="true" species="M_atp_c" stoichiometry="1"/>
        </listOfReactants>
        <listOfProducts>
          <speciesReference constant="true" species="M_adocbip_c" stoichiometry="1"/>
          <speciesReference constant="true" species="M_adp_c" stoichiometry="1"/>
          <speciesReference constant="true" species="M_h_c" stoichiometry="1"/>
        </listOfProducts>
        <fbc:geneProductAssociation>
          <fbc:geneProductRef fbc:geneProduct="G_CLJU_c35520"/>
        </fbc:geneProductAssociation>
      </reaction>
      <reaction fast="false" id="R_ADOCBLS" reversible="false" name="Adenosylcobalamin 5'-phosphate synthase" fbc:upperFluxBound="cobra_default_ub" fbc:lowerFluxBound="cobra_0_bound">
        <listOfReactants>
          <speciesReference constant="true" species="M_agdpcbi_c" stoichiometry="1"/>
          <speciesReference constant="true" species="M_rdmbzi_c" stoichiometry="1"/>
        </listOfReactants>
        <listOfProducts>
          <speciesReference constant="true" species="M_adocbl_c" stoichiometry="1"/>
          <speciesReference constant="true" species="M_gmp_c" stoichiometry="1"/>
          <speciesReference constant="true" species="M_h_c" stoichiometry="1"/>
        </listOfProducts>
        <fbc:geneProductAssociation>
          <fbc:geneProductRef fbc:geneProduct="G_CLJU_c35530"/>
        </fbc:geneProductAssociation>
      </reaction>
      <reaction fast="false" id="R_ADPRDP" reversible="false" name="ADPribose diphosphatase" fbc:upperFluxBound="cobra_default_ub" fbc:lowerFluxBound="cobra_0_bound">
        <listOfReactants>
          <speciesReference constant="true" species="M_adprib_c" stoichiometry="1"/>
          <speciesReference constant="true" species="M_h2o_c" stoichiometry="1"/>
        </listOfReactants>
        <listOfProducts>
          <speciesReference constant="true" species="M_amp_c" stoichiometry="1"/>
          <speciesReference constant="true" species="M_h_c" stoichiometry="2"/>
          <speciesReference constant="true" species="M_r5p_c" stoichiometry="1"/>
        </listOfProducts>
        <fbc:geneProductAssociation>
          <fbc:geneProductRef fbc:geneProduct="G_CLJU_c11240"/>
        </fbc:geneProductAssociation>
      </reaction>
      <reaction fast="false" id="R_ADPT" reversible="false" name="adenine phosphoribosyltransferase" fbc:upperFluxBound="cobra_default_ub" fbc:lowerFluxBound="cobra_0_bound">
        <listOfReactants>
          <speciesReference constant="true" species="M_ade_c" stoichiometry="1"/>
          <speciesReference constant="true" species="M_prpp_c" stoichiometry="1"/>
        </listOfReactants>
        <listOfProducts>
          <speciesReference constant="true" species="M_amp_c" stoichiometry="1"/>
          <speciesReference constant="true" species="M_ppi_c" stoichiometry="1"/>
        </listOfProducts>
        <fbc:geneProductAssociation>
          <fbc:geneProductRef fbc:geneProduct="G_CLJU_c33720"/>
        </fbc:geneProductAssociation>
      </reaction>
      <reaction fast="false" id="R_ADSL1" reversible="false" name="adenylosuccinate lyase" fbc:upperFluxBound="cobra_default_ub" fbc:lowerFluxBound="cobra_0_bound">
        <listOfReactants>
          <speciesReference constant="true" species="M_dcamp_c" stoichiometry="1"/>
        </listOfReactants>
        <listOfProducts>
          <speciesReference constant="true" species="M_amp_c" stoichiometry="1"/>
          <speciesReference constant="true" species="M_fum_c" stoichiometry="1"/>
        </listOfProducts>
        <fbc:geneProductAssociation>
          <fbc:geneProductRef fbc:geneProduct="G_CLJU_c13370"/>
        </fbc:geneProductAssociation>
      </reaction>
      <reaction fast="false" id="R_ADSL2" reversible="false" name="adenylosuccinate lyase" fbc:upperFluxBound="cobra_default_ub" fbc:lowerFluxBound="cobra_0_bound">
        <listOfReactants>
          <speciesReference constant="true" species="M_25aics_c" stoichiometry="1"/>
        </listOfReactants>
        <listOfProducts>
          <speciesReference constant="true" species="M_aicar_c" stoichiometry="1"/>
          <speciesReference constant="true" species="M_fum_c" stoichiometry="1"/>
        </listOfProducts>
        <fbc:geneProductAssociation>
          <fbc:geneProductRef fbc:geneProduct="G_CLJU_c13370"/>
        </fbc:geneProductAssociation>
      </reaction>
      <reaction fast="false" id="R_ADSS" reversible="false" name="adenylosuccinate synthase" fbc:upperFluxBound="cobra_default_ub" fbc:lowerFluxBound="cobra_0_bound">
        <listOfReactants>
          <speciesReference constant="true" species="M_asp__L_c" stoichiometry="1"/>
          <speciesReference constant="true" species="M_gtp_c" stoichiometry="1"/>
          <speciesReference constant="true" species="M_imp_c" stoichiometry="1"/>
        </listOfReactants>
        <listOfProducts>
          <speciesReference constant="true" species="M_dcamp_c" stoichiometry="1"/>
          <speciesReference constant="true" species="M_gdp_c" stoichiometry="1"/>
          <speciesReference constant="true" species="M_h_c" stoichiometry="2"/>
          <speciesReference constant="true" species="M_pi_c" stoichiometry="1"/>
        </listOfProducts>
        <fbc:geneProductAssociation>
          <fbc:geneProductRef fbc:geneProduct="G_CLJU_c42350"/>
        </fbc:geneProductAssociation>
      </reaction>
      <reaction fast="false" id="R_AGPAT120" reversible="false" name="1-tetradecanoyl-sn-glycerol 3-phosphate O-acyltransferase (n-C12:0)" fbc:upperFluxBound="cobra_default_ub" fbc:lowerFluxBound="cobra_0_bound">
        <listOfReactants>
          <speciesReference constant="true" species="M_1ddecg3p_c" stoichiometry="1"/>
          <speciesReference constant="true" species="M_ddcaACP_c" stoichiometry="1"/>
        </listOfReactants>
        <listOfProducts>
          <speciesReference constant="true" species="M_ACP_c" stoichiometry="1"/>
          <speciesReference constant="true" species="M_pa120_c" stoichiometry="1"/>
        </listOfProducts>
        <fbc:geneProductAssociation>
          <fbc:or>
            <fbc:geneProductRef fbc:geneProduct="G_CLJU_c39280"/>
            <fbc:geneProductRef fbc:geneProduct="G_CLJU_c06600"/>
          </fbc:or>
        </fbc:geneProductAssociation>
      </reaction>
      <reaction fast="false" id="R_AGPAT140" reversible="false" name="1-tetradecanoyl-sn-glycerol 3-phosphate O-acyltransferase (n-C14:0)" fbc:upperFluxBound="cobra_default_ub" fbc:lowerFluxBound="cobra_0_bound">
        <listOfReactants>
          <speciesReference constant="true" species="M_1tdecg3p_c" stoichiometry="1"/>
          <speciesReference constant="true" species="M_myrsACP_c" stoichiometry="1"/>
        </listOfReactants>
        <listOfProducts>
          <speciesReference constant="true" species="M_ACP_c" stoichiometry="1"/>
          <speciesReference constant="true" species="M_pa140_c" stoichiometry="1"/>
        </listOfProducts>
        <fbc:geneProductAssociation>
          <fbc:or>
            <fbc:geneProductRef fbc:geneProduct="G_CLJU_c39280"/>
            <fbc:geneProductRef fbc:geneProduct="G_CLJU_c06600"/>
          </fbc:or>
        </fbc:geneProductAssociation>
      </reaction>
      <reaction fast="false" id="R_AGPAT160" reversible="false" name="1-hexadecanoyl-sn-glycerol 3-phosphate O-acyltransferase (n-C16:0)" fbc:upperFluxBound="cobra_default_ub" fbc:lowerFluxBound="cobra_0_bound">
        <listOfReactants>
          <speciesReference constant="true" species="M_1hdecg3p_c" stoichiometry="1"/>
          <speciesReference constant="true" species="M_palmACP_c" stoichiometry="1"/>
        </listOfReactants>
        <listOfProducts>
          <speciesReference constant="true" species="M_ACP_c" stoichiometry="1"/>
          <speciesReference constant="true" species="M_pa160_c" stoichiometry="1"/>
        </listOfProducts>
        <fbc:geneProductAssociation>
          <fbc:or>
            <fbc:geneProductRef fbc:geneProduct="G_CLJU_c39280"/>
            <fbc:geneProductRef fbc:geneProduct="G_CLJU_c06600"/>
          </fbc:or>
        </fbc:geneProductAssociation>
      </reaction>
      <reaction fast="false" id="R_AGPAT161" reversible="false" name="1-hexadec-7-enoyl-sn-glycerol 3-phosphate O-acyltransferase (n-C16:1)" fbc:upperFluxBound="cobra_default_ub" fbc:lowerFluxBound="cobra_0_bound">
        <listOfReactants>
          <speciesReference constant="true" species="M_1hdec9eg3p_c" stoichiometry="1"/>
          <speciesReference constant="true" species="M_hdeACP_c" stoichiometry="1"/>
        </listOfReactants>
        <listOfProducts>
          <speciesReference constant="true" species="M_ACP_c" stoichiometry="1"/>
          <speciesReference constant="true" species="M_pa161_c" stoichiometry="1"/>
        </listOfProducts>
        <fbc:geneProductAssociation>
          <fbc:or>
            <fbc:geneProductRef fbc:geneProduct="G_CLJU_c06600"/>
            <fbc:geneProductRef fbc:geneProduct="G_CLJU_c39280"/>
          </fbc:or>
        </fbc:geneProductAssociation>
      </reaction>
      <reaction fast="false" id="R_AGPAT180" reversible="false" name="1-octadecanoyl-sn-glycerol 3-phosphate O-acyltransferase (n-C18:0)" fbc:upperFluxBound="cobra_default_ub" fbc:lowerFluxBound="cobra_0_bound">
        <listOfReactants>
          <speciesReference constant="true" species="M_1odecg3p_c" stoichiometry="1"/>
          <speciesReference constant="true" species="M_ocdcaACP_c" stoichiometry="1"/>
        </listOfReactants>
        <listOfProducts>
          <speciesReference constant="true" species="M_ACP_c" stoichiometry="1"/>
          <speciesReference constant="true" species="M_pa180_c" stoichiometry="1"/>
        </listOfProducts>
        <fbc:geneProductAssociation>
          <fbc:or>
            <fbc:geneProductRef fbc:geneProduct="G_CLJU_c06600"/>
            <fbc:geneProductRef fbc:geneProduct="G_CLJU_c39280"/>
          </fbc:or>
        </fbc:geneProductAssociation>
      </reaction>
      <reaction fast="false" id="R_AGPAT181" reversible="false" name="1-octadec-7-enoyl-sn-glycerol 3-phosphate O-acyltransferase (n-C18:1)" fbc:upperFluxBound="cobra_default_ub" fbc:lowerFluxBound="cobra_0_bound">
        <listOfReactants>
          <speciesReference constant="true" species="M_1odec11eg3p_c" stoichiometry="1"/>
          <speciesReference constant="true" species="M_octeACP_c" stoichiometry="1"/>
        </listOfReactants>
        <listOfProducts>
          <speciesReference constant="true" species="M_ACP_c" stoichiometry="1"/>
          <speciesReference constant="true" species="M_pa181_c" stoichiometry="1"/>
        </listOfProducts>
        <fbc:geneProductAssociation>
          <fbc:or>
            <fbc:geneProductRef fbc:geneProduct="G_CLJU_c06600"/>
            <fbc:geneProductRef fbc:geneProduct="G_CLJU_c39280"/>
          </fbc:or>
        </fbc:geneProductAssociation>
      </reaction>
      <reaction fast="false" id="R_AGPR" reversible="true" name="N-acetyl-g-glutamyl-phosphate reductase" fbc:upperFluxBound="cobra_default_ub" fbc:lowerFluxBound="cobra_default_lb">
        <listOfReactants>
          <speciesReference constant="true" species="M_acg5sa_c" stoichiometry="1"/>
          <speciesReference constant="true" species="M_nadp_c" stoichiometry="1"/>
          <speciesReference constant="true" species="M_pi_c" stoichiometry="1"/>
        </listOfReactants>
        <listOfProducts>
          <speciesReference constant="true" species="M_acg5p_c" stoichiometry="1"/>
          <speciesReference constant="true" species="M_h_c" stoichiometry="1"/>
          <speciesReference constant="true" species="M_nadph_c" stoichiometry="1"/>
        </listOfProducts>
        <fbc:geneProductAssociation>
          <fbc:geneProductRef fbc:geneProduct="G_CLJU_c21540"/>
        </fbc:geneProductAssociation>
      </reaction>
      <reaction fast="false" id="R_AHCYSNS" reversible="false" name="S-adenosylhomocysteine nucleosidase" fbc:upperFluxBound="cobra_default_ub" fbc:lowerFluxBound="cobra_0_bound">
        <listOfReactants>
          <speciesReference constant="true" species="M_ahcys_c" stoichiometry="1"/>
          <speciesReference constant="true" species="M_h2o_c" stoichiometry="1"/>
        </listOfReactants>
        <listOfProducts>
          <speciesReference constant="true" species="M_ade_c" stoichiometry="1"/>
          <speciesReference constant="true" species="M_rhcys_c" stoichiometry="1"/>
        </listOfProducts>
        <fbc:geneProductAssociation>
          <fbc:geneProductRef fbc:geneProduct="G_CLJU_c10700"/>
        </fbc:geneProductAssociation>
      </reaction>
      <reaction fast="false" id="R_AHSERL2" reversible="false" name="O-acetylhomoserine (thiol)-lyase" fbc:upperFluxBound="cobra_default_ub" fbc:lowerFluxBound="cobra_0_bound">
        <listOfReactants>
          <speciesReference constant="true" species="M_achms_c" stoichiometry="1"/>
          <speciesReference constant="true" species="M_h2s_c" stoichiometry="1"/>
        </listOfReactants>
        <listOfProducts>
          <speciesReference constant="true" species="M_ac_c" stoichiometry="1"/>
          <speciesReference constant="true" species="M_h_c" stoichiometry="1"/>
          <speciesReference constant="true" species="M_hcys__L_c" stoichiometry="1"/>
        </listOfProducts>
        <fbc:geneProductAssociation>
          <fbc:geneProductRef fbc:geneProduct="G_CLJU_c06640"/>
        </fbc:geneProductAssociation>
      </reaction>
      <reaction fast="false" id="R_AICART" reversible="true" name="phosphoribosylaminoimidazolecarboxamide formyltransferase" fbc:upperFluxBound="cobra_default_ub" fbc:lowerFluxBound="cobra_default_lb">
        <listOfReactants>
          <speciesReference constant="true" species="M_10fthf_c" stoichiometry="1"/>
          <speciesReference constant="true" species="M_aicar_c" stoichiometry="1"/>
        </listOfReactants>
        <listOfProducts>
          <speciesReference constant="true" species="M_fprica_c" stoichiometry="1"/>
          <speciesReference constant="true" species="M_thf_c" stoichiometry="1"/>
        </listOfProducts>
        <fbc:geneProductAssociation>
          <fbc:or>
            <fbc:geneProductRef fbc:geneProduct="G_CLJU_c08590"/>
            <fbc:geneProductRef fbc:geneProduct="G_CLJU_c22210"/>
          </fbc:or>
        </fbc:geneProductAssociation>
      </reaction>
      <reaction fast="false" id="R_AIRCr" reversible="true" name="phosphoribosylaminoimidazole carboxylase" fbc:upperFluxBound="cobra_default_ub" fbc:lowerFluxBound="cobra_default_lb">
        <listOfReactants>
          <speciesReference constant="true" species="M_air_c" stoichiometry="1"/>
          <speciesReference constant="true" species="M_co2_c" stoichiometry="1"/>
        </listOfReactants>
        <listOfProducts>
          <speciesReference constant="true" species="M_5aizc_c" stoichiometry="1"/>
          <speciesReference constant="true" species="M_h_c" stoichiometry="1"/>
        </listOfProducts>
        <fbc:geneProductAssociation>
          <fbc:geneProductRef fbc:geneProduct="G_CLJU_c08540"/>
        </fbc:geneProductAssociation>
      </reaction>
      <reaction fast="false" id="R_ALAALAr" reversible="true" name="D-alanine-D-alanine ligase (reversible)" fbc:upperFluxBound="cobra_default_ub" fbc:lowerFluxBound="cobra_default_lb">
        <listOfReactants>
          <speciesReference constant="true" species="M_ala__D_c" stoichiometry="2"/>
          <speciesReference constant="true" species="M_atp_c" stoichiometry="1"/>
        </listOfReactants>
        <listOfProducts>
          <speciesReference constant="true" species="M_adp_c" stoichiometry="1"/>
          <speciesReference constant="true" species="M_alaala_c" stoichiometry="1"/>
          <speciesReference constant="true" species="M_h_c" stoichiometry="1"/>
          <speciesReference constant="true" species="M_pi_c" stoichiometry="1"/>
        </listOfProducts>
        <fbc:geneProductAssociation>
          <fbc:geneProductRef fbc:geneProduct="G_CLJU_c32110"/>
        </fbc:geneProductAssociation>
      </reaction>
      <reaction fast="false" id="R_ALAR" reversible="true" name="alanine racemase" fbc:upperFluxBound="cobra_default_ub" fbc:lowerFluxBound="cobra_default_lb">
        <listOfReactants>
          <speciesReference constant="true" species="M_ala__L_c" stoichiometry="1"/>
        </listOfReactants>
        <listOfProducts>
          <speciesReference constant="true" species="M_ala__D_c" stoichiometry="1"/>
        </listOfProducts>
        <fbc:geneProductAssociation>
          <fbc:or>
            <fbc:geneProductRef fbc:geneProduct="G_CLJU_c32120"/>
            <fbc:geneProductRef fbc:geneProduct="G_CLJU_c40390"/>
            <fbc:geneProductRef fbc:geneProduct="G_CLJU_c12010"/>
          </fbc:or>
        </fbc:geneProductAssociation>
      </reaction>
      <reaction fast="false" id="R_ALATA_L" reversible="true" name="L-alanine transaminase" fbc:upperFluxBound="cobra_default_ub" fbc:lowerFluxBound="cobra_default_lb">
        <listOfReactants>
          <speciesReference constant="true" species="M_akg_c" stoichiometry="1"/>
          <speciesReference constant="true" species="M_ala__L_c" stoichiometry="1"/>
        </listOfReactants>
        <listOfProducts>
          <speciesReference constant="true" species="M_glu__L_c" stoichiometry="1"/>
          <speciesReference constant="true" species="M_pyr_c" stoichiometry="1"/>
        </listOfProducts>
        <fbc:geneProductAssociation>
          <fbc:geneProductRef fbc:geneProduct="G_CLJU_c21290"/>
        </fbc:geneProductAssociation>
      </reaction>
      <reaction fast="false" id="R_ALCD2x" reversible="true" name="alcohol dehydrogenase (ethanol)" fbc:upperFluxBound="cobra_default_ub" fbc:lowerFluxBound="cobra_default_lb">
        <listOfReactants>
          <speciesReference constant="true" species="M_etoh_c" stoichiometry="1"/>
          <speciesReference constant="true" species="M_nad_c" stoichiometry="1"/>
        </listOfReactants>
        <listOfProducts>
          <speciesReference constant="true" species="M_acald_c" stoichiometry="1"/>
          <speciesReference constant="true" species="M_h_c" stoichiometry="1"/>
          <speciesReference constant="true" species="M_nadh_c" stoichiometry="1"/>
        </listOfProducts>
        <fbc:geneProductAssociation>
          <fbc:or>
            <fbc:geneProductRef fbc:geneProduct="G_CLJU_c11880"/>
            <fbc:geneProductRef fbc:geneProduct="G_CLJU_c16520"/>
            <fbc:geneProductRef fbc:geneProduct="G_CLJU_c16510"/>
          </fbc:or>
        </fbc:geneProductAssociation>
      </reaction>
      <reaction fast="false" id="R_ALCD2yi" reversible="false" name="alcohol dehydrogenase (ethanol, NADP)" fbc:upperFluxBound="cobra_default_ub" fbc:lowerFluxBound="cobra_0_bound">
        <listOfReactants>
          <speciesReference constant="true" species="M_acald_c" stoichiometry="1"/>
          <speciesReference constant="true" species="M_h_c" stoichiometry="1"/>
          <speciesReference constant="true" species="M_nadph_c" stoichiometry="1"/>
        </listOfReactants>
        <listOfProducts>
          <speciesReference constant="true" species="M_etoh_c" stoichiometry="1"/>
          <speciesReference constant="true" species="M_nadp_c" stoichiometry="1"/>
        </listOfProducts>
        <fbc:geneProductAssociation>
          <fbc:geneProductRef fbc:geneProduct="G_CLJU_c24860"/>
        </fbc:geneProductAssociation>
      </reaction>
      <reaction fast="false" id="R_ALCD4" reversible="false" name="alcohol dehydrogenase (butanol)" fbc:upperFluxBound="cobra_0_bound" fbc:lowerFluxBound="cobra_0_bound">
        <listOfReactants>
          <speciesReference constant="true" species="M_btoh_c" stoichiometry="1"/>
          <speciesReference constant="true" species="M_nad_c" stoichiometry="1"/>
        </listOfReactants>
        <listOfProducts>
          <speciesReference constant="true" species="M_btal_c" stoichiometry="1"/>
          <speciesReference constant="true" species="M_h_c" stoichiometry="1"/>
          <speciesReference constant="true" species="M_nadh_c" stoichiometry="1"/>
        </listOfProducts>
        <fbc:geneProductAssociation>
          <fbc:or>
            <fbc:geneProductRef fbc:geneProduct="G_CLJU_c16520"/>
            <fbc:geneProductRef fbc:geneProduct="G_CLJU_c16510"/>
          </fbc:or>
        </fbc:geneProductAssociation>
      </reaction>
      <reaction fast="false" id="R_ALCD4y" reversible="false" name="alcohol dehydrogenase (butanol) NADP depnedent" fbc:upperFluxBound="cobra_default_ub" fbc:lowerFluxBound="cobra_0_bound">
        <listOfReactants>
          <speciesReference constant="true" species="M_btoh_c" stoichiometry="1"/>
          <speciesReference constant="true" species="M_nadp_c" stoichiometry="1"/>
        </listOfReactants>
        <listOfProducts>
          <speciesReference constant="true" species="M_btal_c" stoichiometry="1"/>
          <speciesReference constant="true" species="M_h_c" stoichiometry="1"/>
          <speciesReference constant="true" species="M_nadph_c" stoichiometry="1"/>
        </listOfProducts>
        <fbc:geneProductAssociation>
          <fbc:or>
            <fbc:geneProductRef fbc:geneProduct="G_CLJU_c24880"/>
            <fbc:geneProductRef fbc:geneProduct="G_CLJU_c39950"/>
          </fbc:or>
        </fbc:geneProductAssociation>
      </reaction>
      <reaction fast="false" id="R_ALLTN" reversible="false" name="allantoinase" fbc:upperFluxBound="cobra_default_ub" fbc:lowerFluxBound="cobra_0_bound">
        <listOfReactants>
          <speciesReference constant="true" species="M_alltn_c" stoichiometry="1"/>
          <speciesReference constant="true" species="M_h2o_c" stoichiometry="1"/>
        </listOfReactants>
        <listOfProducts>
          <speciesReference constant="true" species="M_alltt_c" stoichiometry="1"/>
          <speciesReference constant="true" species="M_h_c" stoichiometry="1"/>
        </listOfProducts>
        <fbc:geneProductAssociation>
          <fbc:or>
            <fbc:geneProductRef fbc:geneProduct="G_CLJU_c15340"/>
            <fbc:geneProductRef fbc:geneProduct="G_CLJU_c15330"/>
          </fbc:or>
        </fbc:geneProductAssociation>
      </reaction>
      <reaction fast="false" id="R_ALLTNt2r" reversible="true" name="allantoin transport in via proton symport" fbc:upperFluxBound="cobra_default_ub" fbc:lowerFluxBound="cobra_default_lb">
        <listOfReactants>
          <speciesReference constant="true" species="M_alltn_e" stoichiometry="1"/>
          <speciesReference constant="true" species="M_h_e" stoichiometry="1"/>
        </listOfReactants>
        <listOfProducts>
          <speciesReference constant="true" species="M_alltn_c" stoichiometry="1"/>
          <speciesReference constant="true" species="M_h_c" stoichiometry="1"/>
        </listOfProducts>
        <fbc:geneProductAssociation>
          <fbc:or>
            <fbc:geneProductRef fbc:geneProduct="G_CLJU_c15350"/>
            <fbc:geneProductRef fbc:geneProduct="G_CLJU_c15320"/>
          </fbc:or>
        </fbc:geneProductAssociation>
      </reaction>
      <reaction fast="false" id="R_AMAA" reversible="false" name="N-acetylmuramoyl-L-alanine amidase" fbc:upperFluxBound="cobra_default_ub" fbc:lowerFluxBound="cobra_0_bound">
        <listOfReactants>
          <speciesReference constant="true" species="M_acmama_c" stoichiometry="1"/>
          <speciesReference constant="true" species="M_h2o_c" stoichiometry="1"/>
        </listOfReactants>
        <listOfProducts>
          <speciesReference constant="true" species="M_acmam_c" stoichiometry="1"/>
          <speciesReference constant="true" species="M_ala__L_c" stoichiometry="1"/>
        </listOfProducts>
        <fbc:geneProductAssociation>
          <fbc:or>
            <fbc:geneProductRef fbc:geneProduct="G_CLJU_c04820"/>
            <fbc:geneProductRef fbc:geneProduct="G_CLJU_c31080"/>
            <fbc:geneProductRef fbc:geneProduct="G_CLJU_c01880"/>
            <fbc:geneProductRef fbc:geneProduct="G_CLJU_c40480"/>
          </fbc:or>
        </fbc:geneProductAssociation>
      </reaction>
      <reaction fast="false" id="R_AMMQLT8" reversible="false" name="S-adenosylmethione:2-demthylmenaquinole methyltransferase (menaquinone 8)" fbc:upperFluxBound="cobra_default_ub" fbc:lowerFluxBound="cobra_0_bound">
        <listOfReactants>
          <speciesReference constant="true" species="M_2dmmql8_c" stoichiometry="1"/>
          <speciesReference constant="true" species="M_amet_c" stoichiometry="1"/>
        </listOfReactants>
        <listOfProducts>
          <speciesReference constant="true" species="M_ahcys_c" stoichiometry="1"/>
          <speciesReference constant="true" species="M_h_c" stoichiometry="1"/>
          <speciesReference constant="true" species="M_mql8_c" stoichiometry="1"/>
        </listOfProducts>
        <fbc:geneProductAssociation>
          <fbc:geneProductRef fbc:geneProduct="G_CLJU_c40300"/>
        </fbc:geneProductAssociation>
      </reaction>
      <reaction fast="false" id="R_ANPRT" reversible="false" name="anthranilate phosphoribosyltransferase" fbc:upperFluxBound="cobra_default_ub" fbc:lowerFluxBound="cobra_0_bound">
        <listOfReactants>
          <speciesReference constant="true" species="M_anth_c" stoichiometry="1"/>
          <speciesReference constant="true" species="M_prpp_c" stoichiometry="1"/>
        </listOfReactants>
        <listOfProducts>
          <speciesReference constant="true" species="M_ppi_c" stoichiometry="1"/>
          <speciesReference constant="true" species="M_pran_c" stoichiometry="1"/>
        </listOfProducts>
        <fbc:geneProductAssociation>
          <fbc:geneProductRef fbc:geneProduct="G_CLJU_c16090"/>
        </fbc:geneProductAssociation>
      </reaction>
      <reaction fast="false" id="R_ANS" reversible="false" name="anthranilate synthase" fbc:upperFluxBound="cobra_default_ub" fbc:lowerFluxBound="cobra_0_bound">
        <listOfReactants>
          <speciesReference constant="true" species="M_chor_c" stoichiometry="1"/>
          <speciesReference constant="true" species="M_gln__L_c" stoichiometry="1"/>
        </listOfReactants>
        <listOfProducts>
          <speciesReference constant="true" species="M_anth_c" stoichiometry="1"/>
          <speciesReference constant="true" species="M_glu__L_c" stoichiometry="1"/>
          <speciesReference constant="true" species="M_h_c" stoichiometry="1"/>
          <speciesReference constant="true" species="M_pyr_c" stoichiometry="1"/>
        </listOfProducts>
        <fbc:geneProductAssociation>
          <fbc:and>
            <fbc:geneProductRef fbc:geneProduct="G_CLJU_c16070"/>
            <fbc:geneProductRef fbc:geneProduct="G_CLJU_c16080"/>
          </fbc:and>
        </fbc:geneProductAssociation>
      </reaction>
      <reaction fast="false" id="R_ANS2" reversible="false" name="anthranilate synthase 2" fbc:upperFluxBound="cobra_default_ub" fbc:lowerFluxBound="cobra_0_bound">
        <listOfReactants>
          <speciesReference constant="true" species="M_chor_c" stoichiometry="1"/>
          <speciesReference constant="true" species="M_nh4_c" stoichiometry="1"/>
        </listOfReactants>
        <listOfProducts>
          <speciesReference constant="true" species="M_anth_c" stoichiometry="1"/>
          <speciesReference constant="true" species="M_h2o_c" stoichiometry="1"/>
          <speciesReference constant="true" species="M_h_c" stoichiometry="1"/>
          <speciesReference constant="true" species="M_pyr_c" stoichiometry="1"/>
        </listOfProducts>
        <fbc:geneProductAssociation>
          <fbc:and>
            <fbc:geneProductRef fbc:geneProduct="G_CLJU_c16070"/>
            <fbc:geneProductRef fbc:geneProduct="G_CLJU_c16080"/>
          </fbc:and>
        </fbc:geneProductAssociation>
      </reaction>
      <reaction fast="false" id="R_AOR_CL" reversible="false" name="acetaldehyde:ferredoxin oxidoreductase" fbc:upperFluxBound="cobra_default_ub" fbc:lowerFluxBound="cobra_0_bound">
        <listOfReactants>
          <speciesReference constant="true" species="M_ac_c" stoichiometry="1"/>
          <speciesReference constant="true" species="M_fdxr__4:2_c" stoichiometry="1"/>
          <speciesReference constant="true" species="M_h_c" stoichiometry="3"/>
        </listOfReactants>
        <listOfProducts>
          <speciesReference constant="true" species="M_acald_c" stoichiometry="1"/>
          <speciesReference constant="true" species="M_fdxo__4:2_c" stoichiometry="1"/>
          <speciesReference constant="true" species="M_h2o_c" stoichiometry="1"/>
        </listOfProducts>
        <fbc:geneProductAssociation>
          <fbc:or>
            <fbc:geneProductRef fbc:geneProduct="G_CLJU_c20210"/>
            <fbc:geneProductRef fbc:geneProduct="G_CLJU_c20110"/>
          </fbc:or>
        </fbc:geneProductAssociation>
      </reaction>
      <reaction fast="false" id="R_APRAUR" reversible="false" name="5-amino-6-(5-phosphoribosylamino)uracil reductase" fbc:upperFluxBound="cobra_default_ub" fbc:lowerFluxBound="cobra_0_bound">
        <listOfReactants>
          <speciesReference constant="true" species="M_5apru_c" stoichiometry="1"/>
          <speciesReference constant="true" species="M_h_c" stoichiometry="1"/>
          <speciesReference constant="true" species="M_nadph_c" stoichiometry="1"/>
        </listOfReactants>
        <listOfProducts>
          <speciesReference constant="true" species="M_5aprbu_c" stoichiometry="1"/>
          <speciesReference constant="true" species="M_nadp_c" stoichiometry="1"/>
        </listOfProducts>
        <fbc:geneProductAssociation>
          <fbc:geneProductRef fbc:geneProduct="G_CLJU_c22090"/>
        </fbc:geneProductAssociation>
      </reaction>
      <reaction fast="false" id="R_APSPr" reversible="true" name="adenosine 5'-phosphosulfate reductase;" fbc:upperFluxBound="cobra_default_ub" fbc:lowerFluxBound="cobra_default_lb">
        <listOfReactants>
          <speciesReference constant="true" species="M_aps_c" stoichiometry="1"/>
          <speciesReference constant="true" species="M_trdrd_c" stoichiometry="1"/>
        </listOfReactants>
        <listOfProducts>
          <speciesReference constant="true" species="M_amp_c" stoichiometry="1"/>
          <speciesReference constant="true" species="M_h_c" stoichiometry="2"/>
          <speciesReference constant="true" species="M_so3_c" stoichiometry="1"/>
          <speciesReference constant="true" species="M_trdox_c" stoichiometry="1"/>
        </listOfProducts>
      </reaction>
      <reaction fast="false" id="R_ARABR" reversible="false" name="arabinose reductase" fbc:upperFluxBound="cobra_default_ub" fbc:lowerFluxBound="cobra_0_bound">
        <listOfReactants>
          <speciesReference constant="true" species="M_arab__L_c" stoichiometry="1"/>
          <speciesReference constant="true" species="M_h_c" stoichiometry="1"/>
          <speciesReference constant="true" species="M_nadph_c" stoichiometry="1"/>
        </listOfReactants>
        <listOfProducts>
          <speciesReference constant="true" species="M_abt_c" stoichiometry="1"/>
          <speciesReference constant="true" species="M_nadp_c" stoichiometry="1"/>
        </listOfProducts>
        <fbc:geneProductAssociation>
          <fbc:geneProductRef fbc:geneProduct="G_CLJU_c17820"/>
        </fbc:geneProductAssociation>
      </reaction>
      <reaction fast="false" id="R_ARAI" reversible="true" name="L-arabinose isomerase" fbc:upperFluxBound="cobra_default_ub" fbc:lowerFluxBound="cobra_default_lb">
        <listOfReactants>
          <speciesReference constant="true" species="M_arab__L_c" stoichiometry="1"/>
        </listOfReactants>
        <listOfProducts>
          <speciesReference constant="true" species="M_rbl__L_c" stoichiometry="1"/>
        </listOfProducts>
        <fbc:geneProductAssociation>
          <fbc:geneProductRef fbc:geneProduct="G_CLJU_c01200"/>
        </fbc:geneProductAssociation>
      </reaction>
      <reaction fast="false" id="R_ARBabc" reversible="false" name="L-arabinose transport via ABC system" fbc:upperFluxBound="cobra_default_ub" fbc:lowerFluxBound="cobra_0_bound">
        <listOfReactants>
          <speciesReference constant="true" species="M_arab__L_e" stoichiometry="1"/>
          <speciesReference constant="true" species="M_atp_c" stoichiometry="1"/>
          <speciesReference constant="true" species="M_h2o_c" stoichiometry="1"/>
        </listOfReactants>
        <listOfProducts>
          <speciesReference constant="true" species="M_adp_c" stoichiometry="1"/>
          <speciesReference constant="true" species="M_arab__L_c" stoichiometry="1"/>
          <speciesReference constant="true" species="M_h_c" stoichiometry="1"/>
          <speciesReference constant="true" species="M_pi_c" stoichiometry="1"/>
        </listOfProducts>
        <fbc:geneProductAssociation>
          <fbc:geneProductRef fbc:geneProduct="G_CLJU_c01980"/>
        </fbc:geneProductAssociation>
      </reaction>
      <reaction fast="false" id="R_ARBt2r" reversible="true" name="L-arabinose transport via proton symport" fbc:upperFluxBound="cobra_default_ub" fbc:lowerFluxBound="cobra_default_lb">
        <listOfReactants>
          <speciesReference constant="true" species="M_arab__L_e" stoichiometry="1"/>
          <speciesReference constant="true" species="M_h_e" stoichiometry="1"/>
        </listOfReactants>
        <listOfProducts>
          <speciesReference constant="true" species="M_arab__L_c" stoichiometry="1"/>
          <speciesReference constant="true" species="M_h_c" stoichiometry="1"/>
        </listOfProducts>
        <fbc:geneProductAssociation>
          <fbc:geneProductRef fbc:geneProduct="G_CLJU_c01250"/>
        </fbc:geneProductAssociation>
      </reaction>
      <reaction fast="false" id="R_ARGD" reversible="false" name="Arginine Deiminase" fbc:upperFluxBound="cobra_default_ub" fbc:lowerFluxBound="cobra_0_bound">
        <listOfReactants>
          <speciesReference constant="true" species="M_arg__L_c" stoichiometry="1"/>
          <speciesReference constant="true" species="M_h2o_c" stoichiometry="1"/>
        </listOfReactants>
        <listOfProducts>
          <speciesReference constant="true" species="M_citr__L_c" stoichiometry="1"/>
          <speciesReference constant="true" species="M_nh4_c" stoichiometry="1"/>
        </listOfProducts>
        <fbc:geneProductAssociation>
          <fbc:geneProductRef fbc:geneProduct="G_CLJU_c09270"/>
        </fbc:geneProductAssociation>
      </reaction>
      <reaction fast="false" id="R_ARGDC" reversible="false" name="arginine decarboxylase" fbc:upperFluxBound="cobra_default_ub" fbc:lowerFluxBound="cobra_0_bound">
        <listOfReactants>
          <speciesReference constant="true" species="M_arg__L_c" stoichiometry="1"/>
          <speciesReference constant="true" species="M_h_c" stoichiometry="1"/>
        </listOfReactants>
        <listOfProducts>
          <speciesReference constant="true" species="M_agm_c" stoichiometry="1"/>
          <speciesReference constant="true" species="M_co2_c" stoichiometry="1"/>
        </listOfProducts>
        <fbc:geneProductAssociation>
          <fbc:or>
            <fbc:geneProductRef fbc:geneProduct="G_CLJU_c01380"/>
            <fbc:geneProductRef fbc:geneProduct="G_CLJU_c34220"/>
          </fbc:or>
        </fbc:geneProductAssociation>
      </reaction>
      <reaction fast="false" id="R_ARGN" reversible="false" name="arginase" fbc:upperFluxBound="cobra_default_ub" fbc:lowerFluxBound="cobra_0_bound">
        <listOfReactants>
          <speciesReference constant="true" species="M_arg__L_c" stoichiometry="1"/>
          <speciesReference constant="true" species="M_h2o_c" stoichiometry="1"/>
        </listOfReactants>
        <listOfProducts>
          <speciesReference constant="true" species="M_orn_c" stoichiometry="1"/>
          <speciesReference constant="true" species="M_urea_c" stoichiometry="1"/>
        </listOfProducts>
        <fbc:geneProductAssociation>
          <fbc:geneProductRef fbc:geneProduct="G_CLJU_c21930"/>
        </fbc:geneProductAssociation>
      </reaction>
      <reaction fast="false" id="R_ARGSL" reversible="true" name="argininosuccinate lyase" fbc:upperFluxBound="cobra_default_ub" fbc:lowerFluxBound="cobra_default_lb">
        <listOfReactants>
          <speciesReference constant="true" species="M_argsuc_c" stoichiometry="1"/>
        </listOfReactants>
        <listOfProducts>
          <speciesReference constant="true" species="M_arg__L_c" stoichiometry="1"/>
          <speciesReference constant="true" species="M_fum_c" stoichiometry="1"/>
        </listOfProducts>
        <fbc:geneProductAssociation>
          <fbc:geneProductRef fbc:geneProduct="G_CLJU_c06710"/>
        </fbc:geneProductAssociation>
      </reaction>
      <reaction fast="false" id="R_ARGSS" reversible="false" name="argininosuccinate synthase" fbc:upperFluxBound="cobra_default_ub" fbc:lowerFluxBound="cobra_0_bound">
        <listOfReactants>
          <speciesReference constant="true" species="M_asp__L_c" stoichiometry="1"/>
          <speciesReference constant="true" species="M_atp_c" stoichiometry="1"/>
          <speciesReference constant="true" species="M_citr__L_c" stoichiometry="1"/>
        </listOfReactants>
        <listOfProducts>
          <speciesReference constant="true" species="M_amp_c" stoichiometry="1"/>
          <speciesReference constant="true" species="M_argsuc_c" stoichiometry="1"/>
          <speciesReference constant="true" species="M_h_c" stoichiometry="1"/>
          <speciesReference constant="true" species="M_ppi_c" stoichiometry="1"/>
        </listOfProducts>
        <fbc:geneProductAssociation>
          <fbc:geneProductRef fbc:geneProduct="G_CLJU_c06700"/>
        </fbc:geneProductAssociation>
      </reaction>
      <reaction fast="false" id="R_ARGt2r" reversible="true" name="L-arganine reversible transport via proton symport" fbc:upperFluxBound="cobra_default_ub" fbc:lowerFluxBound="cobra_default_lb">
        <listOfReactants>
          <speciesReference constant="true" species="M_arg__L_e" stoichiometry="1"/>
          <speciesReference constant="true" species="M_h_e" stoichiometry="1"/>
        </listOfReactants>
        <listOfProducts>
          <speciesReference constant="true" species="M_arg__L_c" stoichiometry="1"/>
          <speciesReference constant="true" species="M_h_c" stoichiometry="1"/>
        </listOfProducts>
        <fbc:geneProductAssociation>
          <fbc:or>
            <fbc:and>
              <fbc:geneProductRef fbc:geneProduct="G_CLJU_c04750"/>
              <fbc:geneProductRef fbc:geneProduct="G_CLJU_c04760"/>
            </fbc:and>
            <fbc:geneProductRef fbc:geneProduct="G_CLJU_c21450"/>
            <fbc:geneProductRef fbc:geneProduct="G_CLJU_c28050"/>
          </fbc:or>
        </fbc:geneProductAssociation>
      </reaction>
      <reaction fast="false" id="R_ASAD" reversible="true" name="aspartate-semialdehyde dehydrogenase" fbc:upperFluxBound="cobra_default_ub" fbc:lowerFluxBound="cobra_default_lb">
        <listOfReactants>
          <speciesReference constant="true" species="M_aspsa_c" stoichiometry="1"/>
          <speciesReference constant="true" species="M_nadp_c" stoichiometry="1"/>
          <speciesReference constant="true" species="M_pi_c" stoichiometry="1"/>
        </listOfReactants>
        <listOfProducts>
          <speciesReference constant="true" species="M_4pasp_c" stoichiometry="1"/>
          <speciesReference constant="true" species="M_h_c" stoichiometry="1"/>
          <speciesReference constant="true" species="M_nadph_c" stoichiometry="1"/>
        </listOfProducts>
        <fbc:geneProductAssociation>
          <fbc:geneProductRef fbc:geneProduct="G_CLJU_c34570"/>
        </fbc:geneProductAssociation>
      </reaction>
      <reaction fast="false" id="R_ASNS1" reversible="false" name="asparagine synthase (glutamine-hydrolysing)" fbc:upperFluxBound="cobra_default_ub" fbc:lowerFluxBound="cobra_0_bound">
        <listOfReactants>
          <speciesReference constant="true" species="M_asp__L_c" stoichiometry="1"/>
          <speciesReference constant="true" species="M_atp_c" stoichiometry="1"/>
          <speciesReference constant="true" species="M_gln__L_c" stoichiometry="1"/>
          <speciesReference constant="true" species="M_h2o_c" stoichiometry="1"/>
        </listOfReactants>
        <listOfProducts>
          <speciesReference constant="true" species="M_amp_c" stoichiometry="1"/>
          <speciesReference constant="true" species="M_asn__L_c" stoichiometry="1"/>
          <speciesReference constant="true" species="M_glu__L_c" stoichiometry="1"/>
          <speciesReference constant="true" species="M_h_c" stoichiometry="1"/>
          <speciesReference constant="true" species="M_ppi_c" stoichiometry="1"/>
        </listOfProducts>
        <fbc:geneProductAssociation>
          <fbc:or>
            <fbc:geneProductRef fbc:geneProduct="G_CLJU_c17710"/>
            <fbc:geneProductRef fbc:geneProduct="G_CLJU_c26720"/>
          </fbc:or>
        </fbc:geneProductAssociation>
      </reaction>
      <reaction fast="false" id="R_ASNt2r" reversible="true" name="L-asparagine reversible transport via proton symport" fbc:upperFluxBound="cobra_default_ub" fbc:lowerFluxBound="cobra_default_lb">
        <listOfReactants>
          <speciesReference constant="true" species="M_asn__L_e" stoichiometry="1"/>
          <speciesReference constant="true" species="M_h_e" stoichiometry="1"/>
        </listOfReactants>
        <listOfProducts>
          <speciesReference constant="true" species="M_asn__L_c" stoichiometry="1"/>
          <speciesReference constant="true" species="M_h_c" stoichiometry="1"/>
        </listOfProducts>
      </reaction>
      <reaction fast="false" id="R_ASP1DC" reversible="false" name="aspartate 1-decarboxylase" fbc:upperFluxBound="cobra_default_ub" fbc:lowerFluxBound="cobra_0_bound">
        <listOfReactants>
          <speciesReference constant="true" species="M_asp__L_c" stoichiometry="1"/>
          <speciesReference constant="true" species="M_h_c" stoichiometry="1"/>
        </listOfReactants>
        <listOfProducts>
          <speciesReference constant="true" species="M_ala__B_c" stoichiometry="1"/>
          <speciesReference constant="true" species="M_co2_c" stoichiometry="1"/>
        </listOfProducts>
      </reaction>
      <reaction fast="false" id="R_ASP4DC" reversible="false" name="aspartate 4-decarboxylase" fbc:upperFluxBound="cobra_default_ub" fbc:lowerFluxBound="cobra_0_bound">
        <listOfReactants>
          <speciesReference constant="true" species="M_asp__L_c" stoichiometry="1"/>
          <speciesReference constant="true" species="M_h_c" stoichiometry="1"/>
        </listOfReactants>
        <listOfProducts>
          <speciesReference constant="true" species="M_ala__L_c" stoichiometry="1"/>
          <speciesReference constant="true" species="M_co2_c" stoichiometry="1"/>
        </listOfProducts>
        <fbc:geneProductAssociation>
          <fbc:geneProductRef fbc:geneProduct="G_CLJU_c33270"/>
        </fbc:geneProductAssociation>
      </reaction>
      <reaction fast="false" id="R_ASPCT" reversible="false" name="aspartate carbamoyltransferase" fbc:upperFluxBound="cobra_default_ub" fbc:lowerFluxBound="cobra_0_bound">
        <listOfReactants>
          <speciesReference constant="true" species="M_asp__L_c" stoichiometry="1"/>
          <speciesReference constant="true" species="M_cbp_c" stoichiometry="1"/>
        </listOfReactants>
        <listOfProducts>
          <speciesReference constant="true" species="M_cbasp_c" stoichiometry="1"/>
          <speciesReference constant="true" species="M_h_c" stoichiometry="1"/>
          <speciesReference constant="true" species="M_pi_c" stoichiometry="1"/>
        </listOfProducts>
        <fbc:geneProductAssociation>
          <fbc:and>
            <fbc:geneProductRef fbc:geneProduct="G_CLJU_c35730"/>
            <fbc:geneProductRef fbc:geneProduct="G_CLJU_c35720"/>
          </fbc:and>
        </fbc:geneProductAssociation>
      </reaction>
      <reaction fast="false" id="R_ASPK" reversible="true" name="aspartate kinase" fbc:upperFluxBound="cobra_default_ub" fbc:lowerFluxBound="cobra_default_lb">
        <listOfReactants>
          <speciesReference constant="true" species="M_asp__L_c" stoichiometry="1"/>
          <speciesReference constant="true" species="M_atp_c" stoichiometry="1"/>
        </listOfReactants>
        <listOfProducts>
          <speciesReference constant="true" species="M_4pasp_c" stoichiometry="1"/>
          <speciesReference constant="true" species="M_adp_c" stoichiometry="1"/>
        </listOfProducts>
        <fbc:geneProductAssociation>
          <fbc:or>
            <fbc:geneProductRef fbc:geneProduct="G_CLJU_c32890"/>
            <fbc:geneProductRef fbc:geneProduct="G_CLJU_c38320"/>
          </fbc:or>
        </fbc:geneProductAssociation>
      </reaction>
      <reaction fast="false" id="R_ASPO2" reversible="false" name="L-aspartate oxidase" fbc:upperFluxBound="cobra_default_ub" fbc:lowerFluxBound="cobra_0_bound">
        <listOfReactants>
          <speciesReference constant="true" species="M_asp__L_c" stoichiometry="1"/>
          <speciesReference constant="true" species="M_nad_c" stoichiometry="1"/>
        </listOfReactants>
        <listOfProducts>
          <speciesReference constant="true" species="M_h_c" stoichiometry="2"/>
          <speciesReference constant="true" species="M_iasp_c" stoichiometry="1"/>
          <speciesReference constant="true" species="M_nadh_c" stoichiometry="1"/>
        </listOfProducts>
        <fbc:geneProductAssociation>
          <fbc:geneProductRef fbc:geneProduct="G_CLJU_c24420"/>
        </fbc:geneProductAssociation>
      </reaction>
      <reaction fast="false" id="R_ASPO2y" reversible="false" name="L-aspartate oxidase" fbc:upperFluxBound="cobra_default_ub" fbc:lowerFluxBound="cobra_0_bound">
        <listOfReactants>
          <speciesReference constant="true" species="M_asp__L_c" stoichiometry="1"/>
          <speciesReference constant="true" species="M_nadp_c" stoichiometry="1"/>
        </listOfReactants>
        <listOfProducts>
          <speciesReference constant="true" species="M_h_c" stoichiometry="2"/>
          <speciesReference constant="true" species="M_iasp_c" stoichiometry="1"/>
          <speciesReference constant="true" species="M_nadph_c" stoichiometry="1"/>
        </listOfProducts>
        <fbc:geneProductAssociation>
          <fbc:geneProductRef fbc:geneProduct="G_CLJU_c24420"/>
        </fbc:geneProductAssociation>
      </reaction>
      <reaction fast="false" id="R_ASPR" reversible="true" name="Aspartate racemase" fbc:upperFluxBound="cobra_default_ub" fbc:lowerFluxBound="cobra_default_lb">
        <listOfReactants>
          <speciesReference constant="true" species="M_asp__D_c" stoichiometry="1"/>
        </listOfReactants>
        <listOfProducts>
          <speciesReference constant="true" species="M_asp__L_c" stoichiometry="1"/>
        </listOfProducts>
        <fbc:geneProductAssociation>
          <fbc:geneProductRef fbc:geneProduct="G_CLJU_c29440"/>
        </fbc:geneProductAssociation>
      </reaction>
      <reaction fast="false" id="R_ASPT" reversible="false" name="L-aspartase" fbc:upperFluxBound="cobra_default_ub" fbc:lowerFluxBound="cobra_0_bound">
        <listOfReactants>
          <speciesReference constant="true" species="M_asp__L_c" stoichiometry="1"/>
        </listOfReactants>
        <listOfProducts>
          <speciesReference constant="true" species="M_fum_c" stoichiometry="1"/>
          <speciesReference constant="true" species="M_nh4_c" stoichiometry="1"/>
        </listOfProducts>
        <fbc:geneProductAssociation>
          <fbc:or>
            <fbc:geneProductRef fbc:geneProduct="G_CLJU_c04170"/>
            <fbc:geneProductRef fbc:geneProduct="G_CLJU_c42370"/>
          </fbc:or>
        </fbc:geneProductAssociation>
      </reaction>
      <reaction fast="false" id="R_ASPTA" reversible="true" name="aspartate transaminase" fbc:upperFluxBound="cobra_default_ub" fbc:lowerFluxBound="cobra_default_lb">
        <listOfReactants>
          <speciesReference constant="true" species="M_akg_c" stoichiometry="1"/>
          <speciesReference constant="true" species="M_asp__L_c" stoichiometry="1"/>
        </listOfReactants>
        <listOfProducts>
          <speciesReference constant="true" species="M_glu__L_c" stoichiometry="1"/>
          <speciesReference constant="true" species="M_oaa_c" stoichiometry="1"/>
        </listOfProducts>
        <fbc:geneProductAssociation>
          <fbc:or>
            <fbc:geneProductRef fbc:geneProduct="G_CLJU_c21290"/>
            <fbc:geneProductRef fbc:geneProduct="G_CLJU_c13340"/>
            <fbc:geneProductRef fbc:geneProduct="G_CLJU_c29390"/>
          </fbc:or>
        </fbc:geneProductAssociation>
      </reaction>
      <reaction fast="false" id="R_ASPt2" reversible="false" name="L-aspartate transport in via proton symport" fbc:upperFluxBound="cobra_default_ub" fbc:lowerFluxBound="cobra_0_bound">
        <listOfReactants>
          <speciesReference constant="true" species="M_asp__L_e" stoichiometry="1"/>
          <speciesReference constant="true" species="M_h_e" stoichiometry="1"/>
        </listOfReactants>
        <listOfProducts>
          <speciesReference constant="true" species="M_asp__L_c" stoichiometry="1"/>
          <speciesReference constant="true" species="M_h_c" stoichiometry="1"/>
        </listOfProducts>
      </reaction>
      <reaction fast="false" id="R_ATPM" reversible="false" name="ATP maintenance requirement" fbc:upperFluxBound="cobra_default_ub" fbc:lowerFluxBound="R_ATPM_lower_bound">
        <listOfReactants>
          <speciesReference constant="true" species="M_atp_c" stoichiometry="1"/>
          <speciesReference constant="true" species="M_h2o_c" stoichiometry="1"/>
        </listOfReactants>
        <listOfProducts>
          <speciesReference constant="true" species="M_adp_c" stoichiometry="1"/>
          <speciesReference constant="true" species="M_h_c" stoichiometry="1"/>
          <speciesReference constant="true" species="M_pi_c" stoichiometry="1"/>
        </listOfProducts>
      </reaction>
      <reaction fast="false" id="R_ATPPRT" reversible="false" name="ATP phosphoribosyltransferase" fbc:upperFluxBound="cobra_default_ub" fbc:lowerFluxBound="cobra_0_bound">
        <listOfReactants>
          <speciesReference constant="true" species="M_atp_c" stoichiometry="1"/>
          <speciesReference constant="true" species="M_prpp_c" stoichiometry="1"/>
        </listOfReactants>
        <listOfProducts>
          <speciesReference constant="true" species="M_ppi_c" stoichiometry="1"/>
          <speciesReference constant="true" species="M_prbatp_c" stoichiometry="1"/>
        </listOfProducts>
        <fbc:geneProductAssociation>
          <fbc:geneProductRef fbc:geneProduct="G_CLJU_c11670"/>
        </fbc:geneProductAssociation>
      </reaction>
      <reaction fast="false" id="R_ATPS4r" reversible="true" name="ATP synthase (four protons for one ATP)" fbc:upperFluxBound="cobra_default_ub" fbc:lowerFluxBound="cobra_default_lb">
        <listOfReactants>
          <speciesReference constant="true" species="M_adp_c" stoichiometry="1"/>
          <speciesReference constant="true" species="M_h_e" stoichiometry="4"/>
          <speciesReference constant="true" species="M_pi_c" stoichiometry="1"/>
        </listOfReactants>
        <listOfProducts>
          <speciesReference constant="true" species="M_atp_c" stoichiometry="1"/>
          <speciesReference constant="true" species="M_h2o_c" stoichiometry="1"/>
          <speciesReference constant="true" species="M_h_c" stoichiometry="3"/>
        </listOfProducts>
        <fbc:geneProductAssociation>
          <fbc:and>
            <fbc:and>
              <fbc:geneProductRef fbc:geneProduct="G_CLJU_c02370"/>
              <fbc:geneProductRef fbc:geneProduct="G_CLJU_c02380"/>
              <fbc:geneProductRef fbc:geneProduct="G_CLJU_c02390"/>
            </fbc:and>
            <fbc:and>
              <fbc:geneProductRef fbc:geneProduct="G_CLJU_c02400"/>
              <fbc:geneProductRef fbc:geneProduct="G_CLJU_c02410"/>
              <fbc:geneProductRef fbc:geneProduct="G_CLJU_c02420"/>
              <fbc:geneProductRef fbc:geneProduct="G_CLJU_c02430"/>
              <fbc:geneProductRef fbc:geneProduct="G_CLJU_c02440"/>
            </fbc:and>
            <fbc:geneProductRef fbc:geneProduct="G_CLJU_c02360"/>
          </fbc:and>
        </fbc:geneProductAssociation>
      </reaction>
      <reaction fast="false" id="R_BACCL" reversible="false" name="biotin-[acetyl-CoA-carboxylase] ligase" fbc:upperFluxBound="cobra_default_ub" fbc:lowerFluxBound="cobra_0_bound">
        <listOfReactants>
          <speciesReference constant="true" species="M_atp_c" stoichiometry="1"/>
          <speciesReference constant="true" species="M_btn_c" stoichiometry="1"/>
          <speciesReference constant="true" species="M_h_c" stoichiometry="1"/>
        </listOfReactants>
        <listOfProducts>
          <speciesReference constant="true" species="M_btamp_c" stoichiometry="1"/>
          <speciesReference constant="true" species="M_ppi_c" stoichiometry="1"/>
        </listOfProducts>
        <fbc:geneProductAssociation>
          <fbc:geneProductRef fbc:geneProduct="G_CLJU_c26660"/>
        </fbc:geneProductAssociation>
      </reaction>
      <reaction fast="false" id="R_BTCOARx" reversible="false" name="butyryl-coA reductase (NADH)" fbc:upperFluxBound="cobra_0_bound" fbc:lowerFluxBound="cobra_0_bound">
        <listOfReactants>
          <speciesReference constant="true" species="M_btcoa_c" stoichiometry="1"/>
          <speciesReference constant="true" species="M_h_c" stoichiometry="1"/>
          <speciesReference constant="true" species="M_nadh_c" stoichiometry="1"/>
        </listOfReactants>
        <listOfProducts>
          <speciesReference constant="true" species="M_btal_c" stoichiometry="1"/>
          <speciesReference constant="true" species="M_coa_c" stoichiometry="1"/>
          <speciesReference constant="true" species="M_nad_c" stoichiometry="1"/>
        </listOfProducts>
        <fbc:geneProductAssociation>
          <fbc:or>
            <fbc:geneProductRef fbc:geneProduct="G_CLJU_c16520"/>
            <fbc:geneProductRef fbc:geneProduct="G_CLJU_c16510"/>
          </fbc:or>
        </fbc:geneProductAssociation>
      </reaction>
      <reaction fast="false" id="R_BTDt__RR" reversible="true" name="(R,R)-butanediol transport" fbc:upperFluxBound="cobra_default_ub" fbc:lowerFluxBound="cobra_default_lb">
        <listOfReactants>
          <speciesReference constant="true" species="M_btd__RR_c" stoichiometry="1"/>
        </listOfReactants>
        <listOfProducts>
          <speciesReference constant="true" species="M_btd__RR_e" stoichiometry="1"/>
        </listOfProducts>
      </reaction>
      <reaction fast="false" id="R_BTNt2i" reversible="false" name="Biotin uptake" fbc:upperFluxBound="cobra_default_ub" fbc:lowerFluxBound="cobra_0_bound">
        <listOfReactants>
          <speciesReference constant="true" species="M_btn_e" stoichiometry="1"/>
          <speciesReference constant="true" species="M_h_e" stoichiometry="1"/>
        </listOfReactants>
        <listOfProducts>
          <speciesReference constant="true" species="M_btn_c" stoichiometry="1"/>
          <speciesReference constant="true" species="M_h_c" stoichiometry="1"/>
        </listOfProducts>
        <fbc:geneProductAssociation>
          <fbc:geneProductRef fbc:geneProduct="G_CLJU_c24470"/>
        </fbc:geneProductAssociation>
      </reaction>
      <reaction fast="false" id="R_BTOHt" reversible="false" name="Butanol transport by diffusion" fbc:upperFluxBound="cobra_0_bound" fbc:lowerFluxBound="cobra_0_bound">
        <listOfReactants>
          <speciesReference constant="true" species="M_btoh_e" stoichiometry="1"/>
        </listOfReactants>
        <listOfProducts>
          <speciesReference constant="true" species="M_btoh_c" stoichiometry="1"/>
        </listOfProducts>
      </reaction>
      <reaction fast="false" id="R_BUTKr" reversible="false" name="butyrate kinase" fbc:upperFluxBound="cobra_0_bound" fbc:lowerFluxBound="cobra_0_bound">
        <listOfReactants>
          <speciesReference constant="true" species="M_atp_c" stoichiometry="1"/>
          <speciesReference constant="true" species="M_but_c" stoichiometry="1"/>
        </listOfReactants>
        <listOfProducts>
          <speciesReference constant="true" species="M_adp_c" stoichiometry="1"/>
          <speciesReference constant="true" species="M_butpi_c" stoichiometry="1"/>
        </listOfProducts>
      </reaction>
      <reaction fast="false" id="R_BUTt" reversible="false" name="Butyrate transport (diffusion)" fbc:upperFluxBound="cobra_0_bound" fbc:lowerFluxBound="cobra_0_bound">
        <listOfReactants>
          <speciesReference constant="true" species="M_but_e" stoichiometry="1"/>
        </listOfReactants>
        <listOfProducts>
          <speciesReference constant="true" species="M_but_c" stoichiometry="1"/>
        </listOfProducts>
      </reaction>
      <reaction fast="false" id="R_CA2abc" reversible="false" name="calcium transport via ABC system" fbc:upperFluxBound="cobra_default_ub" fbc:lowerFluxBound="cobra_0_bound">
        <listOfReactants>
          <speciesReference constant="true" species="M_atp_c" stoichiometry="1"/>
          <speciesReference constant="true" species="M_ca2_e" stoichiometry="1"/>
          <speciesReference constant="true" species="M_h2o_c" stoichiometry="1"/>
        </listOfReactants>
        <listOfProducts>
          <speciesReference constant="true" species="M_adp_c" stoichiometry="1"/>
          <speciesReference constant="true" species="M_ca2_c" stoichiometry="1"/>
          <speciesReference constant="true" species="M_h_c" stoichiometry="1"/>
          <speciesReference constant="true" species="M_pi_c" stoichiometry="1"/>
        </listOfProducts>
      </reaction>
      <reaction fast="false" id="R_CBIAT" reversible="true" name="Cobinamide adenyltransferase" fbc:upperFluxBound="cobra_default_ub" fbc:lowerFluxBound="cobra_default_lb">
        <listOfReactants>
          <speciesReference constant="true" species="M_atp_c" stoichiometry="1"/>
          <speciesReference constant="true" species="M_cbi_c" stoichiometry="1"/>
          <speciesReference constant="true" species="M_h_c" stoichiometry="1"/>
        </listOfReactants>
        <listOfProducts>
          <speciesReference constant="true" species="M_adocbi_c" stoichiometry="1"/>
          <speciesReference constant="true" species="M_pppi_c" stoichiometry="1"/>
        </listOfProducts>
        <fbc:geneProductAssociation>
          <fbc:geneProductRef fbc:geneProduct="G_CLJU_c31820"/>
        </fbc:geneProductAssociation>
      </reaction>
      <reaction fast="false" id="R_CBLAT" reversible="true" name="cob(I)alamin adenosyltransferase" fbc:upperFluxBound="cobra_default_ub" fbc:lowerFluxBound="cobra_default_lb">
        <listOfReactants>
          <speciesReference constant="true" species="M_atp_c" stoichiometry="1"/>
          <speciesReference constant="true" species="M_cbl1_c" stoichiometry="1"/>
          <speciesReference constant="true" species="M_h_c" stoichiometry="1"/>
        </listOfReactants>
        <listOfProducts>
          <speciesReference constant="true" species="M_adocbl_c" stoichiometry="1"/>
          <speciesReference constant="true" species="M_pppi_c" stoichiometry="1"/>
        </listOfProducts>
        <fbc:geneProductAssociation>
          <fbc:geneProductRef fbc:geneProduct="G_CLJU_c31820"/>
        </fbc:geneProductAssociation>
      </reaction>
      <reaction fast="false" id="R_CBMKr" reversible="true" name="Carbamate kinase" fbc:upperFluxBound="cobra_default_ub" fbc:lowerFluxBound="cobra_default_lb">
        <listOfReactants>
          <speciesReference constant="true" species="M_atp_c" stoichiometry="1"/>
          <speciesReference constant="true" species="M_co2_c" stoichiometry="1"/>
          <speciesReference constant="true" species="M_nh4_c" stoichiometry="1"/>
        </listOfReactants>
        <listOfProducts>
          <speciesReference constant="true" species="M_adp_c" stoichiometry="1"/>
          <speciesReference constant="true" species="M_cbp_c" stoichiometry="1"/>
          <speciesReference constant="true" species="M_h_c" stoichiometry="2"/>
        </listOfProducts>
        <fbc:geneProductAssociation>
          <fbc:or>
            <fbc:geneProductRef fbc:geneProduct="G_CLJU_c28000"/>
            <fbc:geneProductRef fbc:geneProduct="G_CLJU_c42550"/>
            <fbc:geneProductRef fbc:geneProduct="G_CLJU_c09300"/>
            <fbc:geneProductRef fbc:geneProduct="G_CLJU_c15300"/>
            <fbc:geneProductRef fbc:geneProduct="G_CLJU_c23570"/>
            <fbc:geneProductRef fbc:geneProduct="G_CLJU_c23800"/>
          </fbc:or>
        </fbc:geneProductAssociation>
      </reaction>
      <reaction fast="false" id="R_CBPS" reversible="false" name="carbamoyl-phosphate synthase (glutamine-hydrolysing)" fbc:upperFluxBound="cobra_default_ub" fbc:lowerFluxBound="cobra_0_bound">
        <listOfReactants>
          <speciesReference constant="true" species="M_atp_c" stoichiometry="2"/>
          <speciesReference constant="true" species="M_gln__L_c" stoichiometry="1"/>
          <speciesReference constant="true" species="M_h2o_c" stoichiometry="1"/>
          <speciesReference constant="true" species="M_hco3_c" stoichiometry="1"/>
        </listOfReactants>
        <listOfProducts>
          <speciesReference constant="true" species="M_adp_c" stoichiometry="2"/>
          <speciesReference constant="true" species="M_cbp_c" stoichiometry="1"/>
          <speciesReference constant="true" species="M_glu__L_c" stoichiometry="1"/>
          <speciesReference constant="true" species="M_h_c" stoichiometry="2"/>
          <speciesReference constant="true" species="M_pi_c" stoichiometry="1"/>
        </listOfProducts>
        <fbc:geneProductAssociation>
          <fbc:or>
            <fbc:and>
              <fbc:geneProductRef fbc:geneProduct="G_CLJU_c25210"/>
              <fbc:geneProductRef fbc:geneProduct="G_CLJU_c25220"/>
            </fbc:and>
            <fbc:and>
              <fbc:geneProductRef fbc:geneProduct="G_CLJU_c04400"/>
              <fbc:geneProductRef fbc:geneProduct="G_CLJU_c04410"/>
            </fbc:and>
          </fbc:or>
        </fbc:geneProductAssociation>
      </reaction>
      <reaction fast="false" id="R_CDPMEK" reversible="false" name="4-(cytidine 5'-diphospho)-2-C-methyl-D-erythritol kinase" fbc:upperFluxBound="cobra_default_ub" fbc:lowerFluxBound="cobra_0_bound">
        <listOfReactants>
          <speciesReference constant="true" species="M_4c2me_c" stoichiometry="1"/>
          <speciesReference constant="true" species="M_atp_c" stoichiometry="1"/>
        </listOfReactants>
        <listOfProducts>
          <speciesReference constant="true" species="M_2p4c2me_c" stoichiometry="1"/>
          <speciesReference constant="true" species="M_adp_c" stoichiometry="1"/>
          <speciesReference constant="true" species="M_h_c" stoichiometry="1"/>
        </listOfProducts>
        <fbc:geneProductAssociation>
          <fbc:geneProductRef fbc:geneProduct="G_CLJU_c02110"/>
        </fbc:geneProductAssociation>
      </reaction>
      <reaction fast="false" id="R_CHORM" reversible="false" name="chorismate mutase" fbc:upperFluxBound="cobra_default_ub" fbc:lowerFluxBound="cobra_0_bound">
        <listOfReactants>
          <speciesReference constant="true" species="M_chor_c" stoichiometry="1"/>
        </listOfReactants>
        <listOfProducts>
          <speciesReference constant="true" species="M_pphn_c" stoichiometry="1"/>
        </listOfProducts>
        <fbc:geneProductAssociation>
          <fbc:or>
            <fbc:geneProductRef fbc:geneProduct="G_CLJU_c29180"/>
            <fbc:geneProductRef fbc:geneProduct="G_CLJU_c29130"/>
          </fbc:or>
        </fbc:geneProductAssociation>
      </reaction>
      <reaction fast="false" id="R_CHORS" reversible="false" name="chorismate synthase" fbc:upperFluxBound="cobra_default_ub" fbc:lowerFluxBound="cobra_0_bound">
        <listOfReactants>
          <speciesReference constant="true" species="M_3psme_c" stoichiometry="1"/>
        </listOfReactants>
        <listOfProducts>
          <speciesReference constant="true" species="M_chor_c" stoichiometry="1"/>
          <speciesReference constant="true" species="M_pi_c" stoichiometry="1"/>
        </listOfProducts>
        <fbc:geneProductAssociation>
          <fbc:geneProductRef fbc:geneProduct="G_CLJU_c29140"/>
        </fbc:geneProductAssociation>
      </reaction>
      <reaction fast="false" id="R_CITL" reversible="false" name="Citrate lyase" fbc:upperFluxBound="cobra_default_ub" fbc:lowerFluxBound="cobra_0_bound">
        <listOfReactants>
          <speciesReference constant="true" species="M_cit_c" stoichiometry="1"/>
        </listOfReactants>
        <listOfProducts>
          <speciesReference constant="true" species="M_ac_c" stoichiometry="1"/>
          <speciesReference constant="true" species="M_oaa_c" stoichiometry="1"/>
        </listOfProducts>
        <fbc:geneProductAssociation>
          <fbc:and>
            <fbc:or>
              <fbc:geneProductRef fbc:geneProduct="G_CLJU_c25340"/>
              <fbc:geneProductRef fbc:geneProduct="G_CLJU_c40580"/>
              <fbc:geneProductRef fbc:geneProduct="G_CLJU_c30490"/>
            </fbc:or>
            <fbc:or>
              <fbc:geneProductRef fbc:geneProduct="G_CLJU_c30480"/>
              <fbc:geneProductRef fbc:geneProduct="G_CLJU_c25330"/>
              <fbc:geneProductRef fbc:geneProduct="G_CLJU_c40570"/>
            </fbc:or>
            <fbc:or>
              <fbc:geneProductRef fbc:geneProduct="G_CLJU_c25320"/>
              <fbc:geneProductRef fbc:geneProduct="G_CLJU_c40560"/>
              <fbc:geneProductRef fbc:geneProduct="G_CLJU_c30470"/>
            </fbc:or>
          </fbc:and>
        </fbc:geneProductAssociation>
      </reaction>
      <reaction fast="false" id="R_CITRt2r" reversible="true" name="Citrulline reversible transport via proton symport" fbc:upperFluxBound="cobra_default_ub" fbc:lowerFluxBound="cobra_default_lb">
        <listOfReactants>
          <speciesReference constant="true" species="M_citr__L_e" stoichiometry="1"/>
          <speciesReference constant="true" species="M_h_e" stoichiometry="1"/>
        </listOfReactants>
        <listOfProducts>
          <speciesReference constant="true" species="M_citr__L_c" stoichiometry="1"/>
          <speciesReference constant="true" species="M_h_c" stoichiometry="1"/>
        </listOfProducts>
      </reaction>
      <reaction fast="false" id="R_CLPNS120" reversible="true" name="cardiolipin synthase (n-C12:0)" fbc:upperFluxBound="cobra_default_ub" fbc:lowerFluxBound="cobra_default_lb">
        <listOfReactants>
          <speciesReference constant="true" species="M_pg120_c" stoichiometry="2"/>
        </listOfReactants>
        <listOfProducts>
          <speciesReference constant="true" species="M_clpn120_c" stoichiometry="1"/>
          <speciesReference constant="true" species="M_glyc_c" stoichiometry="1"/>
        </listOfProducts>
        <fbc:geneProductAssociation>
          <fbc:or>
            <fbc:geneProductRef fbc:geneProduct="G_CLJU_c29040"/>
            <fbc:geneProductRef fbc:geneProduct="G_CLJU_c08890"/>
          </fbc:or>
        </fbc:geneProductAssociation>
      </reaction>
      <reaction fast="false" id="R_CLPNS140" reversible="true" name="cardiolipin synthase (n-C14:0)" fbc:upperFluxBound="cobra_default_ub" fbc:lowerFluxBound="cobra_default_lb">
        <listOfReactants>
          <speciesReference constant="true" species="M_pg140_c" stoichiometry="2"/>
        </listOfReactants>
        <listOfProducts>
          <speciesReference constant="true" species="M_clpn140_c" stoichiometry="1"/>
          <speciesReference constant="true" species="M_glyc_c" stoichiometry="1"/>
        </listOfProducts>
        <fbc:geneProductAssociation>
          <fbc:or>
            <fbc:geneProductRef fbc:geneProduct="G_CLJU_c29040"/>
            <fbc:geneProductRef fbc:geneProduct="G_CLJU_c08890"/>
          </fbc:or>
        </fbc:geneProductAssociation>
      </reaction>
      <reaction fast="false" id="R_CLPNS160" reversible="true" name="cardiolipin synthase (n-C16:0)" fbc:upperFluxBound="cobra_default_ub" fbc:lowerFluxBound="cobra_default_lb">
        <listOfReactants>
          <speciesReference constant="true" species="M_pg160_c" stoichiometry="2"/>
        </listOfReactants>
        <listOfProducts>
          <speciesReference constant="true" species="M_clpn160_c" stoichiometry="1"/>
          <speciesReference constant="true" species="M_glyc_c" stoichiometry="1"/>
        </listOfProducts>
        <fbc:geneProductAssociation>
          <fbc:or>
            <fbc:geneProductRef fbc:geneProduct="G_CLJU_c29040"/>
            <fbc:geneProductRef fbc:geneProduct="G_CLJU_c08890"/>
          </fbc:or>
        </fbc:geneProductAssociation>
      </reaction>
      <reaction fast="false" id="R_CLPNS161" reversible="true" name="cardiolipin synthase (n-C16:1)" fbc:upperFluxBound="cobra_default_ub" fbc:lowerFluxBound="cobra_default_lb">
        <listOfReactants>
          <speciesReference constant="true" species="M_pg161_c" stoichiometry="2"/>
        </listOfReactants>
        <listOfProducts>
          <speciesReference constant="true" species="M_clpn161_c" stoichiometry="1"/>
          <speciesReference constant="true" species="M_glyc_c" stoichiometry="1"/>
        </listOfProducts>
        <fbc:geneProductAssociation>
          <fbc:or>
            <fbc:geneProductRef fbc:geneProduct="G_CLJU_c29040"/>
            <fbc:geneProductRef fbc:geneProduct="G_CLJU_c08890"/>
          </fbc:or>
        </fbc:geneProductAssociation>
      </reaction>
      <reaction fast="false" id="R_CLPNS180" reversible="true" name="cardiolipin synthase (n-C18:0)" fbc:upperFluxBound="cobra_default_ub" fbc:lowerFluxBound="cobra_default_lb">
        <listOfReactants>
          <speciesReference constant="true" species="M_pg180_c" stoichiometry="2"/>
        </listOfReactants>
        <listOfProducts>
          <speciesReference constant="true" species="M_clpn180_c" stoichiometry="1"/>
          <speciesReference constant="true" species="M_glyc_c" stoichiometry="1"/>
        </listOfProducts>
        <fbc:geneProductAssociation>
          <fbc:or>
            <fbc:geneProductRef fbc:geneProduct="G_CLJU_c29040"/>
            <fbc:geneProductRef fbc:geneProduct="G_CLJU_c08890"/>
          </fbc:or>
        </fbc:geneProductAssociation>
      </reaction>
      <reaction fast="false" id="R_CLPNS181" reversible="true" name="cardiolipin synthase (n-C18:1)" fbc:upperFluxBound="cobra_default_ub" fbc:lowerFluxBound="cobra_default_lb">
        <listOfReactants>
          <speciesReference constant="true" species="M_pg181_c" stoichiometry="2"/>
        </listOfReactants>
        <listOfProducts>
          <speciesReference constant="true" species="M_clpn181_c" stoichiometry="1"/>
          <speciesReference constant="true" species="M_glyc_c" stoichiometry="1"/>
        </listOfProducts>
        <fbc:geneProductAssociation>
          <fbc:or>
            <fbc:geneProductRef fbc:geneProduct="G_CLJU_c08890"/>
            <fbc:geneProductRef fbc:geneProduct="G_CLJU_c29040"/>
          </fbc:or>
        </fbc:geneProductAssociation>
      </reaction>
      <reaction fast="false" id="R_CLt3r_2" reversible="true" name="chloride transport via proton antiport (2:1) (periplasm)" fbc:upperFluxBound="cobra_default_ub" fbc:lowerFluxBound="cobra_default_lb">
        <listOfReactants>
          <speciesReference constant="true" species="M_cl_e" stoichiometry="2"/>
          <speciesReference constant="true" species="M_h_c" stoichiometry="1"/>
        </listOfReactants>
        <listOfProducts>
          <speciesReference constant="true" species="M_cl_c" stoichiometry="2"/>
          <speciesReference constant="true" species="M_h_e" stoichiometry="1"/>
        </listOfProducts>
      </reaction>
      <reaction fast="false" id="R_CO2t" reversible="true" name="CO2 transporter via diffusion" fbc:upperFluxBound="cobra_default_ub" fbc:lowerFluxBound="cobra_default_lb">
        <listOfReactants>
          <speciesReference constant="true" species="M_co2_e" stoichiometry="1"/>
        </listOfReactants>
        <listOfProducts>
          <speciesReference constant="true" species="M_co2_c" stoichiometry="1"/>
        </listOfProducts>
      </reaction>
      <reaction fast="false" id="R_CODH4" reversible="false" name="carbon monoxide dehydrogenase / acetyl-CoA synthase 2" fbc:upperFluxBound="cobra_default_ub" fbc:lowerFluxBound="cobra_0_bound">
        <listOfReactants>
          <speciesReference constant="true" species="M_co_c" stoichiometry="1"/>
          <speciesReference constant="true" species="M_fdxo__4:2_c" stoichiometry="1"/>
          <speciesReference constant="true" species="M_h2o_c" stoichiometry="1"/>
        </listOfReactants>
        <listOfProducts>
          <speciesReference constant="true" species="M_co2_c" stoichiometry="1"/>
          <speciesReference constant="true" species="M_fdxr__4:2_c" stoichiometry="1"/>
          <speciesReference constant="true" species="M_h_c" stoichiometry="2"/>
        </listOfProducts>
        <fbc:geneProductAssociation>
          <fbc:and>
            <fbc:geneProductRef fbc:geneProduct="G_CLJU_c09090"/>
            <fbc:geneProductRef fbc:geneProduct="G_CLJU_c09100"/>
            <fbc:geneProductRef fbc:geneProduct="G_CLJU_c09110"/>
          </fbc:and>
        </fbc:geneProductAssociation>
      </reaction>
      <reaction fast="false" id="R_CODH_ACS" reversible="false" name="CODH/Acetyl-CoA synthase (Wood-Ljundahl)" fbc:upperFluxBound="cobra_default_ub" fbc:lowerFluxBound="cobra_0_bound">
        <listOfReactants>
          <speciesReference constant="true" species="M_co2_c" stoichiometry="1"/>
          <speciesReference constant="true" species="M_coa_c" stoichiometry="1"/>
          <speciesReference constant="true" species="M_fdxr__4:2_c" stoichiometry="1"/>
          <speciesReference constant="true" species="M_h_c" stoichiometry="1"/>
          <speciesReference constant="true" species="M_mecfsp_c" stoichiometry="1"/>
        </listOfReactants>
        <listOfProducts>
          <speciesReference constant="true" species="M_accoa_c" stoichiometry="1"/>
          <speciesReference constant="true" species="M_cfesp_c" stoichiometry="1"/>
          <speciesReference constant="true" species="M_fdxo__4:2_c" stoichiometry="1"/>
          <speciesReference constant="true" species="M_h2o_c" stoichiometry="1"/>
        </listOfProducts>
        <fbc:geneProductAssociation>
          <fbc:and>
            <fbc:geneProductRef fbc:geneProduct="G_CLJU_c37500"/>
            <fbc:geneProductRef fbc:geneProduct="G_CLJU_c37530"/>
            <fbc:geneProductRef fbc:geneProduct="G_CLJU_c37550"/>
            <fbc:geneProductRef fbc:geneProduct="G_CLJU_c37570"/>
            <fbc:geneProductRef fbc:geneProduct="G_CLJU_c37580"/>
            <fbc:geneProductRef fbc:geneProduct="G_CLJU_c37590"/>
            <fbc:geneProductRef fbc:geneProduct="G_CLJU_c37660"/>
            <fbc:geneProductRef fbc:geneProduct="G_CLJU_c37670"/>
          </fbc:and>
        </fbc:geneProductAssociation>
      </reaction>
      <reaction fast="false" id="R_COabc" reversible="false" name="Cobalt transport via ABC system" fbc:upperFluxBound="cobra_default_ub" fbc:lowerFluxBound="cobra_0_bound">
        <listOfReactants>
          <speciesReference constant="true" species="M_atp_c" stoichiometry="1"/>
          <speciesReference constant="true" species="M_cobalt2_e" stoichiometry="1"/>
          <speciesReference constant="true" species="M_h2o_c" stoichiometry="1"/>
        </listOfReactants>
        <listOfProducts>
          <speciesReference constant="true" species="M_adp_c" stoichiometry="1"/>
          <speciesReference constant="true" species="M_cobalt2_c" stoichiometry="1"/>
          <speciesReference constant="true" species="M_h_c" stoichiometry="1"/>
          <speciesReference constant="true" species="M_pi_c" stoichiometry="1"/>
        </listOfProducts>
      </reaction>
      <reaction fast="false" id="R_COt" reversible="true" name="CO transporter via diffusion" fbc:upperFluxBound="cobra_default_ub" fbc:lowerFluxBound="cobra_default_lb">
        <listOfReactants>
          <speciesReference constant="true" species="M_co_c" stoichiometry="1"/>
        </listOfReactants>
        <listOfProducts>
          <speciesReference constant="true" species="M_co_e" stoichiometry="1"/>
        </listOfProducts>
      </reaction>
      <reaction fast="false" id="R_CPC2MT" reversible="false" name="precorrin-2 C20-methyltransferase" fbc:upperFluxBound="cobra_default_ub" fbc:lowerFluxBound="cobra_0_bound">
        <listOfReactants>
          <speciesReference constant="true" species="M_amet_c" stoichiometry="1"/>
          <speciesReference constant="true" species="M_copre2_c" stoichiometry="1"/>
        </listOfReactants>
        <listOfProducts>
          <speciesReference constant="true" species="M_ahcys_c" stoichiometry="1"/>
          <speciesReference constant="true" species="M_copre3_c" stoichiometry="1"/>
          <speciesReference constant="true" species="M_h_c" stoichiometry="1"/>
        </listOfProducts>
        <fbc:geneProductAssociation>
          <fbc:geneProductRef fbc:geneProduct="G_CLJU_c31890"/>
        </fbc:geneProductAssociation>
      </reaction>
      <reaction fast="false" id="R_CPC3MT" reversible="false" name="precorrin-3B C17-methyltransferase" fbc:upperFluxBound="cobra_default_ub" fbc:lowerFluxBound="cobra_0_bound">
        <listOfReactants>
          <speciesReference constant="true" species="M_amet_c" stoichiometry="1"/>
          <speciesReference constant="true" species="M_copre3_c" stoichiometry="1"/>
        </listOfReactants>
        <listOfProducts>
          <speciesReference constant="true" species="M_ahcys_c" stoichiometry="1"/>
          <speciesReference constant="true" species="M_copre4_c" stoichiometry="1"/>
        </listOfProducts>
        <fbc:geneProductAssociation>
          <fbc:geneProductRef fbc:geneProduct="G_CLJU_c31860"/>
        </fbc:geneProductAssociation>
      </reaction>
      <reaction fast="false" id="R_CPC4MT" reversible="false" name="precorrin-4 C11-methyltransferase" fbc:upperFluxBound="cobra_default_ub" fbc:lowerFluxBound="cobra_0_bound">
        <listOfReactants>
          <speciesReference constant="true" species="M_amet_c" stoichiometry="1"/>
          <speciesReference constant="true" species="M_copre4_c" stoichiometry="1"/>
        </listOfReactants>
        <listOfProducts>
          <speciesReference constant="true" species="M_ahcys_c" stoichiometry="1"/>
          <speciesReference constant="true" species="M_copre5_c" stoichiometry="1"/>
          <speciesReference constant="true" species="M_h_c" stoichiometry="1"/>
        </listOfProducts>
        <fbc:geneProductAssociation>
          <fbc:geneProductRef fbc:geneProduct="G_CLJU_c31880"/>
        </fbc:geneProductAssociation>
      </reaction>
      <reaction fast="false" id="R_CPC5MT" reversible="false" name="precorrin-5 C1-methyltransferase" fbc:upperFluxBound="cobra_default_ub" fbc:lowerFluxBound="cobra_0_bound">
        <listOfReactants>
          <speciesReference constant="true" species="M_amet_c" stoichiometry="1"/>
          <speciesReference constant="true" species="M_copre5_c" stoichiometry="1"/>
          <speciesReference constant="true" species="M_h2o_c" stoichiometry="1"/>
        </listOfReactants>
        <listOfProducts>
          <speciesReference constant="true" species="M_acald_c" stoichiometry="1"/>
          <speciesReference constant="true" species="M_ahcys_c" stoichiometry="1"/>
          <speciesReference constant="true" species="M_copre6_c" stoichiometry="1"/>
          <speciesReference constant="true" species="M_h_c" stoichiometry="1"/>
        </listOfProducts>
        <fbc:geneProductAssociation>
          <fbc:and>
            <fbc:geneProductRef fbc:geneProduct="G_CLJU_c31920"/>
            <fbc:geneProductRef fbc:geneProduct="G_CLJU_c31870"/>
          </fbc:and>
        </fbc:geneProductAssociation>
      </reaction>
      <reaction fast="false" id="R_CPC6MT" reversible="false" name="precorrin-6Y C5,15-methyltransferase (decarboxylating)" fbc:upperFluxBound="cobra_default_ub" fbc:lowerFluxBound="cobra_0_bound">
        <listOfReactants>
          <speciesReference constant="true" species="M_amet_c" stoichiometry="2"/>
          <speciesReference constant="true" species="M_codhpre6_c" stoichiometry="1"/>
        </listOfReactants>
        <listOfProducts>
          <speciesReference constant="true" species="M_ahcys_c" stoichiometry="2"/>
          <speciesReference constant="true" species="M_co2_c" stoichiometry="1"/>
          <speciesReference constant="true" species="M_copre8_c" stoichiometry="1"/>
          <speciesReference constant="true" species="M_h_c" stoichiometry="1"/>
        </listOfProducts>
        <fbc:geneProductAssociation>
          <fbc:and>
            <fbc:geneProductRef fbc:geneProduct="G_CLJU_c31910"/>
            <fbc:geneProductRef fbc:geneProduct="G_CLJU_c31900"/>
          </fbc:and>
        </fbc:geneProductAssociation>
      </reaction>
      <reaction fast="false" id="R_CPC6R" reversible="false" name="precorrin-6A reductase" fbc:upperFluxBound="cobra_default_ub" fbc:lowerFluxBound="cobra_0_bound">
        <listOfReactants>
          <speciesReference constant="true" species="M_copre6_c" stoichiometry="1"/>
          <speciesReference constant="true" species="M_h_c" stoichiometry="1"/>
          <speciesReference constant="true" species="M_nadph_c" stoichiometry="1"/>
        </listOfReactants>
        <listOfProducts>
          <speciesReference constant="true" species="M_codhpre6_c" stoichiometry="1"/>
          <speciesReference constant="true" species="M_nadp_c" stoichiometry="1"/>
        </listOfProducts>
        <fbc:geneProductAssociation>
          <fbc:geneProductRef fbc:geneProduct="G_CLJU_c31840"/>
        </fbc:geneProductAssociation>
      </reaction>
      <reaction fast="false" id="R_CPC8MM" reversible="true" name="precorrin-8X methylmutase" fbc:upperFluxBound="cobra_default_ub" fbc:lowerFluxBound="cobra_default_lb">
        <listOfReactants>
          <speciesReference constant="true" species="M_copre8_c" stoichiometry="1"/>
        </listOfReactants>
        <listOfProducts>
          <speciesReference constant="true" species="M_cobya_c" stoichiometry="1"/>
        </listOfProducts>
        <fbc:geneProductAssociation>
          <fbc:geneProductRef fbc:geneProduct="G_CLJU_c31930"/>
        </fbc:geneProductAssociation>
      </reaction>
      <reaction fast="false" id="R_CPPPGOAN2" reversible="false" name="Oxygen Independent coproporphyrinogen-III oxidase" fbc:upperFluxBound="cobra_default_ub" fbc:lowerFluxBound="cobra_0_bound">
        <listOfReactants>
          <speciesReference constant="true" species="M_amet_c" stoichiometry="2"/>
          <speciesReference constant="true" species="M_cpppg3_c" stoichiometry="1"/>
          <speciesReference constant="true" species="M_fdxo__4:2_c" stoichiometry="2"/>
          <speciesReference constant="true" species="M_nadph_c" stoichiometry="2"/>
        </listOfReactants>
        <listOfProducts>
          <speciesReference constant="true" species="M_co2_c" stoichiometry="2"/>
          <speciesReference constant="true" species="M_dad__5_c" stoichiometry="2"/>
          <speciesReference constant="true" species="M_fdxr__4:2_c" stoichiometry="2"/>
          <speciesReference constant="true" species="M_h_c" stoichiometry="2"/>
          <speciesReference constant="true" species="M_met__L_c" stoichiometry="2"/>
          <speciesReference constant="true" species="M_nadp_c" stoichiometry="2"/>
          <speciesReference constant="true" species="M_pppg9_c" stoichiometry="1"/>
        </listOfProducts>
        <fbc:geneProductAssociation>
          <fbc:geneProductRef fbc:geneProduct="G_CLJU_c07950"/>
        </fbc:geneProductAssociation>
      </reaction>
      <reaction fast="false" id="R_CS" reversible="false" name="citrate synthase" fbc:upperFluxBound="cobra_default_ub" fbc:lowerFluxBound="cobra_0_bound">
        <listOfReactants>
          <speciesReference constant="true" species="M_accoa_c" stoichiometry="1"/>
          <speciesReference constant="true" species="M_h2o_c" stoichiometry="1"/>
          <speciesReference constant="true" species="M_oaa_c" stoichiometry="1"/>
        </listOfReactants>
        <listOfProducts>
          <speciesReference constant="true" species="M_cit_c" stoichiometry="1"/>
          <speciesReference constant="true" species="M_coa_c" stoichiometry="1"/>
          <speciesReference constant="true" species="M_h_c" stoichiometry="1"/>
        </listOfProducts>
        <fbc:geneProductAssociation>
          <fbc:geneProductRef fbc:geneProduct="G_CLJU_c06610"/>
        </fbc:geneProductAssociation>
      </reaction>
      <reaction fast="false" id="R_CSND" reversible="false" name="Cytosine deaminase" fbc:upperFluxBound="cobra_default_ub" fbc:lowerFluxBound="cobra_0_bound">
        <listOfReactants>
          <speciesReference constant="true" species="M_csn_c" stoichiometry="1"/>
          <speciesReference constant="true" species="M_h2o_c" stoichiometry="1"/>
          <speciesReference constant="true" species="M_h_c" stoichiometry="1"/>
        </listOfReactants>
        <listOfProducts>
          <speciesReference constant="true" species="M_nh4_c" stoichiometry="1"/>
          <speciesReference constant="true" species="M_ura_c" stoichiometry="1"/>
        </listOfProducts>
        <fbc:geneProductAssociation>
          <fbc:geneProductRef fbc:geneProduct="G_CLJU_c19230"/>
        </fbc:geneProductAssociation>
      </reaction>
      <reaction fast="false" id="R_CSNt2" reversible="false" name="cytosine transport in via proton symport" fbc:upperFluxBound="cobra_default_ub" fbc:lowerFluxBound="cobra_0_bound">
        <listOfReactants>
          <speciesReference constant="true" species="M_csn_e" stoichiometry="1"/>
          <speciesReference constant="true" species="M_h_e" stoichiometry="1"/>
        </listOfReactants>
        <listOfProducts>
          <speciesReference constant="true" species="M_csn_c" stoichiometry="1"/>
          <speciesReference constant="true" species="M_h_c" stoichiometry="1"/>
        </listOfProducts>
        <fbc:geneProductAssociation>
          <fbc:or>
            <fbc:geneProductRef fbc:geneProduct="G_CLJU_c27940"/>
            <fbc:geneProductRef fbc:geneProduct="G_CLJU_c19220"/>
          </fbc:or>
        </fbc:geneProductAssociation>
      </reaction>
      <reaction fast="false" id="R_CTPS1" reversible="false" name="CTP synthase (NH3)" fbc:upperFluxBound="cobra_default_ub" fbc:lowerFluxBound="cobra_0_bound">
        <listOfReactants>
          <speciesReference constant="true" species="M_atp_c" stoichiometry="1"/>
          <speciesReference constant="true" species="M_nh4_c" stoichiometry="1"/>
          <speciesReference constant="true" species="M_utp_c" stoichiometry="1"/>
        </listOfReactants>
        <listOfProducts>
          <speciesReference constant="true" species="M_adp_c" stoichiometry="1"/>
          <speciesReference constant="true" species="M_ctp_c" stoichiometry="1"/>
          <speciesReference constant="true" species="M_h_c" stoichiometry="2"/>
          <speciesReference constant="true" species="M_pi_c" stoichiometry="1"/>
        </listOfProducts>
        <fbc:geneProductAssociation>
          <fbc:geneProductRef fbc:geneProduct="G_CLJU_c02200"/>
        </fbc:geneProductAssociation>
      </reaction>
      <reaction fast="false" id="R_CTPS2" reversible="false" name="CTP synthase (glutamine)" fbc:upperFluxBound="cobra_default_ub" fbc:lowerFluxBound="cobra_0_bound">
        <listOfReactants>
          <speciesReference constant="true" species="M_atp_c" stoichiometry="1"/>
          <speciesReference constant="true" species="M_gln__L_c" stoichiometry="1"/>
          <speciesReference constant="true" species="M_h2o_c" stoichiometry="1"/>
          <speciesReference constant="true" species="M_utp_c" stoichiometry="1"/>
        </listOfReactants>
        <listOfProducts>
          <speciesReference constant="true" species="M_adp_c" stoichiometry="1"/>
          <speciesReference constant="true" species="M_ctp_c" stoichiometry="1"/>
          <speciesReference constant="true" species="M_glu__L_c" stoichiometry="1"/>
          <speciesReference constant="true" species="M_h_c" stoichiometry="2"/>
          <speciesReference constant="true" species="M_pi_c" stoichiometry="1"/>
        </listOfProducts>
        <fbc:geneProductAssociation>
          <fbc:geneProductRef fbc:geneProduct="G_CLJU_c02200"/>
        </fbc:geneProductAssociation>
      </reaction>
      <reaction fast="false" id="R_CYRDAAT" reversible="false" name="cob(I)yrinic acid a,c-diamide adenosyltransferase" fbc:upperFluxBound="cobra_default_ub" fbc:lowerFluxBound="cobra_0_bound">
        <listOfReactants>
          <speciesReference constant="true" species="M_atp_c" stoichiometry="1"/>
          <speciesReference constant="true" species="M_co1dam_c" stoichiometry="1"/>
          <speciesReference constant="true" species="M_h_c" stoichiometry="1"/>
        </listOfReactants>
        <listOfProducts>
          <speciesReference constant="true" species="M_adcobdam_c" stoichiometry="1"/>
          <speciesReference constant="true" species="M_pppi_c" stoichiometry="1"/>
        </listOfProducts>
        <fbc:geneProductAssociation>
          <fbc:geneProductRef fbc:geneProduct="G_CLJU_c31820"/>
        </fbc:geneProductAssociation>
      </reaction>
      <reaction fast="false" id="R_CYRDAR" reversible="false" name="cob(II)yrinic acid a,c-diamide reductase" fbc:upperFluxBound="cobra_default_ub" fbc:lowerFluxBound="cobra_0_bound">
        <listOfReactants>
          <speciesReference constant="true" species="M_co2dam_c" stoichiometry="2"/>
          <speciesReference constant="true" species="M_nadh_c" stoichiometry="1"/>
        </listOfReactants>
        <listOfProducts>
          <speciesReference constant="true" species="M_co1dam_c" stoichiometry="2"/>
          <speciesReference constant="true" species="M_h_c" stoichiometry="1"/>
          <speciesReference constant="true" species="M_nad_c" stoichiometry="1"/>
        </listOfProducts>
      </reaction>
      <reaction fast="false" id="R_CYRDAS" reversible="false" name="Cob(II)yrinate a,c-diamide synthase (glutamine-hydrolysing)" fbc:upperFluxBound="cobra_default_ub" fbc:lowerFluxBound="cobra_0_bound">
        <listOfReactants>
          <speciesReference constant="true" species="M_atp_c" stoichiometry="2"/>
          <speciesReference constant="true" species="M_cobya_c" stoichiometry="1"/>
          <speciesReference constant="true" species="M_gln__L_c" stoichiometry="2"/>
          <speciesReference constant="true" species="M_h2o_c" stoichiometry="1"/>
        </listOfReactants>
        <listOfProducts>
          <speciesReference constant="true" species="M_adp_c" stoichiometry="2"/>
          <speciesReference constant="true" species="M_co2dam_c" stoichiometry="1"/>
          <speciesReference constant="true" species="M_glu__L_c" stoichiometry="2"/>
          <speciesReference constant="true" species="M_h_c" stoichiometry="1"/>
          <speciesReference constant="true" species="M_ppi_c" stoichiometry="1"/>
        </listOfProducts>
        <fbc:geneProductAssociation>
          <fbc:geneProductRef fbc:geneProduct="G_CLJU_c31950"/>
        </fbc:geneProductAssociation>
      </reaction>
      <reaction fast="false" id="R_CYSDS" reversible="false" name="Cysteine Desulfhydrase" fbc:upperFluxBound="cobra_default_ub" fbc:lowerFluxBound="cobra_0_bound">
        <listOfReactants>
          <speciesReference constant="true" species="M_cys__L_c" stoichiometry="1"/>
          <speciesReference constant="true" species="M_h2o_c" stoichiometry="1"/>
        </listOfReactants>
        <listOfProducts>
          <speciesReference constant="true" species="M_h2s_c" stoichiometry="1"/>
          <speciesReference constant="true" species="M_nh4_c" stoichiometry="1"/>
          <speciesReference constant="true" species="M_pyr_c" stoichiometry="1"/>
        </listOfProducts>
        <fbc:geneProductAssociation>
          <fbc:geneProductRef fbc:geneProduct="G_CLJU_c24380"/>
        </fbc:geneProductAssociation>
      </reaction>
      <reaction fast="false" id="R_CYSS" reversible="false" name="cysteine synthase" fbc:upperFluxBound="cobra_default_ub" fbc:lowerFluxBound="cobra_0_bound">
        <listOfReactants>
          <speciesReference constant="true" species="M_acser_c" stoichiometry="1"/>
          <speciesReference constant="true" species="M_h2s_c" stoichiometry="1"/>
        </listOfReactants>
        <listOfProducts>
          <speciesReference constant="true" species="M_ac_c" stoichiometry="1"/>
          <speciesReference constant="true" species="M_cys__L_c" stoichiometry="1"/>
          <speciesReference constant="true" species="M_h_c" stoichiometry="1"/>
        </listOfProducts>
        <fbc:geneProductAssociation>
          <fbc:or>
            <fbc:geneProductRef fbc:geneProduct="G_CLJU_c24370"/>
            <fbc:geneProductRef fbc:geneProduct="G_CLJU_c39310"/>
          </fbc:or>
        </fbc:geneProductAssociation>
      </reaction>
      <reaction fast="false" id="R_CYSSADS" reversible="false" name="L-cysteine sulfinic acid desulfurase" fbc:upperFluxBound="cobra_default_ub" fbc:lowerFluxBound="cobra_0_bound">
        <listOfReactants>
          <speciesReference constant="true" species="M_3sala_c" stoichiometry="1"/>
          <speciesReference constant="true" species="M_h_c" stoichiometry="2"/>
        </listOfReactants>
        <listOfProducts>
          <speciesReference constant="true" species="M_ala__L_c" stoichiometry="1"/>
          <speciesReference constant="true" species="M_so2_c" stoichiometry="1"/>
        </listOfProducts>
        <fbc:geneProductAssociation>
          <fbc:geneProductRef fbc:geneProduct="G_CLJU_c33270"/>
        </fbc:geneProductAssociation>
      </reaction>
      <reaction fast="false" id="R_CYSTGL" reversible="false" name="cystathionine g-lyase" fbc:upperFluxBound="cobra_default_ub" fbc:lowerFluxBound="cobra_0_bound">
        <listOfReactants>
          <speciesReference constant="true" species="M_cyst__L_c" stoichiometry="1"/>
          <speciesReference constant="true" species="M_h2o_c" stoichiometry="1"/>
        </listOfReactants>
        <listOfProducts>
          <speciesReference constant="true" species="M_2obut_c" stoichiometry="1"/>
          <speciesReference constant="true" species="M_cys__L_c" stoichiometry="1"/>
          <speciesReference constant="true" species="M_nh4_c" stoichiometry="1"/>
        </listOfProducts>
        <fbc:geneProductAssociation>
          <fbc:geneProductRef fbc:geneProduct="G_CLJU_c24380"/>
        </fbc:geneProductAssociation>
      </reaction>
      <reaction fast="false" id="R_CYSTL" reversible="false" name="cystathionine b-lyase" fbc:upperFluxBound="cobra_default_ub" fbc:lowerFluxBound="cobra_0_bound">
        <listOfReactants>
          <speciesReference constant="true" species="M_cyst__L_c" stoichiometry="1"/>
          <speciesReference constant="true" species="M_h2o_c" stoichiometry="1"/>
        </listOfReactants>
        <listOfProducts>
          <speciesReference constant="true" species="M_hcys__L_c" stoichiometry="1"/>
          <speciesReference constant="true" species="M_nh4_c" stoichiometry="1"/>
          <speciesReference constant="true" species="M_pyr_c" stoichiometry="1"/>
        </listOfProducts>
        <fbc:geneProductAssociation>
          <fbc:geneProductRef fbc:geneProduct="G_CLJU_c27610"/>
        </fbc:geneProductAssociation>
      </reaction>
      <reaction fast="false" id="R_CYSTS" reversible="false" name="cystathionine beta-synthase" fbc:upperFluxBound="cobra_default_ub" fbc:lowerFluxBound="cobra_0_bound">
        <listOfReactants>
          <speciesReference constant="true" species="M_hcys__L_c" stoichiometry="1"/>
          <speciesReference constant="true" species="M_ser__L_c" stoichiometry="1"/>
        </listOfReactants>
        <listOfProducts>
          <speciesReference constant="true" species="M_cyst__L_c" stoichiometry="1"/>
          <speciesReference constant="true" species="M_h2o_c" stoichiometry="1"/>
        </listOfProducts>
        <fbc:geneProductAssociation>
          <fbc:geneProductRef fbc:geneProduct="G_CLJU_c24370"/>
        </fbc:geneProductAssociation>
      </reaction>
      <reaction fast="false" id="R_CYSabc" reversible="false" name="L-cysteine transport via ABC system" fbc:upperFluxBound="cobra_default_ub" fbc:lowerFluxBound="cobra_0_bound">
        <listOfReactants>
          <speciesReference constant="true" species="M_atp_c" stoichiometry="1"/>
          <speciesReference constant="true" species="M_cys__L_e" stoichiometry="1"/>
          <speciesReference constant="true" species="M_h2o_c" stoichiometry="1"/>
        </listOfReactants>
        <listOfProducts>
          <speciesReference constant="true" species="M_adp_c" stoichiometry="1"/>
          <speciesReference constant="true" species="M_cys__L_c" stoichiometry="1"/>
          <speciesReference constant="true" species="M_h_c" stoichiometry="1"/>
          <speciesReference constant="true" species="M_pi_c" stoichiometry="1"/>
        </listOfProducts>
      </reaction>
      <reaction fast="false" id="R_CYTD" reversible="false" name="cytidine deaminase" fbc:upperFluxBound="cobra_default_ub" fbc:lowerFluxBound="cobra_0_bound">
        <listOfReactants>
          <speciesReference constant="true" species="M_cytd_c" stoichiometry="1"/>
          <speciesReference constant="true" species="M_h2o_c" stoichiometry="1"/>
          <speciesReference constant="true" species="M_h_c" stoichiometry="1"/>
        </listOfReactants>
        <listOfProducts>
          <speciesReference constant="true" species="M_nh4_c" stoichiometry="1"/>
          <speciesReference constant="true" species="M_uri_c" stoichiometry="1"/>
        </listOfProducts>
        <fbc:geneProductAssociation>
          <fbc:geneProductRef fbc:geneProduct="G_CLJU_c18120"/>
        </fbc:geneProductAssociation>
      </reaction>
      <reaction fast="false" id="R_CYTDK2" reversible="false" name="cytidine kinase (GTP)" fbc:upperFluxBound="cobra_default_ub" fbc:lowerFluxBound="cobra_0_bound">
        <listOfReactants>
          <speciesReference constant="true" species="M_cytd_c" stoichiometry="1"/>
          <speciesReference constant="true" species="M_gtp_c" stoichiometry="1"/>
        </listOfReactants>
        <listOfProducts>
          <speciesReference constant="true" species="M_cmp_c" stoichiometry="1"/>
          <speciesReference constant="true" species="M_gdp_c" stoichiometry="1"/>
          <speciesReference constant="true" species="M_h_c" stoichiometry="1"/>
        </listOfProducts>
        <fbc:geneProductAssociation>
          <fbc:geneProductRef fbc:geneProduct="G_CLJU_c02840"/>
        </fbc:geneProductAssociation>
      </reaction>
      <reaction fast="false" id="R_CYTK1" reversible="true" name="cytidylate kinase (CMP)" fbc:upperFluxBound="cobra_default_ub" fbc:lowerFluxBound="cobra_default_lb">
        <listOfReactants>
          <speciesReference constant="true" species="M_atp_c" stoichiometry="1"/>
          <speciesReference constant="true" species="M_cmp_c" stoichiometry="1"/>
        </listOfReactants>
        <listOfProducts>
          <speciesReference constant="true" species="M_adp_c" stoichiometry="1"/>
          <speciesReference constant="true" species="M_cdp_c" stoichiometry="1"/>
        </listOfProducts>
        <fbc:geneProductAssociation>
          <fbc:geneProductRef fbc:geneProduct="G_CLJU_c21330"/>
        </fbc:geneProductAssociation>
      </reaction>
      <reaction fast="false" id="R_CYTK2" reversible="true" name="cytidylate kinase (dCMP)" fbc:upperFluxBound="cobra_default_ub" fbc:lowerFluxBound="cobra_default_lb">
        <listOfReactants>
          <speciesReference constant="true" species="M_atp_c" stoichiometry="1"/>
          <speciesReference constant="true" species="M_dcmp_c" stoichiometry="1"/>
        </listOfReactants>
        <listOfProducts>
          <speciesReference constant="true" species="M_adp_c" stoichiometry="1"/>
          <speciesReference constant="true" species="M_dcdp_c" stoichiometry="1"/>
        </listOfProducts>
        <fbc:geneProductAssociation>
          <fbc:geneProductRef fbc:geneProduct="G_CLJU_c21330"/>
        </fbc:geneProductAssociation>
      </reaction>
      <reaction fast="false" id="R_Cuabc" reversible="false" name="Copper transport via ABC system" fbc:upperFluxBound="cobra_default_ub" fbc:lowerFluxBound="cobra_0_bound">
        <listOfReactants>
          <speciesReference constant="true" species="M_atp_c" stoichiometry="1"/>
          <speciesReference constant="true" species="M_cu2_e" stoichiometry="1"/>
          <speciesReference constant="true" species="M_h2o_c" stoichiometry="1"/>
        </listOfReactants>
        <listOfProducts>
          <speciesReference constant="true" species="M_adp_c" stoichiometry="1"/>
          <speciesReference constant="true" species="M_cu2_c" stoichiometry="1"/>
          <speciesReference constant="true" species="M_h_c" stoichiometry="1"/>
          <speciesReference constant="true" species="M_pi_c" stoichiometry="1"/>
        </listOfProducts>
      </reaction>
      <reaction fast="false" id="R_D__LACt2" reversible="true" name="D-lactate transport via proton symport" fbc:upperFluxBound="cobra_default_ub" fbc:lowerFluxBound="cobra_default_lb">
        <listOfReactants>
          <speciesReference constant="true" species="M_h_e" stoichiometry="1"/>
          <speciesReference constant="true" species="M_lac__D_e" stoichiometry="1"/>
        </listOfReactants>
        <listOfProducts>
          <speciesReference constant="true" species="M_h_c" stoichiometry="1"/>
          <speciesReference constant="true" species="M_lac__D_c" stoichiometry="1"/>
        </listOfProducts>
        <fbc:geneProductAssociation>
          <fbc:geneProductRef fbc:geneProduct="G_CLJU_c21610"/>
        </fbc:geneProductAssociation>
      </reaction>
      <reaction fast="false" id="R_DADA" reversible="false" name="Deoxyadenosine deaminase" fbc:upperFluxBound="cobra_default_ub" fbc:lowerFluxBound="cobra_0_bound">
        <listOfReactants>
          <speciesReference constant="true" species="M_dad__2_c" stoichiometry="1"/>
          <speciesReference constant="true" species="M_h2o_c" stoichiometry="1"/>
          <speciesReference constant="true" species="M_h_c" stoichiometry="1"/>
        </listOfReactants>
        <listOfProducts>
          <speciesReference constant="true" species="M_din_c" stoichiometry="1"/>
          <speciesReference constant="true" species="M_nh4_c" stoichiometry="1"/>
        </listOfProducts>
        <fbc:geneProductAssociation>
          <fbc:geneProductRef fbc:geneProduct="G_CLJU_c28280"/>
        </fbc:geneProductAssociation>
      </reaction>
      <reaction fast="false" id="R_DADK" reversible="true" name="deoxyadenylate kinase" fbc:upperFluxBound="cobra_default_ub" fbc:lowerFluxBound="cobra_default_lb">
        <listOfReactants>
          <speciesReference constant="true" species="M_atp_c" stoichiometry="1"/>
          <speciesReference constant="true" species="M_damp_c" stoichiometry="1"/>
        </listOfReactants>
        <listOfProducts>
          <speciesReference constant="true" species="M_adp_c" stoichiometry="1"/>
          <speciesReference constant="true" species="M_dadp_c" stoichiometry="1"/>
        </listOfProducts>
        <fbc:geneProductAssociation>
          <fbc:geneProductRef fbc:geneProduct="G_CLJU_c40830"/>
        </fbc:geneProductAssociation>
      </reaction>
      <reaction fast="false" id="R_DAGK120" reversible="false" name="diacylglycerol kinase (n-C12:0)" fbc:upperFluxBound="cobra_default_ub" fbc:lowerFluxBound="cobra_0_bound">
        <listOfReactants>
          <speciesReference constant="true" species="M_12dgr120_c" stoichiometry="1"/>
          <speciesReference constant="true" species="M_atp_c" stoichiometry="1"/>
        </listOfReactants>
        <listOfProducts>
          <speciesReference constant="true" species="M_adp_c" stoichiometry="1"/>
          <speciesReference constant="true" species="M_h_c" stoichiometry="1"/>
          <speciesReference constant="true" species="M_pa120_c" stoichiometry="1"/>
        </listOfProducts>
        <fbc:geneProductAssociation>
          <fbc:geneProductRef fbc:geneProduct="G_CLJU_c08090"/>
        </fbc:geneProductAssociation>
      </reaction>
      <reaction fast="false" id="R_DAGK140" reversible="false" name="diacylglycerol kinase (n-C14:0)" fbc:upperFluxBound="cobra_default_ub" fbc:lowerFluxBound="cobra_0_bound">
        <listOfReactants>
          <speciesReference constant="true" species="M_12dgr140_c" stoichiometry="1"/>
          <speciesReference constant="true" species="M_atp_c" stoichiometry="1"/>
        </listOfReactants>
        <listOfProducts>
          <speciesReference constant="true" species="M_adp_c" stoichiometry="1"/>
          <speciesReference constant="true" species="M_h_c" stoichiometry="1"/>
          <speciesReference constant="true" species="M_pa140_c" stoichiometry="1"/>
        </listOfProducts>
        <fbc:geneProductAssociation>
          <fbc:geneProductRef fbc:geneProduct="G_CLJU_c08090"/>
        </fbc:geneProductAssociation>
      </reaction>
      <reaction fast="false" id="R_DAGK160" reversible="false" name="diacylglycerol kinase (n-C16:0)" fbc:upperFluxBound="cobra_default_ub" fbc:lowerFluxBound="cobra_0_bound">
        <listOfReactants>
          <speciesReference constant="true" species="M_12dgr160_c" stoichiometry="1"/>
          <speciesReference constant="true" species="M_atp_c" stoichiometry="1"/>
        </listOfReactants>
        <listOfProducts>
          <speciesReference constant="true" species="M_adp_c" stoichiometry="1"/>
          <speciesReference constant="true" species="M_h_c" stoichiometry="1"/>
          <speciesReference constant="true" species="M_pa160_c" stoichiometry="1"/>
        </listOfProducts>
        <fbc:geneProductAssociation>
          <fbc:geneProductRef fbc:geneProduct="G_CLJU_c08090"/>
        </fbc:geneProductAssociation>
      </reaction>
      <reaction fast="false" id="R_DAGK161" reversible="false" name="diacylglycerol kinase (n-C16:1)" fbc:upperFluxBound="cobra_default_ub" fbc:lowerFluxBound="cobra_0_bound">
        <listOfReactants>
          <speciesReference constant="true" species="M_12dgr161_c" stoichiometry="1"/>
          <speciesReference constant="true" species="M_atp_c" stoichiometry="1"/>
        </listOfReactants>
        <listOfProducts>
          <speciesReference constant="true" species="M_adp_c" stoichiometry="1"/>
          <speciesReference constant="true" species="M_h_c" stoichiometry="1"/>
          <speciesReference constant="true" species="M_pa161_c" stoichiometry="1"/>
        </listOfProducts>
        <fbc:geneProductAssociation>
          <fbc:geneProductRef fbc:geneProduct="G_CLJU_c08090"/>
        </fbc:geneProductAssociation>
      </reaction>
      <reaction fast="false" id="R_DAGK180" reversible="false" name="diacylglycerol kinase (n-C18:0)" fbc:upperFluxBound="cobra_default_ub" fbc:lowerFluxBound="cobra_0_bound">
        <listOfReactants>
          <speciesReference constant="true" species="M_12dgr180_c" stoichiometry="1"/>
          <speciesReference constant="true" species="M_atp_c" stoichiometry="1"/>
        </listOfReactants>
        <listOfProducts>
          <speciesReference constant="true" species="M_adp_c" stoichiometry="1"/>
          <speciesReference constant="true" species="M_h_c" stoichiometry="1"/>
          <speciesReference constant="true" species="M_pa180_c" stoichiometry="1"/>
        </listOfProducts>
        <fbc:geneProductAssociation>
          <fbc:geneProductRef fbc:geneProduct="G_CLJU_c08090"/>
        </fbc:geneProductAssociation>
      </reaction>
      <reaction fast="false" id="R_DAGK181" reversible="false" name="diacylglycerol kinase (n-C18:1)" fbc:upperFluxBound="cobra_default_ub" fbc:lowerFluxBound="cobra_0_bound">
        <listOfReactants>
          <speciesReference constant="true" species="M_12dgr181_c" stoichiometry="1"/>
          <speciesReference constant="true" species="M_atp_c" stoichiometry="1"/>
        </listOfReactants>
        <listOfProducts>
          <speciesReference constant="true" species="M_adp_c" stoichiometry="1"/>
          <speciesReference constant="true" species="M_h_c" stoichiometry="1"/>
          <speciesReference constant="true" species="M_pa181_c" stoichiometry="1"/>
        </listOfProducts>
        <fbc:geneProductAssociation>
          <fbc:geneProductRef fbc:geneProduct="G_CLJU_c08090"/>
        </fbc:geneProductAssociation>
      </reaction>
      <reaction fast="false" id="R_DALAt2" reversible="false" name="D-Alanine transport via proton symport" fbc:upperFluxBound="cobra_default_ub" fbc:lowerFluxBound="cobra_0_bound">
        <listOfReactants>
          <speciesReference constant="true" species="M_ala__D_e" stoichiometry="1"/>
          <speciesReference constant="true" species="M_h_e" stoichiometry="1"/>
        </listOfReactants>
        <listOfProducts>
          <speciesReference constant="true" species="M_ala__D_c" stoichiometry="1"/>
          <speciesReference constant="true" species="M_h_c" stoichiometry="1"/>
        </listOfProducts>
        <fbc:geneProductAssociation>
          <fbc:or>
            <fbc:geneProductRef fbc:geneProduct="G_CLJU_c08330"/>
            <fbc:geneProductRef fbc:geneProduct="G_CLJU_c17900"/>
          </fbc:or>
        </fbc:geneProductAssociation>
      </reaction>
      <reaction fast="false" id="R_DAPDC" reversible="false" name="diaminopimelate decarboxylase" fbc:upperFluxBound="cobra_default_ub" fbc:lowerFluxBound="cobra_0_bound">
        <listOfReactants>
          <speciesReference constant="true" species="M_26dap__M_c" stoichiometry="1"/>
          <speciesReference constant="true" species="M_h_c" stoichiometry="1"/>
        </listOfReactants>
        <listOfProducts>
          <speciesReference constant="true" species="M_co2_c" stoichiometry="1"/>
          <speciesReference constant="true" species="M_lys__L_c" stoichiometry="1"/>
        </listOfProducts>
        <fbc:geneProductAssociation>
          <fbc:geneProductRef fbc:geneProduct="G_CLJU_c38310"/>
        </fbc:geneProductAssociation>
      </reaction>
      <reaction fast="false" id="R_DAPE" reversible="true" name="diaminopimelate epimerase" fbc:upperFluxBound="cobra_default_ub" fbc:lowerFluxBound="cobra_default_lb">
        <listOfReactants>
          <speciesReference constant="true" species="M_26dap__LL_c" stoichiometry="1"/>
        </listOfReactants>
        <listOfProducts>
          <speciesReference constant="true" species="M_26dap__M_c" stoichiometry="1"/>
        </listOfProducts>
        <fbc:geneProductAssociation>
          <fbc:geneProductRef fbc:geneProduct="G_CLJU_c10760"/>
        </fbc:geneProductAssociation>
      </reaction>
      <reaction fast="false" id="R_DAPNH4T" reversible="false" name="LL-diaminopimelate aminotransferase" fbc:upperFluxBound="cobra_default_ub" fbc:lowerFluxBound="cobra_0_bound">
        <listOfReactants>
          <speciesReference constant="true" species="M_glu__L_c" stoichiometry="1"/>
          <speciesReference constant="true" species="M_h2o_c" stoichiometry="1"/>
          <speciesReference constant="true" species="M_h_c" stoichiometry="1"/>
          <speciesReference constant="true" species="M_thdp_c" stoichiometry="1"/>
        </listOfReactants>
        <listOfProducts>
          <speciesReference constant="true" species="M_26dap__LL_c" stoichiometry="1"/>
          <speciesReference constant="true" species="M_akg_c" stoichiometry="1"/>
        </listOfProducts>
        <fbc:geneProductAssociation>
          <fbc:geneProductRef fbc:geneProduct="G_CLJU_c14280"/>
        </fbc:geneProductAssociation>
      </reaction>
      <reaction fast="false" id="R_DASYN120" reversible="false" name="CDP-diacylglycerol synthetase (n-C12:0)" fbc:upperFluxBound="cobra_default_ub" fbc:lowerFluxBound="cobra_0_bound">
        <listOfReactants>
          <speciesReference constant="true" species="M_ctp_c" stoichiometry="1"/>
          <speciesReference constant="true" species="M_h_c" stoichiometry="1"/>
          <speciesReference constant="true" species="M_pa120_c" stoichiometry="1"/>
        </listOfReactants>
        <listOfProducts>
          <speciesReference constant="true" species="M_cdpdddecg_c" stoichiometry="1"/>
          <speciesReference constant="true" species="M_ppi_c" stoichiometry="1"/>
        </listOfProducts>
        <fbc:geneProductAssociation>
          <fbc:geneProductRef fbc:geneProduct="G_CLJU_c13170"/>
        </fbc:geneProductAssociation>
      </reaction>
      <reaction fast="false" id="R_DASYN140" reversible="false" name="CDP-diacylglycerol synthetase (n-C14:0)" fbc:upperFluxBound="cobra_default_ub" fbc:lowerFluxBound="cobra_0_bound">
        <listOfReactants>
          <speciesReference constant="true" species="M_ctp_c" stoichiometry="1"/>
          <speciesReference constant="true" species="M_h_c" stoichiometry="1"/>
          <speciesReference constant="true" species="M_pa140_c" stoichiometry="1"/>
        </listOfReactants>
        <listOfProducts>
          <speciesReference constant="true" species="M_cdpdtdecg_c" stoichiometry="1"/>
          <speciesReference constant="true" species="M_ppi_c" stoichiometry="1"/>
        </listOfProducts>
        <fbc:geneProductAssociation>
          <fbc:geneProductRef fbc:geneProduct="G_CLJU_c13170"/>
        </fbc:geneProductAssociation>
      </reaction>
      <reaction fast="false" id="R_DASYN160" reversible="false" name="CDP-diacylglycerol synthetase (n-C16:0)" fbc:upperFluxBound="cobra_default_ub" fbc:lowerFluxBound="cobra_0_bound">
        <listOfReactants>
          <speciesReference constant="true" species="M_ctp_c" stoichiometry="1"/>
          <speciesReference constant="true" species="M_h_c" stoichiometry="1"/>
          <speciesReference constant="true" species="M_pa160_c" stoichiometry="1"/>
        </listOfReactants>
        <listOfProducts>
          <speciesReference constant="true" species="M_cdpdhdecg_c" stoichiometry="1"/>
          <speciesReference constant="true" species="M_ppi_c" stoichiometry="1"/>
[truncated: 434,949 more chars]
