# Supplementary material for: Predicting proteome allocation, overflow metabolism, and metal requirements in a model acetogen
Source: PLoS Comput Biol. 2019 Mar 7;15(3):e1006848. doi: 10.1371/journal.pcbi.1006848 (PMC6430413; doi:10.1371/journal.pcbi.1006848)
Supplement: S5 File — (JSON) [file pcbi.1006848.s005.json]

{"reactions": [{"name": "", "upper_bound": "mu", "lower_bound": "mu", "metabolites": {"biomass": -1}, "id": "biomass_dilution", "gene_reaction_rule": ""}, {"name": "", "upper_bound": 1000.0, "lower_bound": 0.0, "metabolites": {"ac_e": -1}, "id": "EX_ac_e", "gene_reaction_rule": ""}, {"name": "", "upper_bound": 1000.0, "lower_bound": 0.0, "metabolites": {"ala__D_e": -1}, "id": "EX_ala__D_e", "gene_reaction_rule": ""}, {"name": "", "upper_bound": 1000.0, "lower_bound": 0.0, "metabolites": {"alaala_e": -1}, "id": "EX_alaala_e", "gene_reaction_rule": ""}, {"name": "", "upper_bound": 1000.0, "lower_bound": 0.0, "metabolites": {"alltn_e": -1}, "id": "EX_alltn_e", "gene_reaction_rule": ""}, {"name": "", "upper_bound": 1000.0, "lower_bound": 0.0, "metabolites": {"arab__L_e": -1}, "id": "EX_arab__L_e", "gene_reaction_rule": ""}, {"name": "", "upper_bound": 1000.0, "lower_bound": 0.0, "metabolites": {"araban__L_e": -1}, "id": "EX_araban__L_e", "gene_reaction_rule": ""}, {"name": "", "upper_bound": 1000.0, "lower_bound": 0.0, "metabolites": {"arg__L_e": -1}, "id": "EX_arg__L_e", "gene_reaction_rule": ""}, {"name": "", "upper_bound": 1000.0, "lower_bound": 0.0, "metabolites": {"asn__L_e": -1}, "id": "EX_asn__L_e", "gene_reaction_rule": ""}, {"name": "", "upper_bound": 1000.0, "lower_bound": 0.0, "metabolites": {"asp__L_e": -1}, "id": "EX_asp__L_e", "gene_reaction_rule": ""}, {"name": "", "upper_bound": 1000.0, "lower_bound": 0.0, "metabolites": {"btd__RR_e": -1}, "id": "EX_btd__RR_e", "gene_reaction_rule": ""}, {"name": "", "upper_bound": 1000.0, "lower_bound": -1000.0, "metabolites": {"btn_e": -1}, "id": "EX_btn_e", "gene_reaction_rule": ""}, {"name": "", "upper_bound": 1000.0, "lower_bound": 0.0, "metabolites": {"btoh_e": -1}, "id": "EX_btoh_e", "gene_reaction_rule": ""}, {"name": "", "upper_bound": 1000.0, "lower_bound": 0.0, "metabolites": {"but_e": -1}, "id": "EX_but_e", "gene_reaction_rule": ""}, {"name": "", "upper_bound": 1000.0, "lower_bound": -1000.0, "metabolites": {"ca2_e": -1}, "id": "EX_ca2_e", "gene_reaction_rule": ""}, {"name": "", "upper_bound": 1000.0, "lower_bound": 0.0, "metabolites": {"citr__L_e": -1}, "id": "EX_citr__L_e", "gene_reaction_rule": ""}, {"name": "", "upper_bound": 1000.0, "lower_bound": -1000.0, "metabolites": {"cl_e": -1}, "id": "EX_cl_e", "gene_reaction_rule": ""}, {"name": "", "upper_bound": 1000.0, "lower_bound": -1000.0, "metabolites": {"co_e": -1}, "id": "EX_co_e", "gene_reaction_rule": ""}, {"name": "", "upper_bound": 1000.0, "lower_bound": 0.0, "metabolites": {"co2_e": -1}, "id": "EX_co2_e", "gene_reaction_rule": ""}, {"name": "", "upper_bound": 1000.0, "lower_bound": -1000.0, "metabolites": {"cobalt2_e": -1}, "id": "EX_cobalt2_e", "gene_reaction_rule": ""}, {"name": "", "upper_bound": 1000.0, "lower_bound": 0.0, "metabolites": {"csn_e": -1}, "id": "EX_csn_e", "gene_reaction_rule": ""}, {"name": "", "upper_bound": 1000.0, "lower_bound": -1000.0, "metabolites": {"cu2_e": -1}, "id": "EX_cu2_e", "gene_reaction_rule": ""}, {"name": "", "upper_bound": 1000.0, "lower_bound": 0.0, "metabolites": {"cys__L_e": -1}, "id": "EX_cys__L_e", "gene_reaction_rule": ""}, {"name": "", "upper_bound": 1000.0, "lower_bound": 0.0, "metabolites": {"dad__5_e": -1}, "id": "EX_dad__5_e", "gene_reaction_rule": ""}, {"name": "", "upper_bound": 1000.0, "lower_bound": 0.0, "metabolites": {"etoh_e": -1}, "id": "EX_etoh_e", "gene_reaction_rule": ""}, {"name": "", "upper_bound": 1000.0, "lower_bound": -1000.0, "metabolites": {"fe2_e": -1}, "id": "EX_fe2_e", "gene_reaction_rule": ""}, {"name": "", "upper_bound": 1000.0, "lower_bound": -1000.0, "metabolites": {"fol_e": -1}, "id": "EX_fol_e", "gene_reaction_rule": ""}, {"name": "", "upper_bound": 1000.0, "lower_bound": 0.0, "metabolites": {"for_e": -1}, "id": "EX_for_e", "gene_reaction_rule": ""}, {"name": "", "upper_bound": 1000.0, "lower_bound": 0.0, "metabolites": {"fru_e": -1}, "id": "EX_fru_e", "gene_reaction_rule": ""}, {"name": "", "upper_bound": 1000.0, "lower_bound": 0.0, "metabolites": {"gal_e": -1}, "id": "EX_gal_e", "gene_reaction_rule": ""}, {"name": "", "upper_bound": 1000.0, "lower_bound": 0.0, "metabolites": {"galctn__D_e": -1}, "id": "EX_galctn__D_e", "gene_reaction_rule": ""}, {"name": "", "upper_bound": 1000.0, "lower_bound": 0.0, "metabolites": {"galur_e": -1}, "id": "EX_galur_e", "gene_reaction_rule": ""}, {"name": "", "upper_bound": 1000.0, "lower_bound": 0.0, "metabolites": {"glc__D_e": -1}, "id": "EX_glc__D_e", "gene_reaction_rule": ""}, {"name": "", "upper_bound": 1000.0, "lower_bound": 0.0, "metabolites": {"glcn_e": -1}, "id": "EX_glcn_e", "gene_reaction_rule": ""}, {"name": "", "upper_bound": 1000.0, "lower_bound": 0.0, "metabolites": {"glcur_e": -1}, "id": "EX_glcur_e", "gene_reaction_rule": ""}, {"name": "", "upper_bound": 1000.0, "lower_bound": 0.0, "metabolites": {"gln__L_e": -1}, "id": "EX_gln__L_e", "gene_reaction_rule": ""}, {"name": "", "upper_bound": 1000.0, "lower_bound": 0.0, "metabolites": {"glu__L_e": -1}, "id": "EX_glu__L_e", "gene_reaction_rule": ""}, {"name": "", "upper_bound": 1000.0, "lower_bound": 0.0, "metabolites": {"gly_e": -1}, "id": "EX_gly_e", "gene_reaction_rule": ""}, {"name": "", "upper_bound": 1000.0, "lower_bound": 0.0, "metabolites": {"glyb_e": -1}, "id": "EX_glyb_e", "gene_reaction_rule": ""}, {"name": "", "upper_bound": 1000.0, "lower_bound": 0.0, "metabolites": {"glyc_e": -1}, "id": "EX_glyc_e", "gene_reaction_rule": ""}, {"name": "", "upper_bound": 1000.0, "lower_bound": 0.0, "metabolites": {"glyclt_e": -1}, "id": "EX_glyclt_e", "gene_reaction_rule": ""}, {"name": "", "upper_bound": 1000.0, "lower_bound": -1000.0, "metabolites": {"h_e": -1}, "id": "EX_h_e", "gene_reaction_rule": ""}, {"name": "", "upper_bound": 1000.0, "lower_bound": 0.0, "metabolites": {"h2_e": -1}, "id": "EX_h2_e", "gene_reaction_rule": ""}, {"name": "", "upper_bound": 1000.0, "lower_bound": -1000.0, "metabolites": {"h2o_e": -1}, "id": "EX_h2o_e", "gene_reaction_rule": ""}, {"name": "", "upper_bound": 1000.0, "lower_bound": 0.0, "metabolites": {"his__L_e": -1}, "id": "EX_his__L_e", "gene_reaction_rule": ""}, {"name": "", "upper_bound": 1000.0, "lower_bound": 0.0, "metabolites": {"ile__L_e": -1}, "id": "EX_ile__L_e", "gene_reaction_rule": ""}, {"name": "", "upper_bound": 1000.0, "lower_bound": -1000.0, "metabolites": {"k_e": -1}, "id": "EX_k_e", "gene_reaction_rule": ""}, {"name": "", "upper_bound": 1000.0, "lower_bound": 0.0, "metabolites": {"lac__D_e": -1}, "id": "EX_lac__D_e", "gene_reaction_rule": ""}, {"name": "", "upper_bound": 1000.0, "lower_bound": 0.0, "metabolites": {"lac__L_e": -1}, "id": "EX_lac__L_e", "gene_reaction_rule": ""}, {"name": "", "upper_bound": 1000.0, "lower_bound": 0.0, "metabolites": {"leu__L_e": -1}, "id": "EX_leu__L_e", "gene_reaction_rule": ""}, {"name": "", "upper_bound": 1000.0, "lower_bound": -1000.0, "metabolites": {"lipoate_e": -1}, "id": "EX_lipoate_e", "gene_reaction_rule": ""}, {"name": "", "upper_bound": 1000.0, "lower_bound": 0.0, "metabolites": {"lys__L_e": -1}, "id": "EX_lys__L_e", "gene_reaction_rule": ""}, {"name": "", "upper_bound": 1000.0, "lower_bound": 0.0, "metabolites": {"malt_e": -1}, "id": "EX_malt_e", "gene_reaction_rule": ""}, {"name": "", "upper_bound": 1000.0, "lower_bound": 0.0, "metabolites": {"malthx_e": -1}, "id": "EX_malthx_e", "gene_reaction_rule": ""}, {"name": "", "upper_bound": 1000.0, "lower_bound": 0.0, "metabolites": {"malttr_e": -1}, "id": "EX_malttr_e", "gene_reaction_rule": ""}, {"name": "", "upper_bound": 1000.0, "lower_bound": 0.0, "metabolites": {"man_e": -1}, "id": "EX_man_e", "gene_reaction_rule": ""}, {"name": "", "upper_bound": 1000.0, "lower_bound": 0.0, "metabolites": {"met__L_e": -1}, "id": "EX_met__L_e", "gene_reaction_rule": ""}, {"name": "", "upper_bound": 1000.0, "lower_bound": -1000.0, "metabolites": {"mg2_e": -1}, "id": "EX_mg2_e", "gene_reaction_rule": ""}, {"name": "", "upper_bound": 1000.0, "lower_bound": -1000.0, "metabolites": {"mn2_e": -1}, "id": "EX_mn2_e", "gene_reaction_rule": ""}, {"name": "", "upper_bound": 1000.0, "lower_bound": -1000.0, "metabolites": {"mobd_e": -1}, "id": "EX_mobd_e", "gene_reaction_rule": ""}, {"name": "", "upper_bound": 1000.0, "lower_bound": 0.0, "metabolites": {"murein4p3p_e": -1}, "id": "EX_murein4p3p_e", "gene_reaction_rule": ""}, {"name": "", "upper_bound": 1000.0, "lower_bound": 0.0, "metabolites": {"murein4p4p_e": -1}, "id": "EX_murein4p4p_e", "gene_reaction_rule": ""}, {"name": "", "upper_bound": 1000.0, "lower_bound": 0.0, "metabolites": {"murein4px4p_e": -1}, "id": "EX_murein4px4p_e", "gene_reaction_rule": ""}, {"name": "", "upper_bound": 1000.0, "lower_bound": 0.0, "metabolites": {"murein4px4px4p_e": -1}, "id": "EX_murein4px4px4p_e", "gene_reaction_rule": ""}, {"name": "", "upper_bound": 1000.0, "lower_bound": 0.0, "metabolites": {"murein5p3p_e": -1}, "id": "EX_murein5p3p_e", "gene_reaction_rule": ""}, {"name": "", "upper_bound": 1000.0, "lower_bound": 0.0, "metabolites": {"murein5p4p_e": -1}, "id": "EX_murein5p4p_e", "gene_reaction_rule": ""}, {"name": "", "upper_bound": 1000.0, "lower_bound": 0.0, "metabolites": {"murein5p5p_e": -1}, "id": "EX_murein5p5p_e", "gene_reaction_rule": ""}, {"name": "", "upper_bound": 1000.0, "lower_bound": 0.0, "metabolites": {"murein5p5p5p_e": -1}, "id": "EX_murein5p5p5p_e", "gene_reaction_rule": ""}, {"name": "", "upper_bound": 1000.0, "lower_bound": 0.0, "metabolites": {"murein5px3p_e": -1}, "id": "EX_murein5px3p_e", "gene_reaction_rule": ""}, {"name": "", "upper_bound": 1000.0, "lower_bound": 0.0, "metabolites": {"murein5px4p_e": -1}, "id": "EX_murein5px4p_e", "gene_reaction_rule": ""}, {"name": "", "upper_bound": 1000.0, "lower_bound": 0.0, "metabolites": {"murein5px4px4p_e": -1}, "id": "EX_murein5px4px4p_e", "gene_reaction_rule": ""}, {"name": "", "upper_bound": 1000.0, "lower_bound": -1000.0, "metabolites": {"na1_e": -1}, "id": "EX_na1_e", "gene_reaction_rule": ""}, {"name": "", "upper_bound": 1000.0, "lower_bound": -1000.0, "metabolites": {"nh4_e": -1}, "id": "EX_nh4_e", "gene_reaction_rule": ""}, {"name": "", "upper_bound": 1000.0, "lower_bound": -1000.0, "metabolites": {"ni2_e": -1}, "id": "EX_ni2_e", "gene_reaction_rule": ""}, {"name": "", "upper_bound": 1000.0, "lower_bound": 0.0, "metabolites": {"no2_e": -1}, "id": "EX_no2_e", "gene_reaction_rule": ""}, {"name": "", "upper_bound": 1000.0, "lower_bound": 0.0, "metabolites": {"no3_e": -1}, "id": "EX_no3_e", "gene_reaction_rule": ""}, {"name": "", "upper_bound": 1000.0, "lower_bound": -1000.0, "metabolites": {"pi_e": -1}, "id": "EX_pi_e", "gene_reaction_rule": ""}, {"name": "", "upper_bound": 1000.0, "lower_bound": 0.0, "metabolites": {"pnto__R_e": -1}, "id": "EX_pnto__R_e", "gene_reaction_rule": ""}, {"name": "", "upper_bound": 1000.0, "lower_bound": -1000.0, "metabolites": {"preq1_e": -1}, "id": "EX_preq1_e", "gene_reaction_rule": ""}, {"name": "", "upper_bound": 1000.0, "lower_bound": 0.0, "metabolites": {"pro__L_e": -1}, "id": "EX_pro__L_e", "gene_reaction_rule": ""}, {"name": "", "upper_bound": 1000.0, "lower_bound": 0.0, "metabolites": {"ptrc_e": -1}, "id": "EX_ptrc_e", "gene_reaction_rule": ""}, {"name": "", "upper_bound": 1000.0, "lower_bound": 0.0, "metabolites": {"pydxn_e": -1}, "id": "EX_pydxn_e", "gene_reaction_rule": ""}, {"name": "", "upper_bound": 1000.0, "lower_bound": 0.0, "metabolites": {"pyr_e": -1}, "id": "EX_pyr_e", "gene_reaction_rule": ""}, {"name": "", "upper_bound": 1000.0, "lower_bound": 0.0, "metabolites": {"rib__D_e": -1}, "id": "EX_rib__D_e", "gene_reaction_rule": ""}, {"name": "", "upper_bound": 1000.0, "lower_bound": -1000.0, "metabolites": {"ribflv_e": -1}, "id": "EX_ribflv_e", "gene_reaction_rule": ""}, {"name": "", "upper_bound": 1000.0, "lower_bound": 0.0, "metabolites": {"rmn_e": -1}, "id": "EX_rmn_e", "gene_reaction_rule": ""}, {"name": "", "upper_bound": 1000.0, "lower_bound": 0.0, "metabolites": {"ser__D_e": -1}, "id": "EX_ser__D_e", "gene_reaction_rule": ""}, {"name": "", "upper_bound": 1000.0, "lower_bound": 0.0, "metabolites": {"ser__L_e": -1}, "id": "EX_ser__L_e", "gene_reaction_rule": ""}, {"name": "", "upper_bound": 1000.0, "lower_bound": -1000.0, "metabolites": {"so4_e": -1}, "id": "EX_so4_e", "gene_reaction_rule": ""}, {"name": "", "upper_bound": 1000.0, "lower_bound": 0.0, "metabolites": {"spmd_e": -1}, "id": "EX_spmd_e", "gene_reaction_rule": ""}, {"name": "", "upper_bound": 1000.0, "lower_bound": 0.0, "metabolites": {"taur_e": -1}, "id": "EX_taur_e", "gene_reaction_rule": ""}, {"name": "", "upper_bound": 1000.0, "lower_bound": -1000.0, "metabolites": {"thm_e": -1}, "id": "EX_thm_e", "gene_reaction_rule": ""}, {"name": "", "upper_bound": 1000.0, "lower_bound": 0.0, "metabolites": {"trp__L_e": -1}, "id": "EX_trp__L_e", "gene_reaction_rule": ""}, {"name": "", "upper_bound": 1000.0, "lower_bound": 0.0, "metabolites": {"thr__L_e": -1}, "id": "EX_thr__L_e", "gene_reaction_rule": ""}, {"name": "", "upper_bound": 1000.0, "lower_bound": 0.0, "metabolites": {"uaagmda_e": -1}, "id": "EX_uaagmda_e", "gene_reaction_rule": ""}, {"name": "", "upper_bound": 1000.0, "lower_bound": 0.0, "metabolites": {"udcpdp_e": -1}, "id": "EX_udcpdp_e", "gene_reaction_rule": ""}, {"name": "", "upper_bound": 1000.0, "lower_bound": 0.0, "metabolites": {"udcpp_e": -1}, "id": "EX_udcpp_e", "gene_reaction_rule": ""}, {"name": "", "upper_bound": 1000.0, "lower_bound": 0.0, "metabolites": {"ura_e": -1}, "id": "EX_ura_e", "gene_reaction_rule": ""}, {"name": "", "upper_bound": 1000.0, "lower_bound": 0.0, "metabolites": {"val__L_e": -1}, "id": "EX_val__L_e", "gene_reaction_rule": ""}, {"name": "", "upper_bound": 1000.0, "lower_bound": 0.0, "metabolites": {"xan_e": -1}, "id": "EX_xan_e", "gene_reaction_rule": ""}, {"name": "", "upper_bound": 1000.0, "lower_bound": 0.0, "metabolites": {"xyl__D_e": -1}, "id": "EX_xyl__D_e", "gene_reaction_rule": ""}, {"name": "", "upper_bound": 1000.0, "lower_bound": -1000.0, "metabolites": {"zn2_e": -1}, "id": "EX_zn2_e", "gene_reaction_rule": ""}, {"name": "", "upper_bound": 1000.0, "lower_bound": 0.0, "metabolites": {"protein_CLJU_c40960": -1.0, "protein_CLJU_c40700": -1.0, "protein_CLJU_c40800": -1.0, "protein_CLJU_c41090": -1.0, "RsmA_mono": "-2.77777777777778e-5*mu", "DusI_mono_mod_1:fad": "-1.38888888888889e-5*mu", "protein_CLJU_c13200": -1.0, "protein_CLJU_c40790": -1.0, "RimJ_mono": "-1.38888888888889e-5*mu", "coa_c": 2, "protein_CLJU_c12930": -1.0, "protein_CLJU_c40880": -1.0, "RNA_CLJU_c00100": -1.0, "RimI_mono": "-1.38888888888889e-5*mu", "protein_CLJU_c40950": -1.0, "protein_CLJU_c40810": -1.0, "RsmI_mono": "-1.38888888888889e-5*mu", "protein_CLJU_c41080": -1.0, "protein_CLJU_c34450": -1.0, "protein_CLJU_c07380": -1.0, "protein_CLJU_c40780": -1.0, "protein_CLJU_c41010": -1.0, "pi_c": 3, "protein_CLJU_c40890": -1.0, "protein_CLJU_c41150": -1.0, "protein_CLJU_c40940": -1.0, "protein_CLJU_c12670": -1.0, "protein_CLJU_c34440": -1.0, "mg2_c": -171, "RsmD_mono": "-1.38888888888889e-5*mu", "protein_CLJU_c41000": -1.0, "accoa_c": -2, "nadh_c": -1.0, "protein_CLJU_c07360": -1.0, "protein_CLJU_c40930": -1.0, "amet_c": -15.0, "RNA_CLJU_c00080": -1.0, "protein_CLJU_c41130": -4.0, "DusII_mono_mod_1:fad": "-1.38888888888889e-5*mu", "protein_CLJU_c08040": -1.0, "gtp_c": -3, "protein_CLJU_c41030": -1.0, "GidB_mono": "-1.38888888888889e-5*mu", "RsmH_mono": "-2.77777777777778e-5*mu", "protein_CLJU_c40920": -1.0, "RlmN_mono_mod_1:4fe4s": "-1.38888888888889e-5*mu", "protein_CLJU_c41190": -1.0, "RNA_CLJU_c00090": -1.0, "gdp_c": 3, "protein_CLJU_c42730": -1.0, "protein_CLJU_c41100": -1.0, "RluB_mono": "-1.38888888888889e-5*mu", "nad_c": 1.0, "ahcys_c": 15.0, "RluC_mono": "-2.77777777777778e-5*mu", "protein_CLJU_c41020": -1.0, "protein_CLJU_c40990": -1.0, "RsmB_mono": "-2.77777777777778e-5*mu", "protein_CLJU_c40850": -1.0, "protein_CLJU_c42790": -1.0, "protein_CLJU_c41140": -1.0, "protein_CLJU_c40910": -1.0, "protein_CLJU_c13020": -1.0, "RsmE_mono": "-1.38888888888889e-5*mu", "Era_mono": "-1.38888888888889e-5*mu", "RluD_mono": "-4.16666666666667e-5*mu", "protein_CLJU_c02230": -1.0, "protein_CLJU_c41050": -1.0, "RlmH_dim": "-1.38888888888889e-5*mu", "protein_CLJU_c21320": -1.0, "h2o_c": -3, "protein_CLJU_c40980": -1.0, "protein_CLJU_c40860": -1.0, "h_c": 17.0, "RbgA_mono": "-1.38888888888889e-5*mu", "RimM_mono": "-1.38888888888889e-5*mu", "protein_CLJU_c40900": -1.0, "protein_CLJU_c41040": -1.0, "ribosome": 1, "protein_CLJU_c15890": -1.0, "protein_CLJU_c42970": -1.0, "protein_CLJU_c12890": -1.0, "protein_CLJU_c12800": -1.0, "protein_CLJU_c40970": -1.0, "protein_CLJU_c40870": -1.0, "protein_CLJU_c40710": -1.0, "RsuA_mono": "-1.38888888888889e-5*mu", "protein_CLJU_c42770": -1.0, "protein_CLJU_c40760": -1.0, "protein_CLJU_c07900": -1.0, "RlmB_mono": "-1.38888888888889e-5*mu", "RbfA_mono": "-1.38888888888889e-5*mu"}, "id": "formation_ribosome", "gene_reaction_rule": ""}, {"name": "", "upper_bound": 1000.0, "lower_bound": 0.0, "metabolites": {"protein_CLJU_c40770": -2.0, "protein_CLJU_c41110": -1.0, "protein_CLJU_c41120": -1.0, "RNA_Polymerase": 1}, "id": "formation_RNA_Polymerase", "gene_reaction_rule": ""}, {"name": "", "upper_bound": 1000.0, "lower_bound": 0.0, "metabolites": {"cys__L_c": -3, "h2o_c": -1705, "InfA_mono": "-1.38888888888889e-5*mu", "ile__L_c": -31, "generic_tRNA_asn__L_c": -24, "glu__L_c": -40, "generic_tRNA_phe__L_c": -17, "generic_InfC": "-1.38888888888889e-5*mu", "arg__L_c": -27, "h_c": 1704, "RNA_CLJU_c00170": -2e-08, "generic_tRNA_ala__L_c": -26, "protein_biomass": 48.876651999999986, "trp__L_c": -3, "val__L_c": -26, "generic_tRNA_gly_c": -26, "gdp_c": 852, "generic_tRNA_met__L_c": -9, "atp_c": -852, "protein_CLJU_c00170": 1, "ribosome": "-0.0052129221732746*mu - 0.00203825256975037", "pro__L_c": -21, "generic_tRNA_tyr__L_c": -19, "ser__L_c": -19, "generic_tRNA_asp__L_c": -30, "generic_Def": "-1.38888888888889e-5*mu", "PrfC_mono": "-1.38888888888889e-5*mu", "adp_c": 852, "generic_tRNA_cys__L_c": -3, "gtp_c": -852, "thr__L_c": -20, "generic_tRNA_his__L_c": -7, "gly_c": -26, "leu__L_c": -30, "lys__L_c": -38, "for_c": 1, "phe__L_c": -17, "ala__L_c": -26, "FusA_mono": "-0.00590277777777778*mu", "met__L_c": -9, "tyr__L_c": -19, "InfB_mono": "-1.38888888888889e-5*mu", "generic_tRNA_ser__L_c": -19, "generic_tRNA_pro__L_c": -21, "Frr_mono": "-1.38888888888889e-5*mu", "gln__L_c": -10, "generic_RF": "-1.38888888888889e-5*mu", "generic_tRNA_leu__L_c": -30, "generic_tRNA_arg__L_c": -27, "Tig_mono": "-1.38888888888889e-5*mu", "generic_tRNA_lys__L_c": -38, "asp__L_c": -30, "asn__L_c": -24, "generic_tRNA_ile__L_c": -31, "generic_tRNA_val__L_c": -26, "his__L_c": -7, "generic_tRNA_gln__L_c": -10, "generic_tRNA_trp__L_c": -3, "generic_Tuf_gtp": "-0.00590277777777778*mu", "pi_c": 1704, "generic_tRNA_glu__L_c": -40, "generic_tRNA_thr__L_c": -20}, "id": "translation_CLJU_c00170", "gene_reaction_rule": ""}, {"name": "", "upper_bound": 1000.0, "lower_bound": 0.0, "metabolites": {"cys__L_c": -5, "h2o_c": -1798, "protein_CLJU_c00620": 1, "InfA_mono": "-1.38888888888889e-5*mu", "adp_c": 898, "ile__L_c": -57, "generic_tRNA_asn__L_c": -10, "glu__L_c": -10, "generic_tRNA_phe__L_c": -26, "Map_mono_mod_2:fe2": "-1.38888888888889e-5*mu", "generic_InfC": "-1.38888888888889e-5*mu", "arg__L_c": -6, "generic_tRNA_thr__L_c": -26, "generic_tRNA_ala__L_c": -43, "protein_biomass": 46.83012000000001, "trp__L_c": -4, "val__L_c": -41, "generic_tRNA_pro__L_c": -19, "gdp_c": 898, "generic_tRNA_met__L_c": -20, "Tig_mono": "-1.38888888888889e-5*mu", "generic_tRNA_ile__L_c": -57, "ribosome": "-0.00549437102300538*mu - 0.00214829906999511", "pro__L_c": -19, "generic_tRNA_tyr__L_c": -6, "ser__L_c": -34, "generic_tRNA_asp__L_c": -5, "generic_Def": "-1.38888888888889e-5*mu", "PrfC_mono": "-1.38888888888889e-5*mu", "for_c": 1, "generic_tRNA_cys__L_c": -5, "gtp_c": -898, "thr__L_c": -26, "generic_tRNA_his__L_c": -6, "gly_c": -51, "leu__L_c": -55, "lys__L_c": -20, "generic_tRNA_glu__L_c": -10, "phe__L_c": -26, "ala__L_c": -43, "FusA_mono": "-0.00622222222222222*mu", "generic_tRNA_gly_c": -51, "RNA_CLJU_c00620": -2e-08, "met__L_c": -19, "tyr__L_c": -6, "InfB_mono": "-1.38888888888889e-5*mu", "generic_tRNA_ser__L_c": -34, "Frr_mono": "-1.38888888888889e-5*mu", "gln__L_c": -5, "generic_tRNA_leu__L_c": -55, "generic_tRNA_arg__L_c": -6, "atp_c": -898, "generic_tRNA_lys__L_c": -20, "asp__L_c": -5, "asn__L_c": -10, "PrfB_mono": "-1.38888888888889e-5*mu", "generic_tRNA_val__L_c": -41, "his__L_c": -6, "generic_tRNA_gln__L_c": -5, "generic_tRNA_trp__L_c": -4, "generic_Tuf_gtp": "-0.00622222222222222*mu", "pi_c": 1796, "h_c": 1796}, "id": "translation_CLJU_c00620", "gene_reaction_rule": ""}, {"name": "", "upper_bound": 1000.0, "lower_bound": 0.0, "metabolites": {"cys__L_c": -4, "h2o_c": -1113, "generic_tRNA_tyr__L_c": -13, "InfA_mono": "-1.38888888888889e-5*mu", "ile__L_c": -28, "generic_tRNA_asn__L_c": -22, "glu__L_c": -19, "generic_tRNA_phe__L_c": -8, "generic_InfC": "-1.38888888888889e-5*mu", "arg__L_c": -7, "generic_tRNA_thr__L_c": -11, "generic_tRNA_ala__L_c": -20, "protein_biomass": 30.931811999999997, "PrfC_mono": "-1.38888888888889e-5*mu", "val__L_c": -24, "generic_tRNA_pro__L_c": -8, "gdp_c": 556, "generic_tRNA_met__L_c": -7, "Tig_mono": "-1.38888888888889e-5*mu", "generic_tRNA_ile__L_c": -28, "ribosome": "-0.00340186000978953*mu - 0.0013301272638277", "pro__L_c": -8, "generic_tRNA_gly_c": -16, "ser__L_c": -18, "generic_tRNA_asp__L_c": -14, "generic_Def": "-1.38888888888889e-5*mu", "for_c": 1, "protein_CLJU_c00660": 1, "generic_tRNA_gln__L_c": -5, "thr__L_c": -11, "generic_tRNA_his__L_c": -7, "gly_c": -16, "leu__L_c": -23, "lys__L_c": -24, "adp_c": 556, "phe__L_c": -8, "ala__L_c": -20, "FusA_mono": "-0.00384722222222222*mu", "met__L_c": -7, "tyr__L_c": -13, "InfB_mono": "-1.38888888888889e-5*mu", "generic_tRNA_ser__L_c": -18, "Frr_mono": "-1.38888888888889e-5*mu", "gln__L_c": -5, "generic_tRNA_leu__L_c": -23, "generic_tRNA_arg__L_c": -7, "atp_c": -556, "generic_tRNA_lys__L_c": -24, "asp__L_c": -14, "asn__L_c": -22, "PrfB_mono": "-1.38888888888889e-5*mu", "generic_tRNA_cys__L_c": -4, "RNA_CLJU_c00660": -2e-08, "generic_tRNA_val__L_c": -24, "his__L_c": -7, "gtp_c": -556, "generic_Tuf_gtp": "-0.00384722222222222*mu", "pi_c": 1112, "generic_tRNA_glu__L_c": -19, "h_c": 1112}, "id": "translation_CLJU_c00660", "gene_reaction_rule": ""}, {"name": "", "upper_bound": 1000.0, "lower_bound": 0.0, "metabolites": {"cys__L_c": -2, "h2o_c": -1910, "InfA_mono": "-1.38888888888889e-5*mu", "ile__L_c": -40, "generic_tRNA_asn__L_c": -26, "glu__L_c": -41, "generic_tRNA_phe__L_c": -21, "Map_mono_mod_2:fe2": "-1.38888888888889e-5*mu", "generic_InfC": "-1.38888888888889e-5*mu", "arg__L_c": -14, "generic_tRNA_thr__L_c": -34, "generic_tRNA_ala__L_c": -27, "trp__L_c": -2, "val__L_c": -40, "generic_tRNA_gly_c": -32, "gdp_c": 954, "generic_tRNA_met__L_c": -5, "Tig_mono": "-1.38888888888889e-5*mu", "generic_tRNA_ile__L_c": -40, "ribosome": "-0.00583700440528634*mu - 0.00228226872246696", "pro__L_c": -12, "RNA_CLJU_c00670": -2e-08, "generic_tRNA_tyr__L_c": -13, "ser__L_c": -32, "generic_tRNA_asp__L_c": -26, "generic_Def": "-1.38888888888889e-5*mu", "PrfC_mono": "-1.38888888888889e-5*mu", "adp_c": 954, "generic_tRNA_cys__L_c": -2, "gtp_c": -954, "thr__L_c": -34, "generic_tRNA_his__L_c": -7, "gly_c": -32, "leu__L_c": -39, "lys__L_c": -57, "generic_tRNA_gln__L_c": -7, "phe__L_c": -21, "ala__L_c": -27, "FusA_mono": "-0.00661111111111111*mu", "met__L_c": -4, "tyr__L_c": -13, "InfB_mono": "-1.38888888888889e-5*mu", "generic_tRNA_ser__L_c": -32, "generic_tRNA_pro__L_c": -12, "Frr_mono": "-1.38888888888889e-5*mu", "unmodeled_protein_biomass": 53.110231000000006, "gln__L_c": -7, "generic_RF": "-1.38888888888889e-5*mu", "generic_tRNA_leu__L_c": -39, "generic_tRNA_arg__L_c": -14, "atp_c": -954, "generic_tRNA_lys__L_c": -57, "asp__L_c": -26, "asn__L_c": -26, "for_c": 1, "generic_tRNA_val__L_c": -40, "his__L_c": -7, "protein_CLJU_c00670": 1, "generic_tRNA_trp__L_c": -2, "generic_Tuf_gtp": "-0.00661111111111111*mu", "pi_c": 1908, "generic_tRNA_glu__L_c": -41, "h_c": 1908}, "id": "translation_CLJU_c00670", "gene_reaction_rule": ""}, {"name": "", "upper_bound": 1000.0, "lower_bound": 0.0, "metabolites": {"cys__L_c": -3, "h2o_c": -1189, "generic_tRNA_tyr__L_c": -3, "InfA_mono": "-1.38888888888889e-5*mu", "ile__L_c": -28, "generic_tRNA_asn__L_c": -18, "glu__L_c": -21, "generic_tRNA_phe__L_c": -7, "generic_InfC": "-1.38888888888889e-5*mu", "arg__L_c": -5, "generic_tRNA_thr__L_c": -11, "generic_tRNA_ala__L_c": -26, "protein_biomass": 31.636788999999993, "PrfC_mono": "-1.38888888888889e-5*mu", "val__L_c": -29, "generic_tRNA_pro__L_c": -9, "gdp_c": 594, "generic_tRNA_met__L_c": -13, "Tig_mono": "-1.38888888888889e-5*mu", "generic_tRNA_ile__L_c": -28, "ribosome": "-0.00363436123348018*mu - 0.00142103524229075", "pro__L_c": -9, "generic_tRNA_gly_c": -30, "ser__L_c": -14, "generic_tRNA_asp__L_c": -19, "generic_Def": "-1.38888888888889e-5*mu", "for_c": 1, "generic_tRNA_cys__L_c": -3, "gtp_c": -594, "thr__L_c": -11, "generic_tRNA_his__L_c": -7, "gly_c": -30, "leu__L_c": -22, "lys__L_c": -27, "adp_c": 594, "phe__L_c": -7, "ala__L_c": -26, "FusA_mono": "-0.00411111111111111*mu", "RNA_CLJU_c00680": -2e-08, "protein_CLJU_c00680": 1, "met__L_c": -13, "tyr__L_c": -3, "InfB_mono": "-1.38888888888889e-5*mu", "generic_tRNA_ser__L_c": -14, "Frr_mono": "-1.38888888888889e-5*mu", "gln__L_c": -5, "generic_tRNA_leu__L_c": -22, "generic_tRNA_arg__L_c": -5, "atp_c": -594, "generic_tRNA_lys__L_c": -27, "asp__L_c": -19, "asn__L_c": -18, "PrfB_mono": "-1.38888888888889e-5*mu", "generic_tRNA_val__L_c": -29, "his__L_c": -7, "generic_tRNA_gln__L_c": -5, "generic_Tuf_gtp": "-0.00411111111111111*mu", "pi_c": 1188, "generic_tRNA_glu__L_c": -21, "h_c": 1188}, "id": "translation_CLJU_c00680", "gene_reaction_rule": ""}, {"name": "", "upper_bound": 1000.0, "lower_bound": 0.0, "metabolites": {"cys__L_c": -8, "h2o_c": -1189, "InfA_mono": "-1.38888888888889e-5*mu", "ile__L_c": -31, "generic_tRNA_asn__L_c": -21, "glu__L_c": -14, "generic_tRNA_phe__L_c": -22, "generic_InfC": "-1.38888888888889e-5*mu", "arg__L_c": -9, "generic_tRNA_thr__L_c": -16, "RNA_CLJU_c00710": -2e-08, "generic_tRNA_ala__L_c": -7, "protein_biomass": 34.392087000000004, "trp__L_c": -2, "val__L_c": -11, "generic_tRNA_pro__L_c": -7, "gdp_c": 594, "generic_tRNA_met__L_c": -3, "Tig_mono": "-1.38888888888889e-5*mu", "generic_tRNA_ile__L_c": -31, "ribosome": "-0.00363436123348018*mu - 0.00142103524229075", "pro__L_c": -7, "generic_tRNA_tyr__L_c": -18, "ser__L_c": -21, "generic_tRNA_asp__L_c": -17, "generic_Def": "-1.38888888888889e-5*mu", "PrfC_mono": "-1.38888888888889e-5*mu", "adp_c": 594, "generic_tRNA_cys__L_c": -8, "gtp_c": -594, "thr__L_c": -16, "generic_tRNA_his__L_c": -4, "gly_c": -20, "leu__L_c": -23, "lys__L_c": -38, "for_c": 1, "phe__L_c": -22, "ala__L_c": -7, "FusA_mono": "-0.00411111111111111*mu", "generic_tRNA_gly_c": -20, "met__L_c": -3, "tyr__L_c": -18, "InfB_mono": "-1.38888888888889e-5*mu", "generic_tRNA_ser__L_c": -21, "Frr_mono": "-1.38888888888889e-5*mu", "gln__L_c": -5, "generic_RF": "-1.38888888888889e-5*mu", "generic_tRNA_leu__L_c": -23, "generic_tRNA_arg__L_c": -9, "atp_c": -594, "generic_tRNA_lys__L_c": -38, "asp__L_c": -17, "asn__L_c": -21, "generic_tRNA_val__L_c": -11, "his__L_c": -4, "generic_tRNA_gln__L_c": -5, "protein_CLJU_c00710": 1, "generic_tRNA_trp__L_c": -2, "generic_Tuf_gtp": "-0.00411111111111111*mu", "pi_c": 1188, "generic_tRNA_glu__L_c": -14, "h_c": 1188}, "id": "translation_CLJU_c00710", "gene_reaction_rule": ""}, {"name": "", "upper_bound": 1000.0, "lower_bound": 0.0, "metabolites": {"cys__L_c": -7, "h2o_c": -581, "InfA_mono": "-1.38888888888889e-5*mu", "ile__L_c": -12, "generic_tRNA_asn__L_c": -9, "glu__L_c": -10, "generic_tRNA_phe__L_c": -4, "RNA_CLJU_c00760": -2e-08, "generic_InfC": "-1.38888888888889e-5*mu", "arg__L_c": -8, "generic_tRNA_thr__L_c": -6, "generic_tRNA_ala__L_c": -10, "protein_biomass": 16.390429, "trp__L_c": -3, "val__L_c": -10, "generic_tRNA_gly_c": -9, "gdp_c": 290, "generic_tRNA_met__L_c": -8, "atp_c": -290, "generic_tRNA_ile__L_c": -12, "ribosome": "-0.00177435144395497*mu - 0.000693771414586393", "pro__L_c": -4, "protein_CLJU_c00760": 1, "generic_tRNA_tyr__L_c": -3, "ser__L_c": -8, "generic_tRNA_asp__L_c": -4, "generic_Def": "-1.38888888888889e-5*mu", "PrfC_mono": "-1.38888888888889e-5*mu", "adp_c": 290, "generic_tRNA_cys__L_c": -7, "gtp_c": -290, "thr__L_c": -6, "generic_tRNA_his__L_c": -2, "gly_c": -9, "leu__L_c": -13, "lys__L_c": -9, "generic_tRNA_glu__L_c": -10, "phe__L_c": -4, "ala__L_c": -10, "FusA_mono": "-0.002*mu", "met__L_c": -8, "tyr__L_c": -3, "InfB_mono": "-1.38888888888889e-5*mu", "generic_tRNA_ser__L_c": -8, "generic_tRNA_pro__L_c": -4, "Frr_mono": "-1.38888888888889e-5*mu", "gln__L_c": -6, "generic_RF": "-1.38888888888889e-5*mu", "generic_tRNA_leu__L_c": -13, "generic_tRNA_arg__L_c": -8, "Tig_mono": "-1.38888888888889e-5*mu", "generic_tRNA_lys__L_c": -9, "asp__L_c": -4, "asn__L_c": -9, "for_c": 1, "generic_tRNA_val__L_c": -10, "his__L_c": -2, "generic_tRNA_gln__L_c": -6, "generic_tRNA_trp__L_c": -3, "generic_Tuf_gtp": "-0.002*mu", "pi_c": 580, "h_c": 580}, "id": "translation_CLJU_c00760", "gene_reaction_rule": ""}, {"name": "", "upper_bound": 1000.0, "lower_bound": 0.0, "metabolites": {"cys__L_c": -10, "h2o_c": -978, "RNA_CLJU_c00930": -2e-08, "InfA_mono": "-1.38888888888889e-5*mu", "ile__L_c": -28, "generic_tRNA_asn__L_c": -20, "glu__L_c": -10, "generic_tRNA_phe__L_c": -14, "Map_mono_mod_2:fe2": "-1.38888888888889e-5*mu", "generic_InfC": "-1.38888888888889e-5*mu", "arg__L_c": -12, "h_c": 976, "generic_tRNA_ala__L_c": -7, "protein_biomass": 28.051294, "trp__L_c": -1, "val__L_c": -17, "generic_tRNA_tyr__L_c": -8, "gdp_c": 488, "generic_tRNA_met__L_c": -2, "Tig_mono": "-1.38888888888889e-5*mu", "generic_tRNA_ile__L_c": -28, "ribosome": "-0.00298580518844836*mu - 0.00116744982868331", "pro__L_c": -8, "generic_tRNA_gly_c": -11, "ser__L_c": -19, "generic_tRNA_asp__L_c": -8, "generic_Def": "-1.38888888888889e-5*mu", "PrfC_mono": "-1.38888888888889e-5*mu", "adp_c": 488, "generic_tRNA_cys__L_c": -10, "gtp_c": -488, "thr__L_c": -8, "generic_tRNA_his__L_c": -5, "gly_c": -11, "leu__L_c": -19, "lys__L_c": -28, "for_c": 1, "phe__L_c": -14, "ala__L_c": -7, "FusA_mono": "-0.003375*mu", "met__L_c": -1, "tyr__L_c": -8, "InfB_mono": "-1.38888888888889e-5*mu", "generic_tRNA_ser__L_c": -19, "generic_tRNA_pro__L_c": -8, "Frr_mono": "-1.38888888888889e-5*mu", "gln__L_c": -9, "generic_RF": "-1.38888888888889e-5*mu", "generic_tRNA_leu__L_c": -19, "generic_tRNA_arg__L_c": -12, "atp_c": -488, "generic_tRNA_lys__L_c": -28, "asp__L_c": -8, "protein_CLJU_c00930": 1, "asn__L_c": -20, "generic_tRNA_val__L_c": -17, "his__L_c": -5, "generic_tRNA_gln__L_c": -9, "generic_tRNA_trp__L_c": -1, "generic_Tuf_gtp": "-0.003375*mu", "pi_c": 976, "generic_tRNA_glu__L_c": -10, "generic_tRNA_thr__L_c": -8}, "id": "translation_CLJU_c00930", "gene_reaction_rule": ""}, {"name": "", "upper_bound": 1000.0, "lower_bound": 0.0, "metabolites": {"cys__L_c": -7, "h2o_c": -1425, "InfA_mono": "-1.38888888888889e-5*mu", "ile__L_c": -26, "generic_tRNA_asn__L_c": -16, "glu__L_c": -29, "generic_tRNA_phe__L_c": -11, "generic_InfC": "-1.38888888888889e-5*mu", "arg__L_c": -17, "generic_tRNA_thr__L_c": -17, "generic_tRNA_ala__L_c": -25, "protein_biomass": 40.343675000000005, "trp__L_c": -4, "val__L_c": -20, "generic_tRNA_gly_c": -23, "gdp_c": 712, "generic_tRNA_met__L_c": -11, "atp_c": -712, "generic_tRNA_ile__L_c": -26, "ribosome": "-0.0043563387175722*mu - 0.00170332843857073", "pro__L_c": -10, "generic_tRNA_tyr__L_c": -15, "ser__L_c": -22, "generic_tRNA_asp__L_c": -21, "generic_Def": "-1.38888888888889e-5*mu", "PrfC_mono": "-1.38888888888889e-5*mu", "adp_c": 712, "generic_tRNA_cys__L_c": -7, "gtp_c": -712, "thr__L_c": -17, "generic_tRNA_his__L_c": -8, "gly_c": -23, "leu__L_c": -33, "lys__L_c": -34, "generic_tRNA_glu__L_c": -29, "phe__L_c": -11, "ala__L_c": -25, "RNA_CLJU_c00960": -2e-08, "FusA_mono": "-0.00493055555555556*mu", "met__L_c": -11, "tyr__L_c": -15, "InfB_mono": "-1.38888888888889e-5*mu", "generic_tRNA_ser__L_c": -22, "generic_tRNA_pro__L_c": -10, "Frr_mono": "-1.38888888888889e-5*mu", "gln__L_c": -7, "generic_RF": "-1.38888888888889e-5*mu", "generic_tRNA_leu__L_c": -33, "generic_tRNA_arg__L_c": -17, "Tig_mono": "-1.38888888888889e-5*mu", "generic_tRNA_lys__L_c": -34, "asp__L_c": -21, "asn__L_c": -16, "for_c": 1, "generic_tRNA_val__L_c": -20, "his__L_c": -8, "generic_tRNA_gln__L_c": -7, "generic_tRNA_trp__L_c": -4, "generic_Tuf_gtp": "-0.00493055555555556*mu", "pi_c": 1424, "protein_CLJU_c00960": 1, "h_c": 1424}, "id": "translation_CLJU_c00960", "gene_reaction_rule": ""}, {"name": "", "upper_bound": 1000.0, "lower_bound": 0.0, "metabolites": {"cys__L_c": -4, "h2o_c": -1233, "InfA_mono": "-1.38888888888889e-5*mu", "ile__L_c": -28, "generic_tRNA_asn__L_c": -20, "glu__L_c": -27, "generic_tRNA_phe__L_c": -9, "RNA_CLJU_c00970": -2e-08, "generic_InfC": "-1.38888888888889e-5*mu", "arg__L_c": -13, "generic_tRNA_thr__L_c": -12, "generic_tRNA_ala__L_c": -24, "protein_biomass": 34.094756, "trp__L_c": -1, "val__L_c": -31, "generic_tRNA_gly_c": -27, "gdp_c": 616, "generic_tRNA_met__L_c": -9, "Tig_mono": "-1.38888888888889e-5*mu", "generic_tRNA_ile__L_c": -28, "ribosome": "-0.00376896720509055*mu - 0.00147366617719041", "pro__L_c": -6, "generic_tRNA_tyr__L_c": -9, "ser__L_c": -8, "generic_tRNA_asp__L_c": -18, "generic_Def": "-1.38888888888889e-5*mu", "PrfC_mono": "-1.38888888888889e-5*mu", "adp_c": 616, "generic_tRNA_cys__L_c": -4, "generic_tRNA_gln__L_c": -3, "thr__L_c": -12, "generic_tRNA_his__L_c": -4, "gly_c": -27, "protein_CLJU_c00970": 1, "leu__L_c": -22, "lys__L_c": -33, "for_c": 1, "phe__L_c": -9, "ala__L_c": -24, "FusA_mono": "-0.00426388888888889*mu", "met__L_c": -9, "tyr__L_c": -9, "InfB_mono": "-1.38888888888889e-5*mu", "generic_tRNA_ser__L_c": -8, "generic_tRNA_pro__L_c": -6, "Frr_mono": "-1.38888888888889e-5*mu", "gln__L_c": -3, "generic_RF": "-1.38888888888889e-5*mu", "generic_tRNA_leu__L_c": -22, "generic_tRNA_arg__L_c": -13, "atp_c": -616, "generic_tRNA_lys__L_c": -33, "asp__L_c": -18, "asn__L_c": -20, "generic_tRNA_val__L_c": -31, "his__L_c": -4, "gtp_c": -616, "generic_tRNA_trp__L_c": -1, "generic_Tuf_gtp": "-0.00426388888888889*mu", "pi_c": 1232, "generic_tRNA_glu__L_c": -27, "h_c": 1232}, "id": "translation_CLJU_c00970", "gene_reaction_rule": ""}, {"name": "", "upper_bound": 1000.0, "lower_bound": 0.0, "metabolites": {"cys__L_c": -4, "h2o_c": -1257, "InfA_mono": "-1.38888888888889e-5*mu", "ile__L_c": -41, "generic_tRNA_asn__L_c": -26, "glu__L_c": -24, "generic_tRNA_phe__L_c": -18, "protein_CLJU_c00990": 1, "generic_InfC": "-1.38888888888889e-5*mu", "arg__L_c": -11, "generic_tRNA_thr__L_c": -9, "generic_tRNA_ala__L_c": -10, "protein_biomass": 36.054894000000004, "trp__L_c": -2, "val__L_c": -11, "generic_tRNA_gly_c": -20, "gdp_c": 628, "generic_tRNA_met__L_c": -4, "Tig_mono": "-1.38888888888889e-5*mu", "generic_tRNA_ile__L_c": -41, "ribosome": "-0.00384238864415076*mu - 0.00150237395986295", "pro__L_c": -3, "generic_tRNA_tyr__L_c": -14, "ser__L_c": -27, "generic_tRNA_asp__L_c": -15, "generic_Def": "-1.38888888888889e-5*mu", "PrfC_mono": "-1.38888888888889e-5*mu", "adp_c": 628, "generic_tRNA_cys__L_c": -4, "gtp_c": -628, "thr__L_c": -9, "generic_tRNA_his__L_c": -3, "gly_c": -20, "leu__L_c": -33, "lys__L_c": -33, "for_c": 1, "phe__L_c": -18, "ala__L_c": -10, "FusA_mono": "-0.00434722222222222*mu", "met__L_c": -4, "tyr__L_c": -14, "InfB_mono": "-1.38888888888889e-5*mu", "generic_tRNA_ser__L_c": -27, "generic_tRNA_pro__L_c": -3, "Frr_mono": "-1.38888888888889e-5*mu", "gln__L_c": -6, "generic_RF": "-1.38888888888889e-5*mu", "generic_tRNA_leu__L_c": -33, "generic_tRNA_arg__L_c": -11, "atp_c": -628, "generic_tRNA_lys__L_c": -33, "asp__L_c": -15, "asn__L_c": -26, "RNA_CLJU_c00990": -2e-08, "generic_tRNA_val__L_c": -11, "his__L_c": -3, "generic_tRNA_gln__L_c": -6, "generic_tRNA_trp__L_c": -2, "generic_Tuf_gtp": "-0.00434722222222222*mu", "pi_c": 1256, "generic_tRNA_glu__L_c": -24, "h_c": 1256}, "id": "translation_CLJU_c00990", "gene_reaction_rule": ""}, {"name": "", "upper_bound": 1000.0, "lower_bound": 0.0, "metabolites": {"cys__L_c": -1, "h2o_c": -989, "generic_tRNA_tyr__L_c": -13, "InfA_mono": "-1.38888888888889e-5*mu", "ile__L_c": -15, "generic_tRNA_asn__L_c": -15, "glu__L_c": -31, "generic_tRNA_phe__L_c": -9, "generic_InfC": "-1.38888888888889e-5*mu", "arg__L_c": -6, "generic_tRNA_thr__L_c": -5, "generic_tRNA_ala__L_c": -18, "protein_biomass": 28.528683000000004, "PrfC_mono": "-1.38888888888889e-5*mu", "val__L_c": -14, "generic_tRNA_pro__L_c": -7, "gdp_c": 494, "generic_tRNA_met__L_c": -9, "Tig_mono": "-1.38888888888889e-5*mu", "generic_tRNA_ile__L_c": -15, "ribosome": "-0.00302251590797846*mu - 0.00118180372001958", "pro__L_c": -7, "generic_tRNA_gly_c": -9, "ser__L_c": -17, "generic_tRNA_asp__L_c": -12, "generic_Def": "-1.38888888888889e-5*mu", "adp_c": 494, "generic_tRNA_cys__L_c": -1, "gtp_c": -494, "thr__L_c": -5, "generic_tRNA_his__L_c": -2, "gly_c": -9, "RNA_CLJU_c01180": -2e-08, "leu__L_c": -18, "lys__L_c": -35, "for_c": 1, "phe__L_c": -9, "ala__L_c": -18, "FusA_mono": "-0.00341666666666667*mu", "protein_CLJU_c01180": 1, "met__L_c": -9, "tyr__L_c": -13, "InfB_mono": "-1.38888888888889e-5*mu", "generic_tRNA_ser__L_c": -17, "Frr_mono": "-1.38888888888889e-5*mu", "gln__L_c": -11, "generic_RF": "-1.38888888888889e-5*mu", "generic_tRNA_leu__L_c": -18, "generic_tRNA_arg__L_c": -6, "atp_c": -494, "generic_tRNA_lys__L_c": -35, "asp__L_c": -12, "asn__L_c": -15, "generic_tRNA_val__L_c": -14, "his__L_c": -2, "generic_tRNA_gln__L_c": -11, "generic_Tuf_gtp": "-0.00341666666666667*mu", "pi_c": 988, "generic_tRNA_glu__L_c": -31, "h_c": 988}, "id": "translation_CLJU_c01180", "gene_reaction_rule": ""}, {"name": "", "upper_bound": 1000.0, "lower_bound": 0.0, "metabolites": {"RNA_CLJU_c01200": -2e-08, "InfA_mono": "-1.38888888888889e-5*mu", "ile__L_c": -34, "generic_tRNA_asn__L_c": -26, "glu__L_c": -39, "generic_tRNA_phe__L_c": -19, "h2o_c": -1953, "generic_InfC": "-1.38888888888889e-5*mu", "arg__L_c": -14, "generic_tRNA_thr__L_c": -29, "generic_tRNA_ala__L_c": -35, "protein_biomass": 55.332345, "trp__L_c": -11, "val__L_c": -33, "generic_tRNA_gly_c": -38, "protein_CLJU_c01200": 1, "gdp_c": 976, "generic_tRNA_met__L_c": -20, "Tig_mono": "-1.38888888888889e-5*mu", "generic_tRNA_ile__L_c": -34, "ribosome": "-0.00597161037689672*mu - 0.00233489965736662", "pro__L_c": -16, "generic_tRNA_tyr__L_c": -19, "ser__L_c": -18, "generic_tRNA_asp__L_c": -29, "generic_Def": "-1.38888888888889e-5*mu", "PrfC_mono": "-1.38888888888889e-5*mu", "adp_c": 976, "gtp_c": -976, "thr__L_c": -29, "generic_tRNA_his__L_c": -15, "gly_c": -38, "leu__L_c": -38, "lys__L_c": -39, "for_c": 1, "phe__L_c": -19, "ala__L_c": -35, "FusA_mono": "-0.00676388888888889*mu", "met__L_c": -20, "tyr__L_c": -19, "InfB_mono": "-1.38888888888889e-5*mu", "generic_tRNA_ser__L_c": -18, "generic_tRNA_pro__L_c": -16, "Frr_mono": "-1.38888888888889e-5*mu", "gln__L_c": -16, "generic_RF": "-1.38888888888889e-5*mu", "generic_tRNA_leu__L_c": -38, "generic_tRNA_arg__L_c": -14, "atp_c": -976, "generic_tRNA_lys__L_c": -39, "asp__L_c": -29, "asn__L_c": -26, "generic_tRNA_val__L_c": -33, "his__L_c": -15, "generic_tRNA_gln__L_c": -16, "generic_tRNA_trp__L_c": -11, "generic_Tuf_gtp": "-0.00676388888888889*mu", "pi_c": 1952, "generic_tRNA_glu__L_c": -39, "h_c": 1952}, "id": "translation_CLJU_c01200", "gene_reaction_rule": ""}, {"name": "", "upper_bound": 1000.0, "lower_bound": 0.0, "metabolites": {"cys__L_c": -1, "h2o_c": -933, "InfA_mono": "-1.38888888888889e-5*mu", "ile__L_c": -14, "generic_tRNA_asn__L_c": -16, "glu__L_c": -9, "generic_tRNA_phe__L_c": -7, "generic_InfC": "-1.38888888888889e-5*mu", "arg__L_c": -5, "generic_tRNA_thr__L_c": -16, "generic_tRNA_ala__L_c": -12, "protein_biomass": 26.008702999999997, "trp__L_c": -3, "val__L_c": -24, "generic_tRNA_tyr__L_c": -9, "gdp_c": 466, "generic_tRNA_met__L_c": -7, "Tig_mono": "-1.38888888888889e-5*mu", "generic_tRNA_ile__L_c": -14, "ribosome": "-0.00285119921683798*mu - 0.00111481889378365", "pro__L_c": -13, "protein_CLJU_c01210": 1, "generic_tRNA_pro__L_c": -13, "ser__L_c": -11, "generic_tRNA_asp__L_c": -18, "generic_Def": "-1.38888888888889e-5*mu", "PrfC_mono": "-1.38888888888889e-5*mu", "adp_c": 466, "generic_tRNA_cys__L_c": -1, "gtp_c": -466, "thr__L_c": -16, "generic_tRNA_his__L_c": -11, "gly_c": -16, "leu__L_c": -17, "lys__L_c": -18, "RNA_CLJU_c01210": -2e-08, "phe__L_c": -7, "ala__L_c": -12, "FusA_mono": "-0.00322222222222222*mu", "generic_tRNA_gly_c": -16, "met__L_c": -7, "tyr__L_c": -9, "InfB_mono": "-1.38888888888889e-5*mu", "generic_tRNA_ser__L_c": -11, "Frr_mono": "-1.38888888888889e-5*mu", "gln__L_c": -6, "generic_RF": "-1.38888888888889e-5*mu", "generic_tRNA_leu__L_c": -17, "generic_tRNA_arg__L_c": -5, "atp_c": -466, "generic_tRNA_lys__L_c": -18, "asp__L_c": -18, "asn__L_c": -16, "for_c": 1, "generic_tRNA_val__L_c": -24, "his__L_c": -11, "generic_tRNA_gln__L_c": -6, "generic_tRNA_trp__L_c": -3, "generic_Tuf_gtp": "-0.00322222222222222*mu", "pi_c": 932, "generic_tRNA_glu__L_c": -9, "h_c": 932}, "id": "translation_CLJU_c01210", "gene_reaction_rule": ""}, {"name": "", "upper_bound": 1000.0, "lower_bound": 0.0, "metabolites": {"cys__L_c": -3, "h2o_c": -2138, "InfA_mono": "-1.38888888888889e-5*mu", "RNA_CLJU_c01220": -2e-08, "generic_tRNA_asn__L_c": -31, "glu__L_c": -38, "generic_tRNA_phe__L_c": -25, "protein_CLJU_c01220": 1, "Map_mono_mod_2:fe2": "-1.38888888888889e-5*mu", "generic_InfC": "-1.38888888888889e-5*mu", "arg__L_c": -11, "generic_tRNA_thr__L_c": -30, "generic_tRNA_ala__L_c": -42, "protein_biomass": 58.755703000000004, "trp__L_c": -8, "val__L_c": -32, "generic_tRNA_tyr__L_c": -18, "gdp_c": 1068, "generic_tRNA_met__L_c": -17, "atp_c": -1068, "generic_tRNA_ile__L_c": -37, "ribosome": "-0.0065345080763583*mu - 0.00255499265785609", "pro__L_c": -25, "generic_tRNA_gly_c": -50, "ile__L_c": -37, "ser__L_c": -28, "generic_tRNA_asp__L_c": -23, "generic_Def": "-1.38888888888889e-5*mu", "PrfC_mono": "-1.38888888888889e-5*mu", "adp_c": 1068, "generic_tRNA_cys__L_c": -3, "gtp_c": -1068, "thr__L_c": -30, "generic_tRNA_his__L_c": -14, "gly_c": -50, "leu__L_c": -53, "lys__L_c": -39, "for_c": 1, "phe__L_c": -25, "ala__L_c": -42, "FusA_mono": "-0.00740277777777778*mu", "met__L_c": -16, "tyr__L_c": -18, "InfB_mono": "-1.38888888888889e-5*mu", "generic_tRNA_ser__L_c": -28, "generic_tRNA_pro__L_c": -25, "Frr_mono": "-1.38888888888889e-5*mu", "gln__L_c": -10, "PrfA_mono": "-1.38888888888889e-5*mu", "generic_tRNA_leu__L_c": -53, "generic_tRNA_arg__L_c": -11, "Tig_mono": "-1.38888888888889e-5*mu", "generic_tRNA_lys__L_c": -39, "asp__L_c": -23, "asn__L_c": -31, "generic_tRNA_val__L_c": -32, "his__L_c": -14, "generic_tRNA_gln__L_c": -10, "generic_tRNA_trp__L_c": -8, "generic_Tuf_gtp": "-0.00740277777777778*mu", "pi_c": 2136, "generic_tRNA_glu__L_c": -38, "h_c": 2136}, "id": "translation_CLJU_c01220", "gene_reaction_rule": ""}, {"name": "", "upper_bound": 1000.0, "lower_bound": 0.0, "metabolites": {"cys__L_c": -10, "h2o_c": -2041, "InfA_mono": "-1.38888888888889e-5*mu", "ile__L_c": -28, "generic_tRNA_asn__L_c": -34, "glu__L_c": -38, "generic_tRNA_phe__L_c": -17, "RNA_CLJU_c01240": -2e-08, "generic_InfC": "-1.38888888888889e-5*mu", "arg__L_c": -15, "generic_tRNA_thr__L_c": -24, "generic_tRNA_ala__L_c": -31, "protein_biomass": 57.86543999999999, "trp__L_c": -12, "val__L_c": -34, "generic_tRNA_tyr__L_c": -27, "gdp_c": 1020, "generic_tRNA_met__L_c": -10, "Tig_mono": "-1.38888888888889e-5*mu", "generic_tRNA_ile__L_c": -28, "ribosome": "-0.00624082232011748*mu - 0.00244016152716593", "pro__L_c": -16, "protein_CLJU_c01240": 1, "generic_tRNA_gly_c": -35, "ser__L_c": -31, "generic_tRNA_asp__L_c": -40, "generic_Def": "-1.38888888888889e-5*mu", "PrfC_mono": "-1.38888888888889e-5*mu", "adp_c": 1020, "generic_tRNA_cys__L_c": -10, "gtp_c": -1020, "thr__L_c": -24, "generic_tRNA_his__L_c": -7, "gly_c": -35, "leu__L_c": -45, "lys__L_c": -44, "generic_tRNA_glu__L_c": -38, "phe__L_c": -17, "ala__L_c": -31, "FusA_mono": "-0.00706944444444445*mu", "met__L_c": -10, "tyr__L_c": -27, "InfB_mono": "-1.38888888888889e-5*mu", "generic_tRNA_ser__L_c": -31, "generic_tRNA_pro__L_c": -16, "Frr_mono": "-1.38888888888889e-5*mu", "gln__L_c": -12, "generic_RF": "-1.38888888888889e-5*mu", "generic_tRNA_leu__L_c": -45, "generic_tRNA_arg__L_c": -15, "atp_c": -1020, "generic_tRNA_lys__L_c": -44, "asp__L_c": -40, "asn__L_c": -34, "for_c": 1, "generic_tRNA_val__L_c": -34, "his__L_c": -7, "generic_tRNA_gln__L_c": -12, "generic_tRNA_trp__L_c": -12, "generic_Tuf_gtp": "-0.00706944444444445*mu", "pi_c": 2040, "h_c": 2040}, "id": "translation_CLJU_c01240", "gene_reaction_rule": ""}, {"name": "", "upper_bound": 1000.0, "lower_bound": 0.0, "metabolites": {"cys__L_c": -4, "h2o_c": -1837, "InfA_mono": "-1.38888888888889e-5*mu", "ile__L_c": -50, "generic_tRNA_asn__L_c": -18, "glu__L_c": -10, "generic_tRNA_phe__L_c": -26, "generic_InfC": "-1.38888888888889e-5*mu", "arg__L_c": -9, "generic_tRNA_thr__L_c": -23, "generic_tRNA_ala__L_c": -28, "protein_biomass": 50.887894, "trp__L_c": -9, "val__L_c": -41, "generic_tRNA_pro__L_c": -13, "gdp_c": 918, "generic_tRNA_met__L_c": -16, "atp_c": -918, "generic_tRNA_ile__L_c": -50, "ribosome": "-0.00561674008810573*mu - 0.00219614537444934", "pro__L_c": -13, "generic_tRNA_tyr__L_c": -26, "ser__L_c": -29, "generic_tRNA_asp__L_c": -13, "generic_Def": "-1.38888888888889e-5*mu", "PrfC_mono": "-1.38888888888889e-5*mu", "adp_c": 918, "generic_tRNA_cys__L_c": -4, "gtp_c": -918, "thr__L_c": -23, "generic_tRNA_his__L_c": -2, "gly_c": -45, "leu__L_c": -50, "lys__L_c": -31, "for_c": 1, "phe__L_c": -26, "ala__L_c": -28, "FusA_mono": "-0.00636111111111111*mu", "generic_tRNA_gly_c": -45, "RNA_CLJU_c01250": -2e-08, "met__L_c": -16, "tyr__L_c": -26, "InfB_mono": "-1.38888888888889e-5*mu", "generic_tRNA_ser__L_c": -29, "Frr_mono": "-1.38888888888889e-5*mu", "gln__L_c": -16, "generic_RF": "-1.38888888888889e-5*mu", "generic_tRNA_leu__L_c": -50, "generic_tRNA_arg__L_c": -9, "Tig_mono": "-1.38888888888889e-5*mu", "generic_tRNA_lys__L_c": -31, "asp__L_c": -13, "protein_CLJU_c01250": 1, "asn__L_c": -18, "generic_tRNA_val__L_c": -41, "his__L_c": -2, "generic_tRNA_gln__L_c": -16, "generic_tRNA_trp__L_c": -9, "generic_Tuf_gtp": "-0.00636111111111111*mu", "pi_c": 1836, "generic_tRNA_glu__L_c": -10, "h_c": 1836}, "id": "translation_CLJU_c01250", "gene_reaction_rule": ""}, {"name": "", "upper_bound": 1000.0, "lower_bound": 0.0, "metabolites": {"cys__L_c": -4, "h2o_c": -1313, "InfA_mono": "-1.38888888888889e-5*mu", "ile__L_c": -23, "generic_tRNA_asn__L_c": -15, "glu__L_c": -11, "generic_tRNA_phe__L_c": -12, "generic_InfC": "-1.38888888888889e-5*mu", "RNA_CLJU_c01260": -2e-08, "generic_tRNA_thr__L_c": -24, "generic_tRNA_ser__L_c": -23, "arg__L_c": -4, "generic_tRNA_ala__L_c": -36, "protein_biomass": 35.024508000000004, "trp__L_c": -1, "val__L_c": -27, "generic_tRNA_gly_c": -26, "protein_CLJU_c01260": 1, "generic_tRNA_met__L_c": -8, "Tig_mono": "-1.38888888888889e-5*mu", "generic_tRNA_ile__L_c": -23, "ribosome": "-0.00401370533529124*mu - 0.00156935878609887", "pro__L_c": -10, "generic_tRNA_tyr__L_c": -10, "ser__L_c": -23, "generic_tRNA_asp__L_c": -21, "generic_Def": "-1.38888888888889e-5*mu", "PrfC_mono": "-1.38888888888889e-5*mu", "adp_c": 656, "generic_tRNA_cys__L_c": -4, "gtp_c": -656, "thr__L_c": -24, "gly_c": -26, "leu__L_c": -20, "lys__L_c": -37, "for_c": 1, "phe__L_c": -12, "ala__L_c": -36, "FusA_mono": "-0.00454166666666667*mu", "met__L_c": -8, "tyr__L_c": -10, "InfB_mono": "-1.38888888888889e-5*mu", "gdp_c": 656, "generic_tRNA_pro__L_c": -10, "Frr_mono": "-1.38888888888889e-5*mu", "gln__L_c": -16, "generic_RF": "-1.38888888888889e-5*mu", "generic_tRNA_leu__L_c": -20, "generic_tRNA_arg__L_c": -4, "atp_c": -656, "generic_tRNA_lys__L_c": -37, "asp__L_c": -21, "asn__L_c": -15, "generic_tRNA_val__L_c": -27, "generic_tRNA_gln__L_c": -16, "generic_tRNA_trp__L_c": -1, "generic_Tuf_gtp": "-0.00454166666666667*mu", "pi_c": 1312, "generic_tRNA_glu__L_c": -11, "h_c": 1312}, "id": "translation_CLJU_c01260", "gene_reaction_rule": ""}, {"name": "", "upper_bound": 1000.0, "lower_bound": 0.0, "metabolites": {"cys__L_c": -1, "h2o_c": -1998, "generic_tRNA_tyr__L_c": -13, "InfA_mono": "-1.38888888888889e-5*mu", "ile__L_c": -61, "generic_tRNA_asn__L_c": -26, "glu__L_c": -42, "RNA_CLJU_c01270": -2e-08, "generic_tRNA_phe__L_c": -12, "Map_mono_mod_2:fe2": "-1.38888888888889e-5*mu", "generic_InfC": "-1.38888888888889e-5*mu", "arg__L_c": -17, "generic_tRNA_thr__L_c": -20, "generic_tRNA_ala__L_c": -20, "protein_biomass": 55.072517999999995, "trp__L_c": -1, "val__L_c": -37, "generic_tRNA_pro__L_c": -12, "gdp_c": 998, "generic_tRNA_met__L_c": -20, "Tig_mono": "-1.38888888888889e-5*mu", "generic_tRNA_ile__L_c": -61, "ribosome": "-0.0061062163485071*mu - 0.00238753059226628", "pro__L_c": -12, "generic_tRNA_gly_c": -48, "ser__L_c": -36, "generic_tRNA_asp__L_c": -24, "generic_Def": "-1.38888888888889e-5*mu", "PrfC_mono": "-1.38888888888889e-5*mu", "for_c": 1, "generic_tRNA_cys__L_c": -1, "gtp_c": -998, "thr__L_c": -20, "generic_tRNA_his__L_c": -4, "gly_c": -48, "leu__L_c": -41, "lys__L_c": -52, "adp_c": 998, "phe__L_c": -12, "ala__L_c": -20, "FusA_mono": "-0.00691666666666667*mu", "met__L_c": -19, "tyr__L_c": -13, "InfB_mono": "-1.38888888888889e-5*mu", "generic_tRNA_ser__L_c": -36, "Frr_mono": "-1.38888888888889e-5*mu", "gln__L_c": -12, "generic_tRNA_leu__L_c": -41, "generic_tRNA_arg__L_c": -17, "atp_c": -998, "protein_CLJU_c01270": 1, "asp__L_c": -24, "asn__L_c": -26, "generic_tRNA_lys__L_c": -52, "PrfB_mono": "-1.38888888888889e-5*mu", "generic_tRNA_val__L_c": -37, "his__L_c": -4, "generic_tRNA_gln__L_c": -12, "generic_tRNA_trp__L_c": -1, "generic_Tuf_gtp": "-0.00691666666666667*mu", "pi_c": 1996, "generic_tRNA_glu__L_c": -42, "h_c": 1996}, "id": "translation_CLJU_c01270", "gene_reaction_rule": ""}, {"name": "", "upper_bound": 1000.0, "lower_bound": 0.0, "metabolites": {"cys__L_c": -3, "h2o_c": -1297, "InfA_mono": "-1.38888888888889e-5*mu", "ile__L_c": -45, "generic_tRNA_asn__L_c": -11, "glu__L_c": -5, "generic_tRNA_phe__L_c": -13, "generic_InfC": "-1.38888888888889e-5*mu", "arg__L_c": -7, "generic_tRNA_thr__L_c": -17, "RNA_CLJU_c01280": -2e-08, "generic_tRNA_ala__L_c": -34, "protein_biomass": 33.83903299999999, "PrfC_mono": "-1.38888888888889e-5*mu", "val__L_c": -32, "generic_tRNA_tyr__L_c": -9, "gdp_c": 648, "generic_tRNA_met__L_c": -15, "atp_c": -648, "generic_tRNA_ile__L_c": -45, "ribosome": "-0.0039647577092511*mu - 0.00155022026431718", "pro__L_c": -7, "generic_tRNA_gly_c": -39, "ser__L_c": -16, "generic_tRNA_asp__L_c": -11, "generic_Def": "-1.38888888888889e-5*mu", "adp_c": 648, "generic_tRNA_cys__L_c": -3, "gtp_c": -648, "thr__L_c": -17, "gly_c": -39, "leu__L_c": -33, "lys__L_c": -18, "generic_tRNA_glu__L_c": -5, "phe__L_c": -13, "protein_CLJU_c01280": 1, "ala__L_c": -34, "FusA_mono": "-0.00448611111111111*mu", "met__L_c": -15, "tyr__L_c": -9, "InfB_mono": "-1.38888888888889e-5*mu", "generic_tRNA_ser__L_c": -16, "generic_tRNA_pro__L_c": -7, "Frr_mono": "-1.38888888888889e-5*mu", "gln__L_c": -9, "generic_RF": "-1.38888888888889e-5*mu", "generic_tRNA_leu__L_c": -33, "generic_tRNA_arg__L_c": -7, "Tig_mono": "-1.38888888888889e-5*mu", "generic_tRNA_lys__L_c": -18, "asp__L_c": -11, "asn__L_c": -11, "for_c": 1, "generic_tRNA_val__L_c": -32, "generic_tRNA_gln__L_c": -9, "generic_Tuf_gtp": "-0.00448611111111111*mu", "pi_c": 1296, "h_c": 1296}, "id": "translation_CLJU_c01280", "gene_reaction_rule": ""}, {"name": "", "upper_bound": 1000.0, "lower_bound": 0.0, "metabolites": {"cys__L_c": -10, "h2o_c": -1930, "InfA_mono": "-1.38888888888889e-5*mu", "ile__L_c": -52, "generic_tRNA_asn__L_c": -40, "glu__L_c": -29, "generic_tRNA_phe__L_c": -18, "Map_mono_mod_2:fe2": "-1.38888888888889e-5*mu", "generic_InfC": "-1.38888888888889e-5*mu", "arg__L_c": -16, "generic_tRNA_thr__L_c": -14, "generic_tRNA_ala__L_c": -16, "protein_biomass": 54.710907000000006, "PrfC_mono": "-1.38888888888889e-5*mu", "val__L_c": -32, "generic_tRNA_gly_c": -27, "RNA_CLJU_c01380": -2e-08, "gdp_c": 964, "generic_tRNA_met__L_c": -11, "atp_c": -964, "generic_tRNA_ile__L_c": -52, "ribosome": "-0.00589818893783652*mu - 0.00230619187469408", "pro__L_c": -17, "generic_tRNA_tyr__L_c": -26, "ser__L_c": -40, "generic_tRNA_asp__L_c": -23, "generic_Def": "-1.38888888888889e-5*mu", "adp_c": 964, "generic_tRNA_cys__L_c": -10, "gtp_c": -964, "thr__L_c": -14, "generic_tRNA_his__L_c": -8, "gly_c": -27, "leu__L_c": -48, "protein_CLJU_c01380": 1, "lys__L_c": -46, "for_c": 1, "phe__L_c": -18, "ala__L_c": -16, "FusA_mono": "-0.00668055555555556*mu", "met__L_c": -10, "tyr__L_c": -26, "InfB_mono": "-1.38888888888889e-5*mu", "generic_tRNA_ser__L_c": -40, "generic_tRNA_pro__L_c": -17, "Frr_mono": "-1.38888888888889e-5*mu", "gln__L_c": -9, "generic_RF": "-1.38888888888889e-5*mu", "generic_tRNA_leu__L_c": -48, "generic_tRNA_arg__L_c": -16, "Tig_mono": "-1.38888888888889e-5*mu", "generic_tRNA_lys__L_c": -46, "asp__L_c": -23, "asn__L_c": -40, "generic_tRNA_val__L_c": -32, "his__L_c": -8, "generic_tRNA_gln__L_c": -9, "generic_Tuf_gtp": "-0.00668055555555556*mu", "pi_c": 1928, "generic_tRNA_glu__L_c": -29, "h_c": 1928}, "id": "translation_CLJU_c01380", "gene_reaction_rule": ""}, {"name": "", "upper_bound": 1000.0, "lower_bound": 0.0, "metabolites": {"protein_CLJU_c01390": 1, "cys__L_c": -3, "h2o_c": -910, "InfA_mono": "-1.38888888888889e-5*mu", "ile__L_c": -19, "generic_tRNA_asn__L_c": -17, "glu__L_c": -18, "generic_tRNA_phe__L_c": -10, "Map_mono_mod_2:fe2": "-1.38888888888889e-5*mu", "generic_InfC": "-1.38888888888889e-5*mu", "arg__L_c": -7, "generic_tRNA_thr__L_c": -8, "generic_tRNA_ala__L_c": -12, "protein_biomass": 26.689664999999998, "trp__L_c": -4, "val__L_c": -9, "generic_tRNA_tyr__L_c": -16, "gdp_c": 454, "generic_tRNA_met__L_c": -6, "atp_c": -454, "generic_tRNA_ile__L_c": -19, "ribosome": "-0.00277777777777778*mu - 0.00108611111111111", "pro__L_c": -6, "generic_tRNA_pro__L_c": -6, "ser__L_c": -13, "generic_tRNA_asp__L_c": -16, "generic_Def": "-1.38888888888889e-5*mu", "PrfC_mono": "-1.38888888888889e-5*mu", "adp_c": 454, "generic_tRNA_cys__L_c": -3, "gtp_c": -454, "thr__L_c": -8, "generic_tRNA_his__L_c": -4, "gly_c": -10, "PrfA_mono": "-1.38888888888889e-5*mu", "leu__L_c": -18, "lys__L_c": -28, "for_c": 1, "phe__L_c": -10, "ala__L_c": -12, "FusA_mono": "-0.00313888888888889*mu", "generic_tRNA_gly_c": -10, "met__L_c": -5, "tyr__L_c": -16, "InfB_mono": "-1.38888888888889e-5*mu", "generic_tRNA_ser__L_c": -13, "Frr_mono": "-1.38888888888889e-5*mu", "gln__L_c": -3, "RNA_CLJU_c01390": -2e-08, "generic_tRNA_leu__L_c": -18, "generic_tRNA_arg__L_c": -7, "Tig_mono": "-1.38888888888889e-5*mu", "generic_tRNA_lys__L_c": -28, "asp__L_c": -16, "asn__L_c": -17, "generic_tRNA_val__L_c": -9, "his__L_c": -4, "generic_tRNA_gln__L_c": -3, "generic_tRNA_trp__L_c": -4, "generic_Tuf_gtp": "-0.00313888888888889*mu", "pi_c": 908, "generic_tRNA_glu__L_c": -18, "h_c": 908}, "id": "translation_CLJU_c01390", "gene_reaction_rule": ""}, {"name": "", "upper_bound": 1000.0, "lower_bound": 0.0, "metabolites": {"cys__L_c": -8, "h2o_c": -230, "InfA_mono": "-1.38888888888889e-5*mu", "ile__L_c": -4, "generic_tRNA_asn__L_c": -2, "glu__L_c": -6, "generic_tRNA_phe__L_c": -1, "Map_mono_mod_2:fe2": "-1.38888888888889e-5*mu", "generic_InfC": "-1.38888888888889e-5*mu", "generic_tRNA_thr__L_c": -1, "generic_tRNA_ala__L_c": -6, "protein_biomass": 5.867553, "PrfC_mono": "-1.38888888888889e-5*mu", "val__L_c": -5, "generic_tRNA_tyr__L_c": -1, "gdp_c": 114, "generic_tRNA_met__L_c": -1, "Tig_mono": "-1.38888888888889e-5*mu", "generic_tRNA_ile__L_c": -4, "ribosome": "-0.000697503671071953*mu - 0.000272723935389134", "pro__L_c": -4, "generic_tRNA_gly_c": -4, "RNA_CLJU_c01440": -2e-08, "ser__L_c": -6, "generic_tRNA_asp__L_c": -4, "generic_Def": "-1.38888888888889e-5*mu", "adp_c": 114, "generic_tRNA_cys__L_c": -8, "gtp_c": -114, "thr__L_c": -1, "gly_c": -4, "lys__L_c": -2, "generic_tRNA_glu__L_c": -6, "phe__L_c": -1, "ala__L_c": -6, "FusA_mono": "-0.000777777777777778*mu", "tyr__L_c": -1, "InfB_mono": "-1.38888888888889e-5*mu", "generic_tRNA_ser__L_c": -6, "generic_tRNA_pro__L_c": -4, "Frr_mono": "-1.38888888888889e-5*mu", "gln__L_c": -2, "PrfA_mono": "-1.38888888888889e-5*mu", "atp_c": -114, "generic_tRNA_lys__L_c": -2, "asp__L_c": -4, "asn__L_c": -2, "for_c": 1, "generic_tRNA_val__L_c": -5, "protein_CLJU_c01440": 1, "generic_tRNA_gln__L_c": -2, "generic_Tuf_gtp": "-0.000777777777777778*mu", "pi_c": 228, "h_c": 228}, "id": "translation_CLJU_c01440", "gene_reaction_rule": ""}, {"name": "", "upper_bound": 1000.0, "lower_bound": 0.0, "metabolites": {"cys__L_c": -7, "h2o_c": -1001, "InfA_mono": "-1.38888888888889e-5*mu", "ile__L_c": -26, "generic_tRNA_asn__L_c": -15, "glu__L_c": -12, "generic_tRNA_phe__L_c": -9, "generic_InfC": "-1.38888888888889e-5*mu", "arg__L_c": -12, "generic_tRNA_thr__L_c": -11, "generic_tRNA_ala__L_c": -11, "protein_biomass": 28.64312, "trp__L_c": -1, "val__L_c": -18, "generic_tRNA_tyr__L_c": -7, "gdp_c": 500, "generic_tRNA_met__L_c": -12, "Tig_mono": "-1.38888888888889e-5*mu", "generic_tRNA_ile__L_c": -26, "ribosome": "-0.00305922662750857*mu - 0.00119615761135585", "pro__L_c": -11, "protein_CLJU_c01470": 1, "generic_tRNA_pro__L_c": -11, "ser__L_c": -7, "generic_tRNA_asp__L_c": -18, "generic_Def": "-1.38888888888889e-5*mu", "PrfC_mono": "-1.38888888888889e-5*mu", "adp_c": 500, "generic_tRNA_cys__L_c": -7, "gtp_c": -500, "thr__L_c": -11, "generic_tRNA_his__L_c": -5, "gly_c": -13, "leu__L_c": -21, "lys__L_c": -27, "for_c": 1, "phe__L_c": -9, "ala__L_c": -11, "FusA_mono": "-0.00345833333333333*mu", "generic_tRNA_gly_c": -13, "met__L_c": -12, "tyr__L_c": -7, "InfB_mono": "-1.38888888888889e-5*mu", "generic_tRNA_ser__L_c": -7, "Frr_mono": "-1.38888888888889e-5*mu", "gln__L_c": -7, "generic_RF": "-1.38888888888889e-5*mu", "generic_tRNA_leu__L_c": -21, "generic_tRNA_arg__L_c": -12, "atp_c": -500, "generic_tRNA_lys__L_c": -27, "asp__L_c": -18, "asn__L_c": -15, "generic_tRNA_val__L_c": -18, "his__L_c": -5, "generic_tRNA_gln__L_c": -7, "RNA_CLJU_c01470": -2e-08, "generic_tRNA_trp__L_c": -1, "generic_Tuf_gtp": "-0.00345833333333333*mu", "pi_c": 1000, "generic_tRNA_glu__L_c": -12, "h_c": 1000}, "id": "translation_CLJU_c01470", "gene_reaction_rule": ""}, {"name": "", "upper_bound": 1000.0, "lower_bound": 0.0, "metabolites": {"cys__L_c": -3, "h2o_c": -1118, "InfA_mono": "-1.38888888888889e-5*mu", "ile__L_c": -21, "generic_tRNA_asn__L_c": -14, "glu__L_c": -28, "generic_tRNA_phe__L_c": -9, "Map_mono_mod_2:fe2": "-1.38888888888889e-5*mu", "generic_InfC": "-1.38888888888889e-5*mu", "arg__L_c": -13, "generic_tRNA_thr__L_c": -17, "generic_tRNA_ala__L_c": -15, "protein_CLJU_c01480": 1, "protein_biomass": 31.559617999999993, "trp__L_c": -1, "val__L_c": -16, "generic_tRNA_gly_c": -16, "gdp_c": 558, "generic_tRNA_met__L_c": -5, "Tig_mono": "-1.38888888888889e-5*mu", "generic_tRNA_ile__L_c": -21, "ribosome": "-0.00341409691629956*mu - 0.00133491189427313", "pro__L_c": -7, "RNA_CLJU_c01480": -2e-08, "generic_tRNA_tyr__L_c": -8, "ser__L_c": -18, "generic_tRNA_asp__L_c": -14, "generic_Def": "-1.38888888888889e-5*mu", "PrfC_mono": "-1.38888888888889e-5*mu", "adp_c": 558, "generic_tRNA_cys__L_c": -3, "gtp_c": -558, "thr__L_c": -17, "generic_tRNA_his__L_c": -6, "gly_c": -16, "leu__L_c": -36, "lys__L_c": -29, "for_c": 1, "phe__L_c": -9, "ala__L_c": -15, "FusA_mono": "-0.00386111111111111*mu", "met__L_c": -4, "tyr__L_c": -8, "InfB_mono": "-1.38888888888889e-5*mu", "generic_tRNA_ser__L_c": -18, "generic_tRNA_pro__L_c": -7, "Frr_mono": "-1.38888888888889e-5*mu", "gln__L_c": -3, "generic_RF": "-1.38888888888889e-5*mu", "generic_tRNA_leu__L_c": -36, "generic_tRNA_arg__L_c": -13, "atp_c": -558, "generic_tRNA_lys__L_c": -29, "asp__L_c": -14, "asn__L_c": -14, "generic_tRNA_val__L_c": -16, "his__L_c": -6, "generic_tRNA_gln__L_c": -3, "generic_tRNA_trp__L_c": -1, "generic_Tuf_gtp": "-0.00386111111111111*mu", "pi_c": 1116, "generic_tRNA_glu__L_c": -28, "h_c": 1116}, "id": "translation_CLJU_c01480", "gene_reaction_rule": ""}, {"name": "", "upper_bound": 1000.0, "lower_bound": 0.0, "metabolites": {"cys__L_c": -10, "h2o_c": -1865, "InfA_mono": "-1.38888888888889e-5*mu", "adp_c": 932, "ile__L_c": -53, "generic_tRNA_asn__L_c": -31, "glu__L_c": -37, "generic_tRNA_phe__L_c": -27, "generic_InfC": "-1.38888888888889e-5*mu", "arg__L_c": -24, "generic_tRNA_thr__L_c": -11, "generic_tRNA_ala__L_c": -16, "protein_biomass": 54.797967000000014, "trp__L_c": -1, "val__L_c": -23, "generic_tRNA_tyr__L_c": -28, "RNA_CLJU_c01520": -2e-08, "gdp_c": 932, "generic_tRNA_met__L_c": -19, "atp_c": -932, "generic_tRNA_ile__L_c": -53, "ribosome": "-0.00570239843367597*mu - 0.0022296377875673", "pro__L_c": -9, "generic_tRNA_pro__L_c": -9, "ser__L_c": -19, "generic_tRNA_asp__L_c": -34, "generic_Def": "-1.38888888888889e-5*mu", "PrfC_mono": "-1.38888888888889e-5*mu", "for_c": 1, "generic_tRNA_cys__L_c": -10, "gtp_c": -932, "thr__L_c": -11, "generic_tRNA_his__L_c": -7, "gly_c": -27, "leu__L_c": -36, "lys__L_c": -47, "generic_tRNA_glu__L_c": -37, "phe__L_c": -27, "ala__L_c": -16, "FusA_mono": "-0.00645833333333333*mu", "generic_tRNA_gly_c": -27, "met__L_c": -19, "tyr__L_c": -28, "InfB_mono": "-1.38888888888889e-5*mu", "generic_tRNA_ser__L_c": -19, "Frr_mono": "-1.38888888888889e-5*mu", "gln__L_c": -7, "generic_RF": "-1.38888888888889e-5*mu", "generic_tRNA_leu__L_c": -36, "generic_tRNA_arg__L_c": -24, "Tig_mono": "-1.38888888888889e-5*mu", "generic_tRNA_lys__L_c": -47, "asp__L_c": -34, "asn__L_c": -31, "protein_CLJU_c01520": 1, "generic_tRNA_val__L_c": -23, "his__L_c": -7, "generic_tRNA_gln__L_c": -7, "generic_tRNA_trp__L_c": -1, "generic_Tuf_gtp": "-0.00645833333333333*mu", "pi_c": 1864, "h_c": 1864}, "id": "translation_CLJU_c01520", "gene_reaction_rule": ""}, {"name": "", "upper_bound": 1000.0, "lower_bound": 0.0, "metabolites": {"cys__L_c": -3, "h2o_c": -637, "InfA_mono": "-1.38888888888889e-5*mu", "ile__L_c": -17, "generic_tRNA_asn__L_c": -10, "glu__L_c": -6, "generic_tRNA_phe__L_c": -3, "generic_InfC": "-1.38888888888889e-5*mu", "arg__L_c": -2, "generic_tRNA_thr__L_c": -8, "generic_tRNA_ala__L_c": -11, "protein_biomass": 17.039971, "PrfC_mono": "-1.38888888888889e-5*mu", "val__L_c": -9, "generic_tRNA_tyr__L_c": -5, "gdp_c": 318, "generic_tRNA_met__L_c": -4, "atp_c": -318, "generic_tRNA_ile__L_c": -17, "ribosome": "-0.00194566813509545*mu - 0.00076075624082232", "pro__L_c": -4, "generic_tRNA_gly_c": -16, "ser__L_c": -11, "generic_tRNA_asp__L_c": -9, "generic_Def": "-1.38888888888889e-5*mu", "adp_c": 318, "generic_tRNA_cys__L_c": -3, "protein_CLJU_c01570": 1, "thr__L_c": -8, "generic_tRNA_his__L_c": -5, "gly_c": -16, "leu__L_c": -20, "lys__L_c": -14, "for_c": 1, "phe__L_c": -3, "ala__L_c": -11, "FusA_mono": "-0.00219444444444444*mu", "met__L_c": -4, "tyr__L_c": -5, "InfB_mono": "-1.38888888888889e-5*mu", "generic_tRNA_ser__L_c": -11, "generic_tRNA_pro__L_c": -4, "Frr_mono": "-1.38888888888889e-5*mu", "gln__L_c": -2, "generic_RF": "-1.38888888888889e-5*mu", "generic_tRNA_leu__L_c": -20, "gtp_c": -318, "generic_tRNA_arg__L_c": -2, "Tig_mono": "-1.38888888888889e-5*mu", "generic_tRNA_lys__L_c": -14, "asp__L_c": -9, "asn__L_c": -10, "RNA_CLJU_c01570": -2e-08, "generic_tRNA_val__L_c": -9, "his__L_c": -5, "generic_tRNA_gln__L_c": -2, "generic_Tuf_gtp": "-0.00219444444444444*mu", "pi_c": 636, "generic_tRNA_glu__L_c": -6, "h_c": 636}, "id": "translation_CLJU_c01570", "gene_reaction_rule": ""}, {"name": "", "upper_bound": 1000.0, "lower_bound": 0.0, "metabolites": {"cys__L_c": -8, "h2o_c": -2578, "InfA_mono": "-1.38888888888889e-5*mu", "ile__L_c": -48, "generic_tRNA_asn__L_c": -30, "glu__L_c": -44, "generic_tRNA_phe__L_c": -22, "Map_mono_mod_2:fe2": "-1.38888888888889e-5*mu", "generic_InfC": "-1.38888888888889e-5*mu", "arg__L_c": -21, "generic_tRNA_thr__L_c": -35, "generic_tRNA_ala__L_c": -35, "protein_biomass": 73.36196299999999, "trp__L_c": -10, "val__L_c": -42, "generic_tRNA_tyr__L_c": -32, "gdp_c": 1288, "generic_tRNA_met__L_c": -14, "Tig_mono": "-1.38888888888889e-5*mu", "generic_tRNA_ile__L_c": -48, "h_c": 2576, "ribosome": "-0.00788056779246207*mu - 0.00308130200685267", "pro__L_c": -27, "generic_tRNA_pro__L_c": -27, "ser__L_c": -36, "generic_tRNA_asp__L_c": -45, "generic_Def": "-1.38888888888889e-5*mu", "PrfC_mono": "-1.38888888888889e-5*mu", "adp_c": 1288, "generic_tRNA_cys__L_c": -8, "gtp_c": -1288, "thr__L_c": -35, "generic_tRNA_his__L_c": -8, "gly_c": -38, "leu__L_c": -63, "lys__L_c": -70, "for_c": 1, "phe__L_c": -22, "ala__L_c": -35, "FusA_mono": "-0.00893055555555556*mu", "generic_tRNA_gly_c": -38, "met__L_c": -13, "tyr__L_c": -32, "InfB_mono": "-1.38888888888889e-5*mu", "generic_tRNA_ser__L_c": -36, "Frr_mono": "-1.38888888888889e-5*mu", "gln__L_c": -16, "generic_RF": "-1.38888888888889e-5*mu", "generic_tRNA_leu__L_c": -63, "generic_tRNA_arg__L_c": -21, "protein_CLJU_c01730": 1, "RNA_CLJU_c01730": -2e-08, "generic_tRNA_lys__L_c": -70, "asp__L_c": -45, "asn__L_c": -30, "generic_tRNA_val__L_c": -42, "his__L_c": -8, "generic_tRNA_gln__L_c": -16, "generic_tRNA_trp__L_c": -10, "generic_Tuf_gtp": "-0.00893055555555556*mu", "pi_c": 2576, "generic_tRNA_glu__L_c": -44, "atp_c": -1288}, "id": "translation_CLJU_c01730", "gene_reaction_rule": ""}, {"name": "", "upper_bound": 1000.0, "lower_bound": 0.0, "metabolites": {"cys__L_c": -1, "h2o_c": -749, "InfA_mono": "-1.38888888888889e-5*mu", "ile__L_c": -24, "generic_tRNA_asn__L_c": -12, "glu__L_c": -15, "generic_tRNA_phe__L_c": -7, "generic_InfC": "-1.38888888888889e-5*mu", "arg__L_c": -8, "generic_tRNA_thr__L_c": -6, "generic_tRNA_ala__L_c": -12, "protein_biomass": 20.992472999999997, "PrfC_mono": "-1.38888888888889e-5*mu", "val__L_c": -13, "generic_tRNA_tyr__L_c": -5, "gdp_c": 374, "generic_tRNA_met__L_c": -4, "Tig_mono": "-1.38888888888889e-5*mu", "generic_tRNA_ile__L_c": -24, "h_c": 748, "ribosome": "-0.00228830151737641*mu - 0.000894725893294175", "pro__L_c": -2, "RNA_CLJU_c01760": -2e-08, "generic_tRNA_pro__L_c": -2, "ser__L_c": -8, "generic_tRNA_asp__L_c": -12, "generic_Def": "-1.38888888888889e-5*mu", "adp_c": 374, "generic_tRNA_cys__L_c": -1, "gtp_c": -374, "thr__L_c": -6, "generic_tRNA_his__L_c": -1, "gly_c": -16, "leu__L_c": -7, "lys__L_c": -28, "for_c": 1, "phe__L_c": -7, "ala__L_c": -12, "FusA_mono": "-0.00258333333333333*mu", "generic_tRNA_gly_c": -16, "met__L_c": -4, "tyr__L_c": -5, "InfB_mono": "-1.38888888888889e-5*mu", "generic_tRNA_ser__L_c": -8, "Frr_mono": "-1.38888888888889e-5*mu", "gln__L_c": -6, "generic_tRNA_leu__L_c": -7, "generic_tRNA_arg__L_c": -8, "atp_c": -374, "generic_tRNA_lys__L_c": -28, "asp__L_c": -12, "asn__L_c": -12, "PrfB_mono": "-1.38888888888889e-5*mu", "generic_tRNA_val__L_c": -13, "his__L_c": -1, "generic_tRNA_gln__L_c": -6, "generic_Tuf_gtp": "-0.00258333333333333*mu", "pi_c": 748, "generic_tRNA_glu__L_c": -15, "protein_CLJU_c01760": 1}, "id": "translation_CLJU_c01760", "gene_reaction_rule": ""}, {"name": "", "upper_bound": 1000.0, "lower_bound": 0.0, "metabolites": {"cys__L_c": -6, "h2o_c": -1121, "InfA_mono": "-1.38888888888889e-5*mu", "ile__L_c": -29, "generic_tRNA_asn__L_c": -14, "glu__L_c": -22, "generic_tRNA_phe__L_c": -14, "generic_InfC": "-1.38888888888889e-5*mu", "arg__L_c": -12, "generic_tRNA_thr__L_c": -13, "generic_tRNA_ala__L_c": -11, "protein_biomass": 32.181828, "trp__L_c": -1, "val__L_c": -22, "generic_tRNA_gly_c": -10, "gdp_c": 560, "generic_tRNA_met__L_c": -4, "Tig_mono": "-1.38888888888889e-5*mu", "generic_tRNA_ile__L_c": -29, "ribosome": "-0.00342633382280959*mu - 0.00133969652471855", "pro__L_c": -10, "generic_tRNA_tyr__L_c": -8, "ser__L_c": -15, "generic_tRNA_asp__L_c": -21, "generic_Def": "-1.38888888888889e-5*mu", "PrfC_mono": "-1.38888888888889e-5*mu", "for_c": 1, "generic_tRNA_cys__L_c": -6, "gtp_c": -560, "thr__L_c": -13, "generic_tRNA_his__L_c": -2, "gly_c": -10, "generic_RF": "-1.38888888888889e-5*mu", "leu__L_c": -27, "lys__L_c": -35, "adp_c": 560, "phe__L_c": -14, "ala__L_c": -11, "FusA_mono": "-0.003875*mu", "met__L_c": -4, "tyr__L_c": -8, "InfB_mono": "-1.38888888888889e-5*mu", "generic_tRNA_ser__L_c": -15, "RNA_CLJU_c01770": -2e-08, "generic_tRNA_pro__L_c": -10, "Frr_mono": "-1.38888888888889e-5*mu", "gln__L_c": -4, "protein_CLJU_c01770": 1, "generic_tRNA_leu__L_c": -27, "generic_tRNA_arg__L_c": -12, "atp_c": -560, "generic_tRNA_lys__L_c": -35, "asp__L_c": -21, "asn__L_c": -14, "generic_tRNA_val__L_c": -22, "his__L_c": -2, "generic_tRNA_gln__L_c": -4, "generic_tRNA_trp__L_c": -1, "generic_Tuf_gtp": "-0.003875*mu", "pi_c": 1120, "generic_tRNA_glu__L_c": -22, "h_c": 1120}, "id": "translation_CLJU_c01770", "gene_reaction_rule": ""}, {"name": "", "upper_bound": 1000.0, "lower_bound": 0.0, "metabolites": {"cys__L_c": -6, "h2o_c": -249, "InfA_mono": "-1.38888888888889e-5*mu", "ile__L_c": -4, "generic_tRNA_asn__L_c": -2, "glu__L_c": -6, "generic_tRNA_phe__L_c": -1, "generic_InfC": "-1.38888888888889e-5*mu", "generic_tRNA_thr__L_c": -2, "generic_tRNA_ala__L_c": -7, "protein_biomass": 6.567399999999999, "PrfC_mono": "-1.38888888888889e-5*mu", "val__L_c": -6, "generic_tRNA_gly_c": -3, "gdp_c": 124, "generic_tRNA_met__L_c": -2, "Tig_mono": "-1.38888888888889e-5*mu", "generic_tRNA_ile__L_c": -4, "ribosome": "-0.000758688203622124*mu - 0.000296647087616251", "pro__L_c": -4, "generic_tRNA_pro__L_c": -4, "ser__L_c": -2, "generic_tRNA_asp__L_c": -9, "generic_Def": "-1.38888888888889e-5*mu", "adp_c": 124, "generic_tRNA_cys__L_c": -6, "gtp_c": -124, "thr__L_c": -2, "gly_c": -3, "leu__L_c": -1, "lys__L_c": -6, "generic_tRNA_glu__L_c": -6, "phe__L_c": -1, "ala__L_c": -7, "FusA_mono": "-0.000847222222222222*mu", "met__L_c": -2, "InfB_mono": "-1.38888888888889e-5*mu", "generic_tRNA_ser__L_c": -2, "Frr_mono": "-1.38888888888889e-5*mu", "gln__L_c": -1, "generic_RF": "-1.38888888888889e-5*mu", "generic_tRNA_leu__L_c": -1, "RNA_CLJU_c01820": -2e-08, "atp_c": -124, "generic_tRNA_lys__L_c": -6, "asp__L_c": -9, "asn__L_c": -2, "for_c": 1, "protein_CLJU_c01820": 1, "generic_tRNA_val__L_c": -6, "generic_tRNA_gln__L_c": -1, "generic_Tuf_gtp": "-0.000847222222222222*mu", "pi_c": 248, "h_c": 248}, "id": "translation_CLJU_c01820", "gene_reaction_rule": ""}, {"name": "", "upper_bound": 1000.0, "lower_bound": 0.0, "metabolites": {"cys__L_c": -14, "h2o_c": -2805, "InfA_mono": "-1.38888888888889e-5*mu", "ile__L_c": -66, "generic_tRNA_asn__L_c": -46, "glu__L_c": -50, "generic_tRNA_phe__L_c": -23, "generic_InfC": "-1.38888888888889e-5*mu", "arg__L_c": -34, "generic_tRNA_thr__L_c": -30, "generic_tRNA_ala__L_c": -34, "protein_biomass": 79.09278400000001, "trp__L_c": -3, "val__L_c": -37, "generic_tRNA_gly_c": -57, "gdp_c": 1402, "generic_tRNA_met__L_c": -16, "atp_c": -1402, "generic_tRNA_ile__L_c": -66, "ribosome": "-0.00857807146353402*mu - 0.0033540259422418", "pro__L_c": -25, "generic_tRNA_tyr__L_c": -33, "ser__L_c": -43, "generic_tRNA_asp__L_c": -41, "generic_Def": "-1.38888888888889e-5*mu", "PrfC_mono": "-1.38888888888889e-5*mu", "adp_c": 1402, "generic_tRNA_cys__L_c": -14, "generic_tRNA_gln__L_c": -17, "thr__L_c": -30, "generic_tRNA_his__L_c": -19, "gly_c": -57, "protein_CLJU_c01840": 1, "leu__L_c": -54, "lys__L_c": -59, "for_c": 1, "phe__L_c": -23, "ala__L_c": -34, "FusA_mono": "-0.00972222222222222*mu", "met__L_c": -16, "tyr__L_c": -33, "InfB_mono": "-1.38888888888889e-5*mu", "generic_tRNA_ser__L_c": -43, "generic_tRNA_pro__L_c": -25, "Frr_mono": "-1.38888888888889e-5*mu", "gln__L_c": -17, "generic_RF": "-1.38888888888889e-5*mu", "generic_tRNA_leu__L_c": -54, "gtp_c": -1402, "generic_tRNA_arg__L_c": -34, "Tig_mono": "-1.38888888888889e-5*mu", "generic_tRNA_lys__L_c": -59, "asp__L_c": -41, "asn__L_c": -46, "generic_tRNA_val__L_c": -37, "his__L_c": -19, "RNA_CLJU_c01840": -2e-08, "generic_tRNA_trp__L_c": -3, "generic_Tuf_gtp": "-0.00972222222222222*mu", "pi_c": 2804, "generic_tRNA_glu__L_c": -50, "h_c": 2804}, "id": "translation_CLJU_c01840", "gene_reaction_rule": ""}, {"name": "", "upper_bound": 1000.0, "lower_bound": 0.0, "metabolites": {"RNA_CLJU_c01880": -2e-08, "cys__L_c": -2, "h2o_c": -2413, "InfA_mono": "-1.38888888888889e-5*mu", "ile__L_c": -45, "generic_tRNA_asn__L_c": -48, "glu__L_c": -24, "generic_tRNA_phe__L_c": -13, "generic_InfC": "-1.38888888888889e-5*mu", "arg__L_c": -11, "generic_tRNA_thr__L_c": -57, "generic_tRNA_ala__L_c": -43, "protein_biomass": 64.19071399999999, "trp__L_c": -4, "val__L_c": -52, "generic_tRNA_gly_c": -54, "gdp_c": 1206, "generic_tRNA_met__L_c": -12, "Tig_mono": "-1.38888888888889e-5*mu", "generic_tRNA_ile__L_c": -45, "ribosome": "-0.00737885462555066*mu - 0.00288513215859031", "pro__L_c": -15, "protein_CLJU_c01880": 1, "generic_tRNA_tyr__L_c": -19, "ser__L_c": -59, "generic_tRNA_asp__L_c": -31, "generic_Def": "-1.38888888888889e-5*mu", "PrfC_mono": "-1.38888888888889e-5*mu", "adp_c": 1206, "generic_tRNA_cys__L_c": -2, "gtp_c": -1206, "thr__L_c": -57, "generic_tRNA_his__L_c": -7, "gly_c": -54, "leu__L_c": -43, "lys__L_c": -46, "for_c": 1, "phe__L_c": -13, "ala__L_c": -43, "FusA_mono": "-0.00836111111111111*mu", "met__L_c": -12, "tyr__L_c": -19, "InfB_mono": "-1.38888888888889e-5*mu", "generic_tRNA_ser__L_c": -59, "generic_tRNA_pro__L_c": -15, "Frr_mono": "-1.38888888888889e-5*mu", "gln__L_c": -18, "generic_RF": "-1.38888888888889e-5*mu", "generic_tRNA_leu__L_c": -43, "generic_tRNA_arg__L_c": -11, "atp_c": -1206, "generic_tRNA_lys__L_c": -46, "asp__L_c": -31, "asn__L_c": -48, "generic_tRNA_val__L_c": -52, "his__L_c": -7, "generic_tRNA_gln__L_c": -18, "generic_tRNA_trp__L_c": -4, "generic_Tuf_gtp": "-0.00836111111111111*mu", "pi_c": 2412, "generic_tRNA_glu__L_c": -24, "h_c": 2412}, "id": "translation_CLJU_c01880", "gene_reaction_rule": ""}, {"name": "", "upper_bound": 1000.0, "lower_bound": 0.0, "metabolites": {"cys__L_c": -15, "h2o_c": -4141, "InfA_mono": "-1.38888888888889e-5*mu", "ile__L_c": -64, "generic_tRNA_asn__L_c": -63, "glu__L_c": -91, "generic_tRNA_phe__L_c": -44, "generic_InfC": "-1.38888888888889e-5*mu", "arg__L_c": -38, "generic_tRNA_thr__L_c": -46, "generic_tRNA_ala__L_c": -45, "protein_biomass": 120.324774, "trp__L_c": -25, "val__L_c": -75, "generic_tRNA_gly_c": -56, "gdp_c": 2070, "generic_tRNA_met__L_c": -29, "atp_c": -2070, "generic_tRNA_ile__L_c": -64, "ribosome": "-0.0126651982378855*mu - 0.00495209251101322", "pro__L_c": -41, "generic_tRNA_tyr__L_c": -54, "ser__L_c": -58, "generic_tRNA_asp__L_c": -65, "generic_Def": "-1.38888888888889e-5*mu", "PrfC_mono": "-1.38888888888889e-5*mu", "adp_c": 2070, "generic_tRNA_cys__L_c": -15, "gtp_c": -2070, "thr__L_c": -46, "generic_tRNA_his__L_c": -21, "gly_c": -56, "leu__L_c": -82, "RNA_CLJU_c01890": -2e-08, "lys__L_c": -99, "for_c": 1, "phe__L_c": -44, "ala__L_c": -45, "FusA_mono": "-0.0143611111111111*mu", "met__L_c": -29, "tyr__L_c": -54, "InfB_mono": "-1.38888888888889e-5*mu", "generic_tRNA_ser__L_c": -58, "generic_tRNA_pro__L_c": -41, "Frr_mono": "-1.38888888888889e-5*mu", "gln__L_c": -24, "generic_RF": "-1.38888888888889e-5*mu", "generic_tRNA_leu__L_c": -82, "generic_tRNA_arg__L_c": -38, "Tig_mono": "-1.38888888888889e-5*mu", "generic_tRNA_lys__L_c": -99, "asp__L_c": -65, "asn__L_c": -63, "generic_tRNA_val__L_c": -75, "his__L_c": -21, "protein_CLJU_c01890": 1, "generic_tRNA_gln__L_c": -24, "generic_tRNA_trp__L_c": -25, "generic_Tuf_gtp": "-0.0143611111111111*mu", "pi_c": 4140, "generic_tRNA_glu__L_c": -91, "h_c": 4140}, "id": "translation_CLJU_c01890", "gene_reaction_rule": ""}, {"name": "", "upper_bound": 1000.0, "lower_bound": 0.0, "metabolites": {"cys__L_c": -3, "h2o_c": -1421, "InfA_mono": "-1.38888888888889e-5*mu", "adp_c": 710, "ile__L_c": -36, "generic_tRNA_asn__L_c": -22, "glu__L_c": -24, "generic_tRNA_phe__L_c": -16, "generic_InfC": "-1.38888888888889e-5*mu", "arg__L_c": -13, "generic_tRNA_thr__L_c": -17, "generic_tRNA_ala__L_c": -15, "protein_biomass": 40.642884, "trp__L_c": -3, "val__L_c": -29, "generic_tRNA_pro__L_c": -11, "gdp_c": 710, "generic_tRNA_met__L_c": -9, "Tig_mono": "-1.38888888888889e-5*mu", "generic_tRNA_ile__L_c": -36, "ribosome": "-0.00434410181106216*mu - 0.00169854380812531", "pro__L_c": -11, "generic_tRNA_tyr__L_c": -14, "ser__L_c": -14, "generic_tRNA_asp__L_c": -22, "RNA_CLJU_c01930": -2e-08, "PrfC_mono": "-1.38888888888889e-5*mu", "for_c": 1, "generic_tRNA_cys__L_c": -3, "generic_Def": "-1.38888888888889e-5*mu", "thr__L_c": -17, "generic_tRNA_his__L_c": -1, "gly_c": -21, "leu__L_c": -33, "lys__L_c": -43, "generic_tRNA_glu__L_c": -24, "phe__L_c": -16, "ala__L_c": -15, "FusA_mono": "-0.00491666666666667*mu", "generic_tRNA_gly_c": -21, "met__L_c": -9, "tyr__L_c": -14, "InfB_mono": "-1.38888888888889e-5*mu", "generic_tRNA_ser__L_c": -14, "Frr_mono": "-1.38888888888889e-5*mu", "gln__L_c": -9, "generic_RF": "-1.38888888888889e-5*mu", "generic_tRNA_leu__L_c": -33, "gtp_c": -710, "generic_tRNA_arg__L_c": -13, "atp_c": -710, "generic_tRNA_lys__L_c": -43, "asp__L_c": -22, "asn__L_c": -22, "generic_tRNA_val__L_c": -29, "his__L_c": -1, "generic_tRNA_gln__L_c": -9, "generic_tRNA_trp__L_c": -3, "generic_Tuf_gtp": "-0.00491666666666667*mu", "pi_c": 1420, "protein_CLJU_c01930": 1, "h_c": 1420}, "id": "translation_CLJU_c01930", "gene_reaction_rule": ""}, {"name": "", "upper_bound": 1000.0, "lower_bound": 0.0, "metabolites": {"cys__L_c": -2, "h2o_c": -1685, "InfA_mono": "-1.38888888888889e-5*mu", "ile__L_c": -44, "generic_tRNA_asn__L_c": -36, "glu__L_c": -26, "generic_tRNA_phe__L_c": -19, "generic_InfC": "-1.38888888888889e-5*mu", "arg__L_c": -10, "generic_tRNA_thr__L_c": -23, "protein_CLJU_c01980": 1, "generic_tRNA_ala__L_c": -17, "protein_biomass": 47.81783599999999, "trp__L_c": -5, "val__L_c": -24, "generic_tRNA_tyr__L_c": -17, "gdp_c": 842, "generic_tRNA_met__L_c": -7, "Tig_mono": "-1.38888888888889e-5*mu", "generic_tRNA_ile__L_c": -44, "ribosome": "-0.00515173764072442*mu - 0.00201432941752325", "pro__L_c": -10, "generic_tRNA_gly_c": -24, "ser__L_c": -32, "generic_tRNA_asp__L_c": -29, "generic_Def": "-1.38888888888889e-5*mu", "PrfC_mono": "-1.38888888888889e-5*mu", "adp_c": 842, "RNA_CLJU_c01980": -2e-08, "gtp_c": -842, "thr__L_c": -23, "generic_tRNA_his__L_c": -3, "gly_c": -24, "leu__L_c": -36, "lys__L_c": -45, "for_c": 1, "phe__L_c": -19, "ala__L_c": -17, "FusA_mono": "-0.00583333333333333*mu", "met__L_c": -7, "tyr__L_c": -17, "InfB_mono": "-1.38888888888889e-5*mu", "generic_tRNA_ser__L_c": -32, "generic_tRNA_pro__L_c": -10, "Frr_mono": "-1.38888888888889e-5*mu", "gln__L_c": -12, "generic_RF": "-1.38888888888889e-5*mu", "generic_tRNA_leu__L_c": -36, "generic_tRNA_arg__L_c": -10, "atp_c": -842, "generic_tRNA_lys__L_c": -45, "asp__L_c": -29, "asn__L_c": -36, "generic_tRNA_cys__L_c": -2, "generic_tRNA_val__L_c": -24, "his__L_c": -3, "generic_tRNA_gln__L_c": -12, "generic_tRNA_trp__L_c": -5, "generic_Tuf_gtp": "-0.00583333333333333*mu", "pi_c": 1684, "generic_tRNA_glu__L_c": -26, "h_c": 1684}, "id": "translation_CLJU_c01980", "gene_reaction_rule": ""}, {"name": "", "upper_bound": 1000.0, "lower_bound": 0.0, "metabolites": {"cys__L_c": -5, "h2o_c": -1121, "generic_tRNA_tyr__L_c": -12, "InfA_mono": "-1.38888888888889e-5*mu", "ile__L_c": -32, "generic_tRNA_asn__L_c": -18, "glu__L_c": -12, "generic_tRNA_phe__L_c": -8, "RNA_CLJU_c02110": -2e-08, "generic_InfC": "-1.38888888888889e-5*mu", "arg__L_c": -12, "generic_tRNA_thr__L_c": -12, "generic_tRNA_ala__L_c": -17, "protein_biomass": 31.253068, "PrfC_mono": "-1.38888888888889e-5*mu", "val__L_c": -17, "generic_tRNA_pro__L_c": -11, "gdp_c": 560, "generic_tRNA_met__L_c": -10, "Tig_mono": "-1.38888888888889e-5*mu", "generic_tRNA_ile__L_c": -32, "ribosome": "-0.00342633382280959*mu - 0.00133969652471855", "pro__L_c": -11, "generic_tRNA_gly_c": -19, "ser__L_c": -16, "generic_tRNA_asp__L_c": -17, "generic_Def": "-1.38888888888889e-5*mu", "adp_c": 560, "generic_tRNA_cys__L_c": -5, "gtp_c": -560, "thr__L_c": -12, "generic_tRNA_his__L_c": -3, "gly_c": -19, "leu__L_c": -28, "lys__L_c": -28, "for_c": 1, "phe__L_c": -8, "ala__L_c": -17, "FusA_mono": "-0.003875*mu", "met__L_c": -10, "tyr__L_c": -12, "InfB_mono": "-1.38888888888889e-5*mu", "generic_tRNA_ser__L_c": -16, "Frr_mono": "-1.38888888888889e-5*mu", "gln__L_c": -3, "generic_RF": "-1.38888888888889e-5*mu", "generic_tRNA_leu__L_c": -28, "generic_tRNA_arg__L_c": -12, "atp_c": -560, "generic_tRNA_lys__L_c": -28, "asp__L_c": -17, "asn__L_c": -18, "generic_tRNA_val__L_c": -17, "his__L_c": -3, "generic_tRNA_gln__L_c": -3, "protein_CLJU_c02110": 1, "generic_Tuf_gtp": "-0.003875*mu", "pi_c": 1120, "generic_tRNA_glu__L_c": -12, "h_c": 1120}, "id": "translation_CLJU_c02110", "gene_reaction_rule": ""}, {"name": "", "upper_bound": 1000.0, "lower_bound": 0.0, "metabolites": {"cys__L_c": -7, "h2o_c": -1649, "InfA_mono": "-1.38888888888889e-5*mu", "ile__L_c": -48, "generic_tRNA_asn__L_c": -24, "glu__L_c": -24, "generic_tRNA_phe__L_c": -15, "generic_InfC": "-1.38888888888889e-5*mu", "arg__L_c": -4, "generic_tRNA_thr__L_c": -22, "generic_tRNA_ala__L_c": -19, "protein_biomass": 46.33729899999999, "trp__L_c": -2, "val__L_c": -16, "generic_tRNA_tyr__L_c": -21, "gdp_c": 824, "generic_tRNA_met__L_c": -11, "Tig_mono": "-1.38888888888889e-5*mu", "generic_tRNA_ile__L_c": -48, "ribosome": "-0.00504160548213412*mu - 0.00197126774351444", "pro__L_c": -15, "protein_CLJU_c02160": 1, "generic_tRNA_pro__L_c": -15, "ser__L_c": -39, "generic_tRNA_asp__L_c": -21, "generic_Def": "-1.38888888888889e-5*mu", "PrfC_mono": "-1.38888888888889e-5*mu", "adp_c": 824, "generic_tRNA_cys__L_c": -7, "gtp_c": -824, "RNA_CLJU_c02160": -2e-08, "generic_tRNA_his__L_c": -7, "gly_c": -21, "leu__L_c": -43, "lys__L_c": -47, "for_c": 1, "phe__L_c": -15, "ala__L_c": -19, "FusA_mono": "-0.00570833333333333*mu", "generic_tRNA_gly_c": -21, "met__L_c": -11, "tyr__L_c": -21, "InfB_mono": "-1.38888888888889e-5*mu", "generic_tRNA_ser__L_c": -39, "Frr_mono": "-1.38888888888889e-5*mu", "thr__L_c": -22, "gln__L_c": -6, "generic_RF": "-1.38888888888889e-5*mu", "generic_tRNA_leu__L_c": -43, "generic_tRNA_arg__L_c": -4, "atp_c": -824, "generic_tRNA_lys__L_c": -47, "asp__L_c": -21, "asn__L_c": -24, "generic_tRNA_val__L_c": -16, "his__L_c": -7, "generic_tRNA_gln__L_c": -6, "generic_tRNA_trp__L_c": -2, "generic_Tuf_gtp": "-0.00570833333333333*mu", "pi_c": 1648, "generic_tRNA_glu__L_c": -24, "h_c": 1648}, "id": "translation_CLJU_c02160", "gene_reaction_rule": ""}, {"name": "", "upper_bound": 1000.0, "lower_bound": 0.0, "metabolites": {"cys__L_c": -9, "h2o_c": -2137, "InfA_mono": "-1.38888888888889e-5*mu", "RNA_CLJU_c02200": -2e-08, "ile__L_c": -47, "generic_tRNA_asn__L_c": -32, "glu__L_c": -40, "generic_tRNA_phe__L_c": -17, "generic_InfC": "-1.38888888888889e-5*mu", "arg__L_c": -22, "generic_tRNA_thr__L_c": -20, "gln__L_c": -14, "generic_tRNA_ala__L_c": -21, "protein_biomass": 60.095767, "trp__L_c": -5, "val__L_c": -45, "generic_tRNA_gly_c": -42, "gdp_c": 1068, "generic_tRNA_met__L_c": -7, "atp_c": -1068, "generic_tRNA_ile__L_c": -47, "ribosome": "-0.0065345080763583*mu - 0.00255499265785609", "pro__L_c": -21, "generic_tRNA_tyr__L_c": -21, "ser__L_c": -32, "generic_tRNA_asp__L_c": -36, "generic_Def": "-1.38888888888889e-5*mu", "PrfC_mono": "-1.38888888888889e-5*mu", "adp_c": 1068, "generic_tRNA_cys__L_c": -9, "gtp_c": -1068, "thr__L_c": -20, "generic_tRNA_his__L_c": -15, "gly_c": -42, "leu__L_c": -44, "lys__L_c": -44, "for_c": 1, "phe__L_c": -17, "ala__L_c": -21, "FusA_mono": "-0.00740277777777778*mu", "met__L_c": -7, "tyr__L_c": -21, "InfB_mono": "-1.38888888888889e-5*mu", "generic_tRNA_ser__L_c": -32, "generic_tRNA_pro__L_c": -21, "Frr_mono": "-1.38888888888889e-5*mu", "protein_CLJU_c02200": 1, "generic_RF": "-1.38888888888889e-5*mu", "generic_tRNA_leu__L_c": -44, "generic_tRNA_arg__L_c": -22, "Tig_mono": "-1.38888888888889e-5*mu", "generic_tRNA_lys__L_c": -44, "asp__L_c": -36, "asn__L_c": -32, "generic_tRNA_val__L_c": -45, "his__L_c": -15, "generic_tRNA_gln__L_c": -14, "generic_tRNA_trp__L_c": -5, "generic_Tuf_gtp": "-0.00740277777777778*mu", "pi_c": 2136, "generic_tRNA_glu__L_c": -40, "h_c": 2136}, "id": "translation_CLJU_c02200", "gene_reaction_rule": ""}, {"name": "", "upper_bound": 1000.0, "lower_bound": 0.0, "metabolites": {"cys__L_c": -1, "h2o_c": -1937, "InfA_mono": "-1.38888888888889e-5*mu", "RNA_CLJU_c02220": -2e-08, "ile__L_c": -42, "generic_tRNA_asn__L_c": -30, "glu__L_c": -48, "generic_tRNA_phe__L_c": -13, "protein_CLJU_c02220": 1, "generic_InfC": "-1.38888888888889e-5*mu", "arg__L_c": -30, "generic_tRNA_thr__L_c": -29, "generic_tRNA_ala__L_c": -21, "protein_biomass": 54.98833, "PrfC_mono": "-1.38888888888889e-5*mu", "val__L_c": -28, "generic_tRNA_tyr__L_c": -12, "gdp_c": 968, "generic_tRNA_met__L_c": -14, "Tig_mono": "-1.38888888888889e-5*mu", "generic_tRNA_ile__L_c": -42, "ribosome": "-0.00592266275085658*mu - 0.00231576113558492", "pro__L_c": -20, "generic_tRNA_gly_c": -31, "ser__L_c": -27, "generic_tRNA_asp__L_c": -25, "generic_Def": "-1.38888888888889e-5*mu", "adp_c": 968, "generic_tRNA_cys__L_c": -1, "gtp_c": -968, "thr__L_c": -29, "generic_tRNA_his__L_c": -8, "gly_c": -31, "leu__L_c": -40, "lys__L_c": -49, "for_c": 1, "phe__L_c": -13, "ala__L_c": -21, "FusA_mono": "-0.00670833333333333*mu", "met__L_c": -14, "tyr__L_c": -12, "InfB_mono": "-1.38888888888889e-5*mu", "generic_tRNA_ser__L_c": -27, "generic_tRNA_pro__L_c": -20, "Frr_mono": "-1.38888888888889e-5*mu", "gln__L_c": -16, "generic_RF": "-1.38888888888889e-5*mu", "generic_tRNA_leu__L_c": -40, "generic_tRNA_arg__L_c": -30, "atp_c": -968, "generic_tRNA_lys__L_c": -49, "asp__L_c": -25, "asn__L_c": -30, "generic_tRNA_val__L_c": -28, "his__L_c": -8, "generic_tRNA_gln__L_c": -16, "generic_Tuf_gtp": "-0.00670833333333333*mu", "pi_c": 1936, "generic_tRNA_glu__L_c": -48, "h_c": 1936}, "id": "translation_CLJU_c02220", "gene_reaction_rule": ""}, {"name": "", "upper_bound": 1000.0, "lower_bound": 0.0, "metabolites": {"cys__L_c": -4, "h2o_c": -281, "InfA_mono": "-1.38888888888889e-5*mu", "ile__L_c": -4, "generic_tRNA_asn__L_c": -3, "glu__L_c": -5, "generic_tRNA_phe__L_c": -4, "generic_InfC": "-1.38888888888889e-5*mu", "arg__L_c": -1, "generic_tRNA_thr__L_c": -5, "generic_tRNA_ala__L_c": -4, "protein_biomass": 7.90021, "PrfC_mono": "-1.38888888888889e-5*mu", "val__L_c": -4, "generic_tRNA_tyr__L_c": -3, "gdp_c": 140, "generic_tRNA_met__L_c": -1, "Tig_mono": "-1.38888888888889e-5*mu", "generic_tRNA_ile__L_c": -4, "ribosome": "-0.000856583455702398*mu - 0.000334924131179638", "pro__L_c": -2, "generic_tRNA_gly_c": -6, "ser__L_c": -2, "generic_tRNA_asp__L_c": -3, "generic_Def": "-1.38888888888889e-5*mu", "adp_c": 140, "generic_tRNA_cys__L_c": -4, "gtp_c": -140, "thr__L_c": -5, "generic_tRNA_his__L_c": -3, "gly_c": -6, "RNA_CLJU_c02230": -2e-08, "leu__L_c": -3, "lys__L_c": -11, "for_c": 1, "phe__L_c": -4, "ala__L_c": -4, "FusA_mono": "-0.000958333333333333*mu", "met__L_c": -1, "tyr__L_c": -3, "InfB_mono": "-1.38888888888889e-5*mu", "generic_tRNA_ser__L_c": -2, "generic_tRNA_pro__L_c": -2, "Frr_mono": "-1.38888888888889e-5*mu", "gln__L_c": -2, "PrfA_mono": "-1.38888888888889e-5*mu", "generic_tRNA_leu__L_c": -3, "generic_tRNA_arg__L_c": -1, "atp_c": -140, "protein_CLJU_c02230": 1, "generic_tRNA_lys__L_c": -11, "asp__L_c": -3, "asn__L_c": -3, "generic_tRNA_val__L_c": -4, "his__L_c": -3, "generic_tRNA_gln__L_c": -2, "generic_Tuf_gtp": "-0.000958333333333333*mu", "pi_c": 280, "generic_tRNA_glu__L_c": -5, "h_c": 280}, "id": "translation_CLJU_c02230", "gene_reaction_rule": ""}, {"name": "", "upper_bound": 1000.0, "lower_bound": 0.0, "metabolites": {"cys__L_c": -8, "h2o_c": -1149, "generic_tRNA_tyr__L_c": -13, "InfA_mono": "-1.38888888888889e-5*mu", "ile__L_c": -29, "generic_tRNA_asn__L_c": -15, "glu__L_c": -28, "generic_tRNA_phe__L_c": -9, "protein_CLJU_c02250": 1, "generic_InfC": "-1.38888888888889e-5*mu", "arg__L_c": -14, "generic_tRNA_thr__L_c": -8, "generic_tRNA_ala__L_c": -9, "protein_biomass": 32.879525, "PrfC_mono": "-1.38888888888889e-5*mu", "val__L_c": -21, "generic_tRNA_pro__L_c": -9, "gdp_c": 574, "generic_tRNA_met__L_c": -10, "Tig_mono": "-1.38888888888889e-5*mu", "generic_tRNA_ile__L_c": -29, "ribosome": "-0.00351199216837983*mu - 0.00137318893783652", "pro__L_c": -9, "generic_tRNA_gly_c": -18, "ser__L_c": -17, "generic_tRNA_asp__L_c": -14, "generic_Def": "-1.38888888888889e-5*mu", "adp_c": 574, "generic_tRNA_cys__L_c": -8, "RNA_CLJU_c02250": -2e-08, "gtp_c": -574, "thr__L_c": -8, "generic_tRNA_his__L_c": -4, "gly_c": -18, "leu__L_c": -27, "lys__L_c": -27, "for_c": 1, "phe__L_c": -9, "ala__L_c": -9, "FusA_mono": "-0.00397222222222222*mu", "met__L_c": -10, "tyr__L_c": -13, "InfB_mono": "-1.38888888888889e-5*mu", "generic_tRNA_ser__L_c": -17, "Frr_mono": "-1.38888888888889e-5*mu", "gln__L_c": -7, "generic_RF": "-1.38888888888889e-5*mu", "generic_tRNA_leu__L_c": -27, "generic_tRNA_arg__L_c": -14, "atp_c": -574, "generic_tRNA_lys__L_c": -27, "asp__L_c": -14, "asn__L_c": -15, "generic_tRNA_val__L_c": -21, "his__L_c": -4, "generic_tRNA_gln__L_c": -7, "generic_Tuf_gtp": "-0.00397222222222222*mu", "pi_c": 1148, "generic_tRNA_glu__L_c": -28, "h_c": 1148}, "id": "translation_CLJU_c02250", "gene_reaction_rule": ""}, {"name": "", "upper_bound": 1000.0, "lower_bound": 0.0, "metabolites": {"cys__L_c": -3, "h2o_c": -1429, "generic_tRNA_tyr__L_c": -11, "InfA_mono": "-1.38888888888889e-5*mu", "ile__L_c": -23, "generic_tRNA_asn__L_c": -17, "glu__L_c": -43, "generic_tRNA_phe__L_c": -7, "generic_InfC": "-1.38888888888889e-5*mu", "arg__L_c": -25, "generic_tRNA_thr__L_c": -21, "generic_tRNA_ala__L_c": -23, "protein_biomass": 40.79297900000001, "trp__L_c": -2, "val__L_c": -24, "generic_tRNA_pro__L_c": -8, "gdp_c": 714, "generic_tRNA_met__L_c": -11, "Tig_mono": "-1.38888888888889e-5*mu", "generic_tRNA_ile__L_c": -23, "ribosome": "-0.00436857562408223*mu - 0.00170811306901615", "pro__L_c": -8, "generic_tRNA_gly_c": -20, "ser__L_c": -19, "generic_tRNA_asp__L_c": -26, "generic_Def": "-1.38888888888889e-5*mu", "PrfC_mono": "-1.38888888888889e-5*mu", "for_c": 1, "generic_tRNA_cys__L_c": -3, "gtp_c": -714, "thr__L_c": -21, "generic_tRNA_his__L_c": -5, "gly_c": -20, "leu__L_c": -26, "lys__L_c": -29, "adp_c": 714, "phe__L_c": -7, "ala__L_c": -23, "FusA_mono": "-0.00494444444444444*mu", "protein_CLJU_c02260": 1, "met__L_c": -11, "tyr__L_c": -11, "InfB_mono": "-1.38888888888889e-5*mu", "generic_tRNA_ser__L_c": -19, "Frr_mono": "-1.38888888888889e-5*mu", "gln__L_c": -14, "generic_tRNA_leu__L_c": -26, "generic_tRNA_arg__L_c": -25, "atp_c": -714, "generic_tRNA_lys__L_c": -29, "asp__L_c": -26, "asn__L_c": -17, "PrfB_mono": "-1.38888888888889e-5*mu", "generic_tRNA_val__L_c": -24, "his__L_c": -5, "generic_tRNA_gln__L_c": -14, "RNA_CLJU_c02260": -2e-08, "generic_tRNA_trp__L_c": -2, "generic_Tuf_gtp": "-0.00494444444444444*mu", "pi_c": 1428, "generic_tRNA_glu__L_c": -43, "h_c": 1428}, "id": "translation_CLJU_c02260", "gene_reaction_rule": ""}, {"name": "", "upper_bound": 1000.0, "lower_bound": 0.0, "metabolites": {"cys__L_c": -5, "h2o_c": -961, "InfA_mono": "-1.38888888888889e-5*mu", "ile__L_c": -38, "generic_tRNA_asn__L_c": -9, "glu__L_c": -6, "generic_tRNA_phe__L_c": -12, "InfB_mono": "-1.38888888888889e-5*mu", "generic_InfC": "-1.38888888888889e-5*mu", "arg__L_c": -2, "generic_tRNA_thr__L_c": -11, "generic_tRNA_ala__L_c": -23, "protein_biomass": 24.893209999999996, "trp__L_c": -2, "RNA_CLJU_c02280": -2e-08, "generic_tRNA_gly_c": -28, "gdp_c": 480, "generic_tRNA_met__L_c": -11, "Tig_mono": "-1.38888888888889e-5*mu", "generic_tRNA_ile__L_c": -38, "ribosome": "-0.00293685756240822*mu - 0.00114831130690162", "pro__L_c": -7, "generic_tRNA_tyr__L_c": -3, "ser__L_c": -19, "generic_tRNA_asp__L_c": -5, "generic_Def": "-1.38888888888889e-5*mu", "PrfC_mono": "-1.38888888888889e-5*mu", "adp_c": 480, "protein_CLJU_c02280": 1, "gtp_c": -480, "thr__L_c": -11, "generic_tRNA_his__L_c": -3, "gly_c": -28, "leu__L_c": -24, "lys__L_c": -10, "for_c": 1, "phe__L_c": -12, "ala__L_c": -23, "FusA_mono": "-0.00331944444444444*mu", "met__L_c": -11, "tyr__L_c": -3, "val__L_c": -21, "generic_tRNA_ser__L_c": -19, "generic_tRNA_pro__L_c": -7, "Frr_mono": "-1.38888888888889e-5*mu", "gln__L_c": -1, "PrfA_mono": "-1.38888888888889e-5*mu", "generic_tRNA_leu__L_c": -24, "generic_tRNA_arg__L_c": -2, "atp_c": -480, "generic_tRNA_lys__L_c": -10, "asp__L_c": -5, "asn__L_c": -9, "generic_tRNA_cys__L_c": -5, "generic_tRNA_val__L_c": -21, "his__L_c": -3, "generic_tRNA_gln__L_c": -1, "generic_tRNA_trp__L_c": -2, "generic_Tuf_gtp": "-0.00331944444444444*mu", "pi_c": 960, "generic_tRNA_glu__L_c": -6, "h_c": 960}, "id": "translation_CLJU_c02280", "gene_reaction_rule": ""}, {"name": "", "upper_bound": 1000.0, "lower_bound": 0.0, "metabolites": {"cys__L_c": -4, "h2o_c": -1401, "InfA_mono": "-1.38888888888889e-5*mu", "ile__L_c": -42, "generic_tRNA_asn__L_c": -21, "glu__L_c": -22, "generic_tRNA_phe__L_c": -9, "generic_InfC": "-1.38888888888889e-5*mu", "arg__L_c": -12, "generic_tRNA_thr__L_c": -15, "generic_tRNA_ala__L_c": -23, "protein_biomass": 38.250901, "trp__L_c": -1, "val__L_c": -28, "generic_tRNA_tyr__L_c": -6, "gdp_c": 700, "generic_tRNA_met__L_c": -12, "Tig_mono": "-1.38888888888889e-5*mu", "generic_tRNA_ile__L_c": -42, "Frr_mono": "-1.38888888888889e-5*mu", "ribosome": "-0.00428291727851199*mu - 0.00167462065589819", "pro__L_c": -23, "generic_tRNA_pro__L_c": -23, "ser__L_c": -18, "generic_tRNA_asp__L_c": -25, "generic_Def": "-1.38888888888889e-5*mu", "PrfC_mono": "-1.38888888888889e-5*mu", "adp_c": 700, "generic_tRNA_cys__L_c": -4, "gtp_c": -700, "thr__L_c": -15, "generic_tRNA_his__L_c": -2, "gly_c": -25, "leu__L_c": -24, "lys__L_c": -35, "for_c": 1, "phe__L_c": -9, "ala__L_c": -23, "FusA_mono": "-0.00484722222222222*mu", "generic_tRNA_gly_c": -25, "met__L_c": -12, "tyr__L_c": -6, "InfB_mono": "-1.38888888888889e-5*mu", "generic_tRNA_ser__L_c": -18, "protein_CLJU_c02290": 1, "RNA_CLJU_c02290": -2e-08, "gln__L_c": -3, "generic_RF": "-1.38888888888889e-5*mu", "generic_tRNA_leu__L_c": -24, "generic_tRNA_arg__L_c": -12, "atp_c": -700, "generic_tRNA_lys__L_c": -35, "asp__L_c": -25, "asn__L_c": -21, "generic_tRNA_val__L_c": -28, "his__L_c": -2, "generic_tRNA_gln__L_c": -3, "generic_tRNA_trp__L_c": -1, "generic_Tuf_gtp": "-0.00484722222222222*mu", "pi_c": 1400, "generic_tRNA_glu__L_c": -22, "h_c": 1400}, "id": "translation_CLJU_c02290", "gene_reaction_rule": ""}, {"name": "", "upper_bound": 1000.0, "lower_bound": 0.0, "metabolites": {"cys__L_c": -4, "h2o_c": -597, "InfA_mono": "-1.38888888888889e-5*mu", "ile__L_c": -13, "generic_tRNA_asn__L_c": -6, "glu__L_c": -9, "generic_tRNA_phe__L_c": -8, "generic_InfC": "-1.38888888888889e-5*mu", "arg__L_c": -6, "generic_tRNA_thr__L_c": -6, "generic_tRNA_ala__L_c": -13, "protein_biomass": 16.383754999999997, "PrfC_mono": "-1.38888888888889e-5*mu", "val__L_c": -9, "generic_tRNA_tyr__L_c": -4, "gdp_c": 298, "generic_tRNA_met__L_c": -3, "Tig_mono": "-1.38888888888889e-5*mu", "generic_tRNA_ile__L_c": -13, "ribosome": "-0.00182329906999511*mu - 0.000712909936368086", "pro__L_c": -3, "generic_tRNA_gly_c": -13, "ser__L_c": -10, "generic_tRNA_asp__L_c": -11, "generic_Def": "-1.38888888888889e-5*mu", "adp_c": 298, "generic_tRNA_cys__L_c": -4, "gtp_c": -298, "thr__L_c": -6, "generic_tRNA_his__L_c": -5, "gly_c": -13, "RNA_CLJU_c02310": -2e-08, "leu__L_c": -9, "generic_tRNA_leu__L_c": -9, "lys__L_c": -13, "for_c": 1, "phe__L_c": -8, "ala__L_c": -13, "FusA_mono": "-0.00205555555555556*mu", "met__L_c": -3, "tyr__L_c": -4, "InfB_mono": "-1.38888888888889e-5*mu", "generic_tRNA_ser__L_c": -10, "generic_tRNA_pro__L_c": -3, "Frr_mono": "-1.38888888888889e-5*mu", "gln__L_c": -4, "generic_RF": "-1.38888888888889e-5*mu", "protein_CLJU_c02310": 1, "generic_tRNA_arg__L_c": -6, "atp_c": -298, "generic_tRNA_lys__L_c": -13, "asp__L_c": -11, "asn__L_c": -6, "generic_tRNA_val__L_c": -9, "his__L_c": -5, "generic_tRNA_gln__L_c": -4, "generic_Tuf_gtp": "-0.00205555555555556*mu", "pi_c": 596, "generic_tRNA_glu__L_c": -9, "h_c": 596}, "id": "translation_CLJU_c02310", "gene_reaction_rule": ""}, {"name": "", "upper_bound": 1000.0, "lower_bound": 0.0, "metabolites": {"cys__L_c": -4, "h2o_c": -838, "RNA_CLJU_c02320": -2e-08, "InfA_mono": "-1.38888888888889e-5*mu", "ile__L_c": -21, "generic_tRNA_asn__L_c": -4, "glu__L_c": -15, "generic_tRNA_phe__L_c": -2, "Map_mono_mod_2:fe2": "-1.38888888888889e-5*mu", "generic_InfC": "-1.38888888888889e-5*mu", "arg__L_c": -8, "generic_tRNA_thr__L_c": -16, "generic_tRNA_ala__L_c": -16, "protein_biomass": 22.797967, "PrfC_mono": "-1.38888888888889e-5*mu", "val__L_c": -15, "generic_tRNA_pro__L_c": -10, "gdp_c": 418, "generic_tRNA_met__L_c": -8, "Tig_mono": "-1.38888888888889e-5*mu", "generic_tRNA_ile__L_c": -21, "Frr_mono": "-1.38888888888889e-5*mu", "ribosome": "-0.00255751346059716*mu - 0.00099998776309349", "pro__L_c": -10, "generic_tRNA_tyr__L_c": -6, "ser__L_c": -6, "generic_tRNA_asp__L_c": -12, "generic_Def": "-1.38888888888889e-5*mu", "adp_c": 418, "generic_tRNA_cys__L_c": -4, "gtp_c": -418, "thr__L_c": -16, "generic_tRNA_his__L_c": -5, "gly_c": -18, "leu__L_c": -21, "lys__L_c": -19, "for_c": 1, "phe__L_c": -2, "ala__L_c": -16, "FusA_mono": "-0.00288888888888889*mu", "generic_tRNA_gly_c": -18, "met__L_c": -7, "tyr__L_c": -6, "InfB_mono": "-1.38888888888889e-5*mu", "generic_tRNA_ser__L_c": -6, "protein_CLJU_c02320": 1, "gln__L_c": -3, "generic_RF": "-1.38888888888889e-5*mu", "generic_tRNA_leu__L_c": -21, "generic_tRNA_arg__L_c": -8, "atp_c": -418, "generic_tRNA_lys__L_c": -19, "asp__L_c": -12, "asn__L_c": -4, "generic_tRNA_val__L_c": -15, "his__L_c": -5, "generic_tRNA_gln__L_c": -3, "generic_Tuf_gtp": "-0.00288888888888889*mu", "pi_c": 836, "generic_tRNA_glu__L_c": -15, "h_c": 836}, "id": "translation_CLJU_c02320", "gene_reaction_rule": ""}, {"name": "", "upper_bound": 1000.0, "lower_bound": 0.0, "metabolites": {"cys__L_c": -10, "h2o_c": -545, "pro__L_c": -6, "InfA_mono": "-1.38888888888889e-5*mu", "ile__L_c": -11, "generic_tRNA_asn__L_c": -7, "glu__L_c": -12, "generic_tRNA_phe__L_c": -3, "generic_InfC": "-1.38888888888889e-5*mu", "arg__L_c": -10, "generic_tRNA_thr__L_c": -8, "generic_tRNA_ala__L_c": -5, "protein_biomass": 15.684272999999997, "trp__L_c": -2, "val__L_c": -11, "generic_tRNA_gly_c": -8, "gdp_c": 272, "generic_tRNA_met__L_c": -3, "Tig_mono": "-1.38888888888889e-5*mu", "generic_tRNA_ile__L_c": -11, "ribosome": "-0.00166421928536466*mu - 0.000650709740577582", "RNA_CLJU_c02330": -2e-08, "generic_tRNA_tyr__L_c": -6, "ser__L_c": -5, "generic_tRNA_asp__L_c": -6, "generic_Def": "-1.38888888888889e-5*mu", "PrfC_mono": "-1.38888888888889e-5*mu", "adp_c": 272, "generic_tRNA_cys__L_c": -10, "generic_tRNA_gln__L_c": -1, "thr__L_c": -8, "generic_tRNA_his__L_c": -5, "gly_c": -8, "leu__L_c": -8, "lys__L_c": -9, "for_c": 1, "phe__L_c": -3, "ala__L_c": -5, "FusA_mono": "-0.001875*mu", "met__L_c": -3, "tyr__L_c": -6, "InfB_mono": "-1.38888888888889e-5*mu", "generic_tRNA_ser__L_c": -5, "generic_tRNA_pro__L_c": -6, "Frr_mono": "-1.38888888888889e-5*mu", "gln__L_c": -1, "protein_CLJU_c02330": 1, "generic_tRNA_leu__L_c": -8, "generic_tRNA_arg__L_c": -10, "atp_c": -272, "generic_tRNA_lys__L_c": -9, "asp__L_c": -6, "asn__L_c": -7, "PrfB_mono": "-1.38888888888889e-5*mu", "generic_tRNA_val__L_c": -11, "his__L_c": -5, "gtp_c": -272, "generic_tRNA_trp__L_c": -2, "generic_Tuf_gtp": "-0.001875*mu", "pi_c": 544, "generic_tRNA_glu__L_c": -12, "h_c": 544}, "id": "translation_CLJU_c02330", "gene_reaction_rule": ""}, {"name": "", "upper_bound": 1000.0, "lower_bound": 0.0, "metabolites": {"cys__L_c": -4, "h2o_c": -1537, "InfA_mono": "-1.38888888888889e-5*mu", "ile__L_c": -27, "generic_tRNA_asn__L_c": -26, "glu__L_c": -32, "generic_tRNA_phe__L_c": -15, "generic_InfC": "-1.38888888888889e-5*mu", "arg__L_c": -16, "generic_tRNA_thr__L_c": -29, "generic_tRNA_ala__L_c": -23, "protein_biomass": 43.509423999999996, "trp__L_c": -1, "val__L_c": -31, "generic_tRNA_gly_c": -22, "gdp_c": 768, "generic_tRNA_met__L_c": -12, "atp_c": -768, "generic_tRNA_ile__L_c": -27, "h_c": 1536, "ribosome": "-0.00469897209985316*mu - 0.00183729809104258", "pro__L_c": -15, "generic_tRNA_tyr__L_c": -12, "ser__L_c": -9, "generic_tRNA_asp__L_c": -22, "generic_Def": "-1.38888888888889e-5*mu", "RNA_CLJU_c02350": -2e-08, "adp_c": 768, "generic_tRNA_cys__L_c": -4, "gtp_c": -768, "thr__L_c": -29, "generic_tRNA_his__L_c": -9, "gly_c": -22, "leu__L_c": -35, "lys__L_c": -36, "for_c": 1, "phe__L_c": -15, "ala__L_c": -23, "FusA_mono": "-0.00531944444444444*mu", "met__L_c": -12, "tyr__L_c": -12, "InfB_mono": "-1.38888888888889e-5*mu", "generic_tRNA_ser__L_c": -9, "PrfC_mono": "-1.38888888888889e-5*mu", "generic_tRNA_pro__L_c": -15, "Frr_mono": "-1.38888888888889e-5*mu", "gln__L_c": -8, "generic_RF": "-1.38888888888889e-5*mu", "generic_tRNA_leu__L_c": -35, "generic_tRNA_arg__L_c": -16, "Tig_mono": "-1.38888888888889e-5*mu", "generic_tRNA_lys__L_c": -36, "asp__L_c": -22, "asn__L_c": -26, "generic_tRNA_val__L_c": -31, "his__L_c": -9, "generic_tRNA_gln__L_c": -8, "generic_tRNA_trp__L_c": -1, "generic_Tuf_gtp": "-0.00531944444444444*mu", "pi_c": 1536, "generic_tRNA_glu__L_c": -32, "protein_CLJU_c02350": 1}, "id": "translation_CLJU_c02350", "gene_reaction_rule": ""}, {"name": "", "upper_bound": 1000.0, "lower_bound": 0.0, "metabolites": {"cys__L_c": -2, "h2o_c": -485, "InfA_mono": "-1.38888888888889e-5*mu", "ile__L_c": -19, "generic_tRNA_asn__L_c": -8, "glu__L_c": -2, "generic_tRNA_phe__L_c": -10, "generic_InfC": "-1.38888888888889e-5*mu", "arg__L_c": -3, "generic_tRNA_thr__L_c": -2, "generic_tRNA_ala__L_c": -7, "protein_biomass": 13.698678999999997, "trp__L_c": -1, "val__L_c": -11, "generic_tRNA_gly_c": -8, "gdp_c": 242, "generic_tRNA_met__L_c": -5, "atp_c": -242, "generic_tRNA_ile__L_c": -19, "ribosome": "-0.00148066568771415*mu - 0.000578940283896231", "generic_tRNA_tyr__L_c": -8, "ser__L_c": -11, "generic_tRNA_asp__L_c": -1, "generic_Def": "-1.38888888888889e-5*mu", "PrfC_mono": "-1.38888888888889e-5*mu", "adp_c": 242, "generic_tRNA_cys__L_c": -2, "gtp_c": -242, "thr__L_c": -2, "generic_tRNA_his__L_c": -2, "gly_c": -8, "leu__L_c": -15, "lys__L_c": -5, "for_c": 1, "phe__L_c": -10, "ala__L_c": -7, "FusA_mono": "-0.00166666666666667*mu", "protein_CLJU_c02360": 1, "met__L_c": -5, "tyr__L_c": -8, "InfB_mono": "-1.38888888888889e-5*mu", "generic_tRNA_ser__L_c": -11, "Frr_mono": "-1.38888888888889e-5*mu", "gln__L_c": -1, "generic_RF": "-1.38888888888889e-5*mu", "generic_tRNA_leu__L_c": -15, "generic_tRNA_arg__L_c": -3, "Tig_mono": "-1.38888888888889e-5*mu", "generic_tRNA_lys__L_c": -5, "asp__L_c": -1, "asn__L_c": -8, "generic_tRNA_val__L_c": -11, "his__L_c": -2, "generic_tRNA_gln__L_c": -1, "RNA_CLJU_c02360": -2e-08, "generic_tRNA_trp__L_c": -1, "generic_Tuf_gtp": "-0.00166666666666667*mu", "pi_c": 484, "generic_tRNA_glu__L_c": -2, "h_c": 484}, "id": "translation_CLJU_c02360", "gene_reaction_rule": ""}, {"name": "", "upper_bound": 1000.0, "lower_bound": 0.0, "metabolites": {"h2o_c": -885, "InfA_mono": "-1.38888888888889e-5*mu", "ile__L_c": -32, "generic_tRNA_asn__L_c": -8, "glu__L_c": -7, "generic_tRNA_phe__L_c": -14, "generic_InfC": "-1.38888888888889e-5*mu", "protein_CLJU_c02370": 1, "arg__L_c": -5, "generic_tRNA_thr__L_c": -9, "generic_tRNA_ala__L_c": -16, "protein_biomass": 24.402807, "trp__L_c": -2, "val__L_c": -25, "generic_tRNA_pro__L_c": -11, "gdp_c": 442, "generic_tRNA_met__L_c": -10, "Tig_mono": "-1.38888888888889e-5*mu", "generic_tRNA_ile__L_c": -32, "ribosome": "-0.00270435633871757*mu - 0.00105740332843857", "pro__L_c": -11, "generic_tRNA_tyr__L_c": -6, "ser__L_c": -13, "generic_tRNA_asp__L_c": -5, "generic_Def": "-1.38888888888889e-5*mu", "PrfC_mono": "-1.38888888888889e-5*mu", "adp_c": 442, "gtp_c": -442, "thr__L_c": -9, "generic_tRNA_his__L_c": -2, "gly_c": -13, "leu__L_c": -26, "lys__L_c": -11, "generic_tRNA_glu__L_c": -7, "phe__L_c": -14, "ala__L_c": -16, "FusA_mono": "-0.00305555555555556*mu", "generic_tRNA_gly_c": -13, "RNA_CLJU_c02370": -2e-08, "met__L_c": -10, "tyr__L_c": -6, "InfB_mono": "-1.38888888888889e-5*mu", "generic_tRNA_ser__L_c": -13, "Frr_mono": "-1.38888888888889e-5*mu", "gln__L_c": -6, "generic_RF": "-1.38888888888889e-5*mu", "generic_tRNA_leu__L_c": -26, "generic_tRNA_arg__L_c": -5, "atp_c": -442, "generic_tRNA_lys__L_c": -11, "asp__L_c": -5, "asn__L_c": -8, "for_c": 1, "generic_tRNA_val__L_c": -25, "his__L_c": -2, "generic_tRNA_gln__L_c": -6, "generic_tRNA_trp__L_c": -2, "generic_Tuf_gtp": "-0.00305555555555556*mu", "pi_c": 884, "h_c": 884}, "id": "translation_CLJU_c02370", "gene_reaction_rule": ""}, {"name": "", "upper_bound": 1000.0, "lower_bound": 0.0, "metabolites": {"cys__L_c": -1, "h2o_c": -325, "InfA_mono": "-1.38888888888889e-5*mu", "adp_c": 162, "ile__L_c": -8, "generic_tRNA_asn__L_c": -2, "glu__L_c": -3, "generic_tRNA_phe__L_c": -4, "generic_InfC": "-1.38888888888889e-5*mu", "arg__L_c": -1, "generic_tRNA_thr__L_c": -2, "RNA_CLJU_c02380": -2e-08, "generic_tRNA_ala__L_c": -14, "protein_biomass": 7.965402, "PrfC_mono": "-1.38888888888889e-5*mu", "val__L_c": -7, "generic_tRNA_tyr__L_c": -1, "gdp_c": 162, "generic_tRNA_met__L_c": -2, "Tig_mono": "-1.38888888888889e-5*mu", "generic_tRNA_ile__L_c": -8, "ribosome": "-0.000991189427312775*mu - 0.000387555066079295", "pro__L_c": -1, "generic_tRNA_pro__L_c": -1, "ser__L_c": -8, "generic_tRNA_asp__L_c": -1, "generic_Def": "-1.38888888888889e-5*mu", "for_c": 1, "generic_tRNA_cys__L_c": -1, "gtp_c": -162, "thr__L_c": -2, "generic_tRNA_his__L_c": -1, "gly_c": -12, "protein_CLJU_c02380": 1, "leu__L_c": -9, "lys__L_c": -3, "generic_tRNA_glu__L_c": -3, "phe__L_c": -4, "ala__L_c": -14, "FusA_mono": "-0.00111111111111111*mu", "generic_tRNA_gly_c": -12, "met__L_c": -2, "tyr__L_c": -1, "InfB_mono": "-1.38888888888889e-5*mu", "generic_tRNA_ser__L_c": -8, "Frr_mono": "-1.38888888888889e-5*mu", "gln__L_c": -1, "generic_tRNA_leu__L_c": -9, "generic_tRNA_arg__L_c": -1, "atp_c": -162, "generic_tRNA_lys__L_c": -3, "asp__L_c": -1, "asn__L_c": -2, "PrfB_mono": "-1.38888888888889e-5*mu", "generic_tRNA_val__L_c": -7, "his__L_c": -1, "generic_tRNA_gln__L_c": -1, "generic_Tuf_gtp": "-0.00111111111111111*mu", "pi_c": 324, "h_c": 324}, "id": "translation_CLJU_c02380", "gene_reaction_rule": ""}, {"name": "", "upper_bound": 1000.0, "lower_bound": 0.0, "metabolites": {"h2o_c": -637, "InfA_mono": "-1.38888888888889e-5*mu", "ile__L_c": -18, "generic_tRNA_asn__L_c": -12, "glu__L_c": -15, "tyr__L_c": -2, "generic_tRNA_phe__L_c": -6, "generic_InfC": "-1.38888888888889e-5*mu", "arg__L_c": -6, "generic_tRNA_thr__L_c": -7, "generic_tRNA_ser__L_c": -6, "generic_tRNA_ala__L_c": -11, "protein_biomass": 18.431156, "trp__L_c": -1, "val__L_c": -12, "generic_tRNA_pro__L_c": -1, "gdp_c": 318, "generic_tRNA_met__L_c": -1, "Tig_mono": "-1.38888888888889e-5*mu", "generic_tRNA_ile__L_c": -18, "ribosome": "-0.00194566813509545*mu - 0.00076075624082232", "pro__L_c": -1, "generic_tRNA_tyr__L_c": -2, "ser__L_c": -6, "generic_tRNA_asp__L_c": -11, "generic_Def": "-1.38888888888889e-5*mu", "PrfC_mono": "-1.38888888888889e-5*mu", "adp_c": 318, "generic_tRNA_gln__L_c": -12, "thr__L_c": -7, "generic_tRNA_his__L_c": -3, "gly_c": -3, "leu__L_c": -12, "lys__L_c": -20, "for_c": 1, "phe__L_c": -6, "ala__L_c": -11, "FusA_mono": "-0.00219444444444444*mu", "generic_tRNA_gly_c": -3, "met__L_c": -1, "protein_CLJU_c02390": 1, "InfB_mono": "-1.38888888888889e-5*mu", "RNA_CLJU_c02390": -2e-08, "Frr_mono": "-1.38888888888889e-5*mu", "gln__L_c": -12, "generic_RF": "-1.38888888888889e-5*mu", "generic_tRNA_leu__L_c": -12, "generic_tRNA_arg__L_c": -6, "atp_c": -318, "generic_tRNA_lys__L_c": -20, "asp__L_c": -11, "asn__L_c": -12, "generic_tRNA_val__L_c": -12, "his__L_c": -3, "gtp_c": -318, "generic_tRNA_trp__L_c": -1, "generic_Tuf_gtp": "-0.00219444444444444*mu", "pi_c": 636, "generic_tRNA_glu__L_c": -15, "h_c": 636}, "id": "translation_CLJU_c02390", "gene_reaction_rule": ""}, {"name": "", "upper_bound": 1000.0, "lower_bound": 0.0, "metabolites": {"h2o_c": -725, "InfA_mono": "-1.38888888888889e-5*mu", "ile__L_c": -18, "generic_tRNA_asn__L_c": -11, "glu__L_c": -27, "generic_tRNA_phe__L_c": -5, "generic_InfC": "-1.38888888888889e-5*mu", "arg__L_c": -8, "h_c": 724, "generic_tRNA_ala__L_c": -6, "protein_biomass": 21.106573, "PrfC_mono": "-1.38888888888889e-5*mu", "val__L_c": -14, "generic_tRNA_tyr__L_c": -6, "gdp_c": 362, "generic_tRNA_met__L_c": -6, "Tig_mono": "-1.38888888888889e-5*mu", "generic_tRNA_ile__L_c": -18, "ribosome": "-0.0022148800783162*mu - 0.000866018110621635", "pro__L_c": -2, "generic_tRNA_gly_c": -8, "RNA_CLJU_c02400": -2e-08, "ser__L_c": -9, "generic_tRNA_asp__L_c": -9, "generic_Def": "-1.38888888888889e-5*mu", "adp_c": 362, "gtp_c": -362, "thr__L_c": -5, "generic_tRNA_his__L_c": -2, "gly_c": -8, "leu__L_c": -18, "lys__L_c": -25, "for_c": 1, "phe__L_c": -5, "ala__L_c": -6, "FusA_mono": "-0.0025*mu", "met__L_c": -6, "tyr__L_c": -6, "InfB_mono": "-1.38888888888889e-5*mu", "generic_tRNA_ser__L_c": -9, "generic_tRNA_pro__L_c": -2, "Frr_mono": "-1.38888888888889e-5*mu", "gln__L_c": -2, "generic_tRNA_leu__L_c": -18, "generic_tRNA_arg__L_c": -8, "atp_c": -362, "generic_tRNA_lys__L_c": -25, "asp__L_c": -9, "protein_CLJU_c02400": 1, "asn__L_c": -11, "PrfB_mono": "-1.38888888888889e-5*mu", "generic_tRNA_val__L_c": -14, "his__L_c": -2, "generic_tRNA_gln__L_c": -2, "generic_Tuf_gtp": "-0.0025*mu", "pi_c": 724, "generic_tRNA_glu__L_c": -27, "generic_tRNA_thr__L_c": -5}, "id": "translation_CLJU_c02400", "gene_reaction_rule": ""}, {"name": "", "upper_bound": 1000.0, "lower_bound": 0.0, "metabolites": {"cys__L_c": -4, "h2o_c": -2017, "InfA_mono": "-1.38888888888889e-5*mu", "ile__L_c": -49, "generic_tRNA_asn__L_c": -16, "glu__L_c": -39, "generic_tRNA_phe__L_c": -12, "generic_InfC": "-1.38888888888889e-5*mu", "arg__L_c": -21, "generic_tRNA_thr__L_c": -22, "generic_tRNA_ala__L_c": -39, "protein_biomass": 55.186812999999994, "PrfC_mono": "-1.38888888888889e-5*mu", "val__L_c": -37, "generic_tRNA_tyr__L_c": -18, "gdp_c": 1008, "generic_tRNA_met__L_c": -16, "atp_c": -1008, "generic_tRNA_ile__L_c": -49, "ribosome": "-0.00616740088105727*mu - 0.00241145374449339", "pro__L_c": -21, "protein_CLJU_c02410": 1, "generic_tRNA_pro__L_c": -21, "ser__L_c": -29, "generic_tRNA_asp__L_c": -29, "generic_Def": "-1.38888888888889e-5*mu", "adp_c": 1008, "generic_tRNA_cys__L_c": -4, "gtp_c": -1008, "thr__L_c": -22, "generic_tRNA_his__L_c": -5, "gly_c": -45, "leu__L_c": -41, "lys__L_c": -38, "for_c": 1, "phe__L_c": -12, "ala__L_c": -39, "FusA_mono": "-0.00698611111111111*mu", "generic_tRNA_gly_c": -45, "met__L_c": -16, "tyr__L_c": -18, "InfB_mono": "-1.38888888888889e-5*mu", "generic_tRNA_ser__L_c": -29, "Frr_mono": "-1.38888888888889e-5*mu", "gln__L_c": -23, "PrfA_mono": "-1.38888888888889e-5*mu", "generic_tRNA_leu__L_c": -41, "generic_tRNA_arg__L_c": -21, "Tig_mono": "-1.38888888888889e-5*mu", "generic_tRNA_lys__L_c": -38, "asp__L_c": -29, "asn__L_c": -16, "RNA_CLJU_c02410": -2e-08, "generic_tRNA_val__L_c": -37, "his__L_c": -5, "generic_tRNA_gln__L_c": -23, "generic_Tuf_gtp": "-0.00698611111111111*mu", "pi_c": 2016, "generic_tRNA_glu__L_c": -39, "h_c": 2016}, "id": "translation_CLJU_c02410", "gene_reaction_rule": ""}, {"name": "", "upper_bound": 1000.0, "lower_bound": 0.0, "metabolites": {"cys__L_c": -4, "h2o_c": -1134, "generic_tRNA_tyr__L_c": -11, "InfA_mono": "-1.38888888888889e-5*mu", "ile__L_c": -19, "generic_tRNA_asn__L_c": -21, "glu__L_c": -22, "generic_tRNA_phe__L_c": -6, "Map_mono_mod_2:fe2": "-1.38888888888889e-5*mu", "generic_InfC": "-1.38888888888889e-5*mu", "arg__L_c": -13, "generic_tRNA_thr__L_c": -17, "generic_tRNA_ala__L_c": -21, "protein_biomass": 31.589741, "PrfC_mono": "-1.38888888888889e-5*mu", "val__L_c": -22, "generic_tRNA_pro__L_c": -3, "gdp_c": 566, "generic_tRNA_met__L_c": -9, "Tig_mono": "-1.38888888888889e-5*mu", "generic_tRNA_ile__L_c": -19, "ribosome": "-0.0034630445423397*mu - 0.00135405041605482", "pro__L_c": -3, "generic_tRNA_gly_c": -17, "ser__L_c": -19, "generic_tRNA_asp__L_c": -12, "generic_Def": "-1.38888888888889e-5*mu", "adp_c": 566, "RNA_CLJU_c02420": -2e-08, "gtp_c": -566, "thr__L_c": -17, "generic_tRNA_his__L_c": -2, "gly_c": -17, "leu__L_c": -28, "lys__L_c": -30, "for_c": 1, "phe__L_c": -6, "ala__L_c": -21, "FusA_mono": "-0.00391666666666667*mu", "met__L_c": -8, "tyr__L_c": -11, "InfB_mono": "-1.38888888888889e-5*mu", "generic_tRNA_ser__L_c": -19, "Frr_mono": "-1.38888888888889e-5*mu", "gln__L_c": -7, "generic_RF": "-1.38888888888889e-5*mu", "generic_tRNA_leu__L_c": -28, "generic_tRNA_arg__L_c": -13, "atp_c": -566, "protein_CLJU_c02420": 1, "asp__L_c": -12, "asn__L_c": -21, "generic_tRNA_lys__L_c": -30, "generic_tRNA_cys__L_c": -4, "generic_tRNA_val__L_c": -22, "his__L_c": -2, "generic_tRNA_gln__L_c": -7, "generic_Tuf_gtp": "-0.00391666666666667*mu", "pi_c": 1132, "generic_tRNA_glu__L_c": -22, "h_c": 1132}, "id": "translation_CLJU_c02420", "gene_reaction_rule": ""}, {"name": "", "upper_bound": 1000.0, "lower_bound": 0.0, "metabolites": {"h2o_c": -1858, "generic_tRNA_tyr__L_c": -15, "InfA_mono": "-1.38888888888889e-5*mu", "ile__L_c": -39, "generic_tRNA_asn__L_c": -13, "glu__L_c": -35, "generic_tRNA_phe__L_c": -18, "Map_mono_mod_2:fe2": "-1.38888888888889e-5*mu", "generic_InfC": "-1.38888888888889e-5*mu", "arg__L_c": -23, "generic_tRNA_thr__L_c": -28, "generic_tRNA_ser__L_c": -27, "generic_tRNA_ala__L_c": -30, "protein_biomass": 50.90499299999999, "PrfC_mono": "-1.38888888888889e-5*mu", "val__L_c": -39, "generic_tRNA_pro__L_c": -23, "gdp_c": 928, "generic_tRNA_met__L_c": -12, "Tig_mono": "-1.38888888888889e-5*mu", "generic_tRNA_ile__L_c": -39, "ribosome": "-0.0056779246206559*mu - 0.00222006852667646", "pro__L_c": -23, "generic_tRNA_gly_c": -43, "ser__L_c": -27, "generic_tRNA_asp__L_c": -31, "generic_Def": "-1.38888888888889e-5*mu", "adp_c": 928, "gtp_c": -928, "thr__L_c": -28, "generic_tRNA_his__L_c": -6, "gly_c": -43, "leu__L_c": -36, "lys__L_c": -24, "for_c": 1, "phe__L_c": -18, "ala__L_c": -30, "FusA_mono": "-0.00643055555555556*mu", "RNA_CLJU_c02430": -2e-08, "met__L_c": -11, "tyr__L_c": -15, "InfB_mono": "-1.38888888888889e-5*mu", "protein_CLJU_c02430": 1, "Frr_mono": "-1.38888888888889e-5*mu", "gln__L_c": -22, "generic_RF": "-1.38888888888889e-5*mu", "generic_tRNA_leu__L_c": -36, "generic_tRNA_arg__L_c": -23, "atp_c": -928, "generic_tRNA_lys__L_c": -24, "asp__L_c": -31, "asn__L_c": -13, "generic_tRNA_val__L_c": -39, "his__L_c": -6, "generic_tRNA_gln__L_c": -22, "generic_Tuf_gtp": "-0.00643055555555556*mu", "pi_c": 1856, "generic_tRNA_glu__L_c": -35, "h_c": 1856}, "id": "translation_CLJU_c02430", "gene_reaction_rule": ""}, {"name": "", "upper_bound": 1000.0, "lower_bound": 0.0, "metabolites": {"cys__L_c": -2, "h2o_c": -530, "InfA_mono": "-1.38888888888889e-5*mu", "adp_c": 264, "ile__L_c": -11, "generic_tRNA_asn__L_c": -4, "glu__L_c": -14, "generic_tRNA_phe__L_c": -2, "Map_mono_mod_2:fe2": "-1.38888888888889e-5*mu", "generic_InfC": "-1.38888888888889e-5*mu", "arg__L_c": -7, "generic_tRNA_thr__L_c": -8, "gln__L_c": -3, "generic_tRNA_ala__L_c": -12, "protein_biomass": 14.741138999999995, "trp__L_c": -1, "val__L_c": -11, "generic_tRNA_gly_c": -5, "gdp_c": 264, "generic_tRNA_met__L_c": -3, "atp_c": -264, "generic_tRNA_ile__L_c": -11, "ribosome": "-0.00161527165932452*mu - 0.000631571218795888", "pro__L_c": -5, "protein_CLJU_c02440": 1, "generic_tRNA_tyr__L_c": -1, "ser__L_c": -5, "generic_tRNA_asp__L_c": -10, "generic_Def": "-1.38888888888889e-5*mu", "PrfC_mono": "-1.38888888888889e-5*mu", "for_c": 1, "generic_tRNA_cys__L_c": -2, "gtp_c": -264, "thr__L_c": -8, "generic_tRNA_his__L_c": -1, "gly_c": -5, "leu__L_c": -14, "lys__L_c": -13, "generic_tRNA_glu__L_c": -14, "phe__L_c": -2, "ala__L_c": -12, "FusA_mono": "-0.00181944444444444*mu", "met__L_c": -2, "tyr__L_c": -1, "InfB_mono": "-1.38888888888889e-5*mu", "generic_tRNA_ser__L_c": -5, "generic_tRNA_pro__L_c": -5, "Frr_mono": "-1.38888888888889e-5*mu", "RNA_CLJU_c02440": -2e-08, "generic_RF": "-1.38888888888889e-5*mu", "generic_tRNA_leu__L_c": -14, "generic_tRNA_arg__L_c": -7, "Tig_mono": "-1.38888888888889e-5*mu", "generic_tRNA_lys__L_c": -13, "asp__L_c": -10, "asn__L_c": -4, "generic_tRNA_val__L_c": -11, "his__L_c": -1, "generic_tRNA_gln__L_c": -3, "generic_tRNA_trp__L_c": -1, "generic_Tuf_gtp": "-0.00181944444444444*mu", "pi_c": 528, "h_c": 528}, "id": "translation_CLJU_c02440", "gene_reaction_rule": ""}, {"name": "", "upper_bound": 1000.0, "lower_bound": 0.0, "metabolites": {"cys__L_c": -8, "h2o_c": -1678, "pro__L_c": -14, "InfA_mono": "-1.38888888888889e-5*mu", "ile__L_c": -50, "generic_tRNA_asn__L_c": -18, "glu__L_c": -28, "generic_tRNA_phe__L_c": -11, "Map_mono_mod_2:fe2": "-1.38888888888889e-5*mu", "generic_InfC": "-1.38888888888889e-5*mu", "arg__L_c": -18, "generic_tRNA_thr__L_c": -20, "protein_CLJU_c02460": 1, "protein_biomass": 45.04787799999999, "PrfC_mono": "-1.38888888888889e-5*mu", "val__L_c": -28, "generic_tRNA_tyr__L_c": -6, "generic_tRNA_ala__L_c": -35, "gdp_c": 838, "generic_tRNA_met__L_c": -17, "Tig_mono": "-1.38888888888889e-5*mu", "generic_tRNA_ile__L_c": -50, "ribosome": "-0.00512726382770436*mu - 0.0020047601566324", "RNA_CLJU_c02460": -2e-08, "generic_tRNA_gly_c": -39, "ser__L_c": -29, "generic_tRNA_asp__L_c": -23, "generic_Def": "-1.38888888888889e-5*mu", "adp_c": 838, "generic_tRNA_cys__L_c": -8, "gtp_c": -838, "thr__L_c": -20, "generic_tRNA_his__L_c": -7, "gly_c": -39, "leu__L_c": -32, "lys__L_c": -33, "for_c": 1, "phe__L_c": -11, "ala__L_c": -35, "FusA_mono": "-0.00580555555555556*mu", "met__L_c": -16, "tyr__L_c": -6, "InfB_mono": "-1.38888888888889e-5*mu", "generic_tRNA_ser__L_c": -29, "generic_tRNA_pro__L_c": -14, "Frr_mono": "-1.38888888888889e-5*mu", "gln__L_c": -3, "generic_RF": "-1.38888888888889e-5*mu", "generic_tRNA_leu__L_c": -32, "generic_tRNA_arg__L_c": -18, "atp_c": -838, "generic_tRNA_lys__L_c": -33, "asp__L_c": -23, "asn__L_c": -18, "generic_tRNA_val__L_c": -28, "his__L_c": -7, "generic_tRNA_gln__L_c": -3, "generic_Tuf_gtp": "-0.00580555555555556*mu", "pi_c": 1676, "generic_tRNA_glu__L_c": -28, "h_c": 1676}, "id": "translation_CLJU_c02460", "gene_reaction_rule": ""}, {"name": "", "upper_bound": 1000.0, "lower_bound": 0.0, "metabolites": {"cys__L_c": -5, "h2o_c": -1565, "InfA_mono": "-1.38888888888889e-5*mu", "ile__L_c": -35, "generic_tRNA_asn__L_c": -11, "glu__L_c": -25, "generic_tRNA_phe__L_c": -11, "generic_InfC": "-1.38888888888889e-5*mu", "arg__L_c": -23, "generic_tRNA_thr__L_c": -27, "generic_tRNA_ala__L_c": -31, "protein_biomass": 43.31571899999999, "trp__L_c": -2, "val__L_c": -34, "generic_tRNA_tyr__L_c": -16, "gdp_c": 782, "generic_tRNA_met__L_c": -12, "atp_c": -782, "generic_tRNA_ile__L_c": -35, "protein_CLJU_c02580": 1, "ribosome": "-0.0047846304454234*mu - 0.00187079050416055", "pro__L_c": -17, "generic_tRNA_gly_c": -32, "ser__L_c": -16, "generic_tRNA_asp__L_c": -31, "generic_Def": "-1.38888888888889e-5*mu", "PrfC_mono": "-1.38888888888889e-5*mu", "adp_c": 782, "generic_tRNA_cys__L_c": -5, "gtp_c": -782, "thr__L_c": -27, "generic_tRNA_his__L_c": -5, "gly_c": -32, "RNA_CLJU_c02580": -2e-08, "leu__L_c": -19, "lys__L_c": -27, "for_c": 1, "phe__L_c": -11, "ala__L_c": -31, "FusA_mono": "-0.00541666666666667*mu", "met__L_c": -12, "tyr__L_c": -16, "InfB_mono": "-1.38888888888889e-5*mu", "generic_tRNA_ser__L_c": -16, "generic_tRNA_pro__L_c": -17, "Frr_mono": "-1.38888888888889e-5*mu", "gln__L_c": -12, "generic_RF": "-1.38888888888889e-5*mu", "generic_tRNA_leu__L_c": -19, "generic_tRNA_arg__L_c": -23, "Tig_mono": "-1.38888888888889e-5*mu", "generic_tRNA_lys__L_c": -27, "asp__L_c": -31, "asn__L_c": -11, "generic_tRNA_val__L_c": -34, "his__L_c": -5, "generic_tRNA_gln__L_c": -12, "generic_tRNA_trp__L_c": -2, "generic_Tuf_gtp": "-0.00541666666666667*mu", "pi_c": 1564, "generic_tRNA_glu__L_c": -25, "h_c": 1564}, "id": "translation_CLJU_c02580", "gene_reaction_rule": ""}, {"name": "", "upper_bound": 1000.0, "lower_bound": 0.0, "metabolites": {"cys__L_c": -6, "h2o_c": -3349, "InfA_mono": "-1.38888888888889e-5*mu", "ile__L_c": -68, "generic_tRNA_asn__L_c": -33, "glu__L_c": -89, "generic_tRNA_phe__L_c": -23, "generic_InfC": "-1.38888888888889e-5*mu", "arg__L_c": -49, "generic_tRNA_thr__L_c": -41, "generic_tRNA_ala__L_c": -44, "protein_biomass": 95.65225300000002, "trp__L_c": -1, "val__L_c": -61, "generic_tRNA_gly_c": -59, "protein_CLJU_c02630": 1, "gdp_c": 1674, "generic_tRNA_met__L_c": -26, "atp_c": -1674, "generic_tRNA_ile__L_c": -68, "ribosome": "-0.0102422907488987*mu - 0.00400473568281938", "pro__L_c": -18, "generic_tRNA_tyr__L_c": -37, "ser__L_c": -40, "generic_tRNA_asp__L_c": -56, "generic_Def": "-1.38888888888889e-5*mu", "PrfC_mono": "-1.38888888888889e-5*mu", "adp_c": 1674, "gtp_c": -1674, "thr__L_c": -41, "generic_tRNA_his__L_c": -14, "gly_c": -59, "leu__L_c": -61, "lys__L_c": -76, "generic_tRNA_cys__L_c": -6, "phe__L_c": -23, "ala__L_c": -44, "FusA_mono": "-0.0116111111111111*mu", "met__L_c": -26, "tyr__L_c": -37, "InfB_mono": "-1.38888888888889e-5*mu", "generic_tRNA_ser__L_c": -40, "generic_tRNA_pro__L_c": -18, "Frr_mono": "-1.38888888888889e-5*mu", "generic_Tuf_gtp": "-0.0116111111111111*mu", "gln__L_c": -35, "generic_RF": "-1.38888888888889e-5*mu", "generic_tRNA_leu__L_c": -61, "generic_tRNA_arg__L_c": -49, "Tig_mono": "-1.38888888888889e-5*mu", "generic_tRNA_lys__L_c": -76, "asp__L_c": -56, "asn__L_c": -33, "for_c": 1, "generic_tRNA_val__L_c": -61, "his__L_c": -14, "generic_tRNA_gln__L_c": -35, "generic_tRNA_trp__L_c": -1, "RNA_CLJU_c02630": -2e-08, "pi_c": 3348, "generic_tRNA_glu__L_c": -89, "h_c": 3348}, "id": "translation_CLJU_c02630", "gene_reaction_rule": ""}, {"name": "", "upper_bound": 1000.0, "lower_bound": 0.0, "metabolites": {"cys__L_c": -2, "h2o_c": -1317, "InfA_mono": "-1.38888888888889e-5*mu", "ile__L_c": -25, "generic_tRNA_asn__L_c": -16, "glu__L_c": -35, "generic_tRNA_phe__L_c": -7, "generic_InfC": "-1.38888888888889e-5*mu", "arg__L_c": -18, "generic_tRNA_thr__L_c": -14, "generic_tRNA_ala__L_c": -20, "protein_biomass": 37.566447999999994, "trp__L_c": -4, "val__L_c": -21, "generic_tRNA_tyr__L_c": -11, "gdp_c": 658, "generic_tRNA_met__L_c": -9, "atp_c": -658, "generic_tRNA_ile__L_c": -25, "ribosome": "-0.00402594224180127*mu - 0.0015741434165443", "pro__L_c": -7, "generic_tRNA_gly_c": -20, "ser__L_c": -20, "generic_tRNA_asp__L_c": -24, "generic_Def": "-1.38888888888889e-5*mu", "PrfC_mono": "-1.38888888888889e-5*mu", "adp_c": 658, "generic_tRNA_cys__L_c": -2, "gtp_c": -658, "thr__L_c": -14, "generic_tRNA_his__L_c": -10, "gly_c": -20, "leu__L_c": -30, "lys__L_c": -24, "for_c": 1, "phe__L_c": -7, "ala__L_c": -20, "FusA_mono": "-0.00455555555555556*mu", "RNA_CLJU_c02640": -2e-08, "met__L_c": -9, "tyr__L_c": -11, "InfB_mono": "-1.38888888888889e-5*mu", "generic_tRNA_ser__L_c": -20, "generic_tRNA_pro__L_c": -7, "Frr_mono": "-1.38888888888889e-5*mu", "gln__L_c": -12, "generic_RF": "-1.38888888888889e-5*mu", "generic_tRNA_leu__L_c": -30, "generic_tRNA_arg__L_c": -18, "Tig_mono": "-1.38888888888889e-5*mu", "protein_CLJU_c02640": 1, "asp__L_c": -24, "asn__L_c": -16, "generic_tRNA_lys__L_c": -24, "generic_tRNA_val__L_c": -21, "his__L_c": -10, "generic_tRNA_gln__L_c": -12, "generic_tRNA_trp__L_c": -4, "generic_Tuf_gtp": "-0.00455555555555556*mu", "pi_c": 1316, "generic_tRNA_glu__L_c": -35, "h_c": 1316}, "id": "translation_CLJU_c02640", "gene_reaction_rule": ""}, {"name": "", "upper_bound": 1000.0, "lower_bound": 0.0, "metabolites": {"cys__L_c": -5, "h2o_c": -1793, "InfA_mono": "-1.38888888888889e-5*mu", "ile__L_c": -33, "generic_tRNA_asn__L_c": -32, "glu__L_c": -34, "generic_tRNA_phe__L_c": -20, "generic_InfC": "-1.38888888888889e-5*mu", "arg__L_c": -18, "generic_tRNA_thr__L_c": -16, "generic_tRNA_ala__L_c": -33, "protein_biomass": 49.031150999999994, "trp__L_c": -3, "val__L_c": -38, "generic_tRNA_gly_c": -47, "gdp_c": 896, "generic_tRNA_met__L_c": -9, "Tig_mono": "-1.38888888888889e-5*mu", "generic_tRNA_ile__L_c": -33, "ribosome": "-0.00548213411649535*mu - 0.00214351443954968", "pro__L_c": -14, "generic_tRNA_tyr__L_c": -18, "ser__L_c": -29, "generic_tRNA_asp__L_c": -19, "generic_Def": "-1.38888888888889e-5*mu", "PrfC_mono": "-1.38888888888889e-5*mu", "adp_c": 896, "generic_tRNA_cys__L_c": -5, "gtp_c": -896, "thr__L_c": -16, "generic_tRNA_his__L_c": -2, "gly_c": -47, "leu__L_c": -31, "lys__L_c": -36, "for_c": 1, "phe__L_c": -20, "RNA_CLJU_c02660": -2e-08, "ala__L_c": -33, "FusA_mono": "-0.00620833333333333*mu", "met__L_c": -9, "tyr__L_c": -18, "InfB_mono": "-1.38888888888889e-5*mu", "generic_tRNA_ser__L_c": -29, "generic_tRNA_pro__L_c": -14, "Frr_mono": "-1.38888888888889e-5*mu", "gln__L_c": -11, "generic_RF": "-1.38888888888889e-5*mu", "generic_tRNA_leu__L_c": -31, "generic_tRNA_arg__L_c": -18, "atp_c": -896, "generic_tRNA_lys__L_c": -36, "asp__L_c": -19, "protein_CLJU_c02660": 1, "asn__L_c": -32, "generic_tRNA_val__L_c": -38, "his__L_c": -2, "generic_tRNA_gln__L_c": -11, "generic_tRNA_trp__L_c": -3, "generic_Tuf_gtp": "-0.00620833333333333*mu", "pi_c": 1792, "generic_tRNA_glu__L_c": -34, "h_c": 1792}, "id": "translation_CLJU_c02660", "gene_reaction_rule": ""}, {"name": "", "upper_bound": 1000.0, "lower_bound": 0.0, "metabolites": {"h2o_c": -833, "generic_tRNA_tyr__L_c": -5, "InfA_mono": "-1.38888888888889e-5*mu", "ile__L_c": -17, "generic_tRNA_asn__L_c": -12, "glu__L_c": -6, "generic_tRNA_phe__L_c": -15, "generic_InfC": "-1.38888888888889e-5*mu", "arg__L_c": -4, "h_c": 832, "generic_tRNA_ala__L_c": -23, "protein_biomass": 22.273717999999995, "PrfC_mono": "-1.38888888888889e-5*mu", "val__L_c": -19, "generic_tRNA_pro__L_c": -8, "gdp_c": 416, "generic_tRNA_met__L_c": -4, "Tig_mono": "-1.38888888888889e-5*mu", "generic_tRNA_ile__L_c": -17, "ribosome": "-0.00254527655408713*mu - 0.000995203132648067", "pro__L_c": -8, "generic_tRNA_gly_c": -16, "ser__L_c": -13, "generic_tRNA_asp__L_c": -4, "generic_Def": "-1.38888888888889e-5*mu", "for_c": 1, "gtp_c": -416, "thr__L_c": -10, "generic_tRNA_his__L_c": -3, "gly_c": -16, "protein_CLJU_c02690": 1, "leu__L_c": -33, "lys__L_c": -13, "adp_c": 416, "phe__L_c": -15, "his__L_c": -3, "ala__L_c": -23, "FusA_mono": "-0.002875*mu", "met__L_c": -4, "tyr__L_c": -5, "InfB_mono": "-1.38888888888889e-5*mu", "generic_tRNA_ser__L_c": -13, "Frr_mono": "-1.38888888888889e-5*mu", "gln__L_c": -3, "generic_RF": "-1.38888888888889e-5*mu", "generic_tRNA_leu__L_c": -33, "generic_tRNA_arg__L_c": -4, "atp_c": -416, "generic_tRNA_lys__L_c": -13, "RNA_CLJU_c02690": -2e-08, "asn__L_c": -12, "generic_tRNA_val__L_c": -19, "asp__L_c": -4, "generic_tRNA_gln__L_c": -3, "generic_Tuf_gtp": "-0.002875*mu", "pi_c": 832, "generic_tRNA_glu__L_c": -6, "generic_tRNA_thr__L_c": -10}, "id": "translation_CLJU_c02690", "gene_reaction_rule": ""}, {"name": "", "upper_bound": 1000.0, "lower_bound": 0.0, "metabolites": {"cys__L_c": -14, "h2o_c": -3241, "InfA_mono": "-1.38888888888889e-5*mu", "ile__L_c": -53, "RNA_CLJU_c02750": -2e-08, "glu__L_c": -63, "generic_tRNA_phe__L_c": -40, "generic_InfC": "-1.38888888888889e-5*mu", "arg__L_c": -27, "generic_tRNA_thr__L_c": -44, "generic_tRNA_ala__L_c": -42, "protein_biomass": 92.63392900000001, "trp__L_c": -18, "val__L_c": -46, "generic_tRNA_tyr__L_c": -35, "gdp_c": 1620, "generic_tRNA_met__L_c": -21, "atp_c": -1620, "generic_tRNA_ile__L_c": -53, "protein_CLJU_c02750": 1, "ribosome": "-0.00991189427312775*mu - 0.00387555066079295", "pro__L_c": -35, "generic_tRNA_pro__L_c": -35, "ser__L_c": -57, "generic_tRNA_asp__L_c": -52, "generic_Def": "-1.38888888888889e-5*mu", "PrfC_mono": "-1.38888888888889e-5*mu", "adp_c": 1620, "generic_tRNA_asn__L_c": -39, "gtp_c": -1620, "thr__L_c": -44, "generic_tRNA_his__L_c": -12, "gly_c": -51, "leu__L_c": -57, "lys__L_c": -80, "for_c": 1, "phe__L_c": -40, "ala__L_c": -42, "FusA_mono": "-0.0112361111111111*mu", "generic_tRNA_gly_c": -51, "met__L_c": -21, "tyr__L_c": -35, "InfB_mono": "-1.38888888888889e-5*mu", "generic_tRNA_ser__L_c": -57, "Frr_mono": "-1.38888888888889e-5*mu", "gln__L_c": -24, "generic_RF": "-1.38888888888889e-5*mu", "generic_tRNA_leu__L_c": -57, "generic_tRNA_arg__L_c": -27, "Tig_mono": "-1.38888888888889e-5*mu", "generic_tRNA_lys__L_c": -80, "asp__L_c": -52, "asn__L_c": -39, "generic_tRNA_cys__L_c": -14, "generic_tRNA_val__L_c": -46, "his__L_c": -12, "generic_tRNA_gln__L_c": -24, "generic_tRNA_trp__L_c": -18, "generic_Tuf_gtp": "-0.0112361111111111*mu", "pi_c": 3240, "generic_tRNA_glu__L_c": -63, "h_c": 3240}, "id": "translation_CLJU_c02750", "gene_reaction_rule": ""}, {"name": "", "upper_bound": 1000.0, "lower_bound": 0.0, "metabolites": {"cys__L_c": -7, "h2o_c": -773, "InfA_mono": "-1.38888888888889e-5*mu", "ile__L_c": -9, "generic_tRNA_asn__L_c": -26, "glu__L_c": -11, "generic_tRNA_phe__L_c": -1, "generic_InfC": "-1.38888888888889e-5*mu", "arg__L_c": -9, "generic_tRNA_thr__L_c": -11, "generic_tRNA_ala__L_c": -11, "protein_biomass": 22.081461999999995, "trp__L_c": -2, "val__L_c": -1, "generic_tRNA_tyr__L_c": -17, "RNA_CLJU_c02780": -2e-08, "gdp_c": 386, "generic_tRNA_met__L_c": -6, "atp_c": -386, "generic_tRNA_ile__L_c": -9, "ribosome": "-0.00236172295643661*mu - 0.000923433675966716", "pro__L_c": -6, "generic_tRNA_gly_c": -13, "ser__L_c": -13, "generic_tRNA_asp__L_c": -14, "generic_Def": "-1.38888888888889e-5*mu", "PrfC_mono": "-1.38888888888889e-5*mu", "adp_c": 386, "generic_tRNA_cys__L_c": -7, "generic_tRNA_gln__L_c": -5, "thr__L_c": -11, "generic_tRNA_his__L_c": -2, "gly_c": -13, "leu__L_c": -16, "lys__L_c": -13, "for_c": 1, "phe__L_c": -1, "ala__L_c": -11, "FusA_mono": "-0.00266666666666667*mu", "met__L_c": -6, "tyr__L_c": -17, "InfB_mono": "-1.38888888888889e-5*mu", "generic_tRNA_ser__L_c": -13, "generic_tRNA_pro__L_c": -6, "Frr_mono": "-1.38888888888889e-5*mu", "gln__L_c": -5, "generic_RF": "-1.38888888888889e-5*mu", "generic_tRNA_leu__L_c": -16, "generic_tRNA_arg__L_c": -9, "Tig_mono": "-1.38888888888889e-5*mu", "generic_tRNA_lys__L_c": -13, "asp__L_c": -14, "asn__L_c": -26, "protein_CLJU_c02780": 1, "generic_tRNA_val__L_c": -1, "his__L_c": -2, "gtp_c": -386, "generic_tRNA_trp__L_c": -2, "generic_Tuf_gtp": "-0.00266666666666667*mu", "pi_c": 772, "generic_tRNA_glu__L_c": -11, "h_c": 772}, "id": "translation_CLJU_c02780", "gene_reaction_rule": ""}, {"name": "", "upper_bound": 1000.0, "lower_bound": 0.0, "metabolites": {"cys__L_c": -4, "h2o_c": -1242, "InfA_mono": "-1.38888888888889e-5*mu", "ile__L_c": -20, "generic_tRNA_asn__L_c": -16, "glu__L_c": -20, "generic_tRNA_phe__L_c": -14, "Map_mono_mod_2:fe2": "-1.38888888888889e-5*mu", "generic_InfC": "-1.38888888888889e-5*mu", "arg__L_c": -7, "generic_tRNA_thr__L_c": -13, "RNA_CLJU_c02810": -2e-08, "generic_tRNA_ala__L_c": -37, "protein_biomass": 33.571468, "PrfC_mono": "-1.38888888888889e-5*mu", "val__L_c": -26, "generic_tRNA_tyr__L_c": -10, "gdp_c": 620, "generic_tRNA_met__L_c": -9, "atp_c": -620, "generic_tRNA_ile__L_c": -20, "ribosome": "-0.00379344101811062*mu - 0.00148323543808125", "pro__L_c": -11, "generic_tRNA_pro__L_c": -11, "ser__L_c": -13, "generic_tRNA_asp__L_c": -22, "generic_Def": "-1.38888888888889e-5*mu", "adp_c": 620, "generic_tRNA_cys__L_c": -4, "gtp_c": -620, "thr__L_c": -13, "generic_tRNA_his__L_c": -8, "gly_c": -25, "leu__L_c": -21, "lys__L_c": -27, "for_c": 1, "phe__L_c": -14, "protein_CLJU_c02810": 1, "ala__L_c": -37, "FusA_mono": "-0.00429166666666667*mu", "generic_tRNA_gly_c": -25, "met__L_c": -8, "tyr__L_c": -10, "InfB_mono": "-1.38888888888889e-5*mu", "generic_tRNA_ser__L_c": -13, "Frr_mono": "-1.38888888888889e-5*mu", "gln__L_c": -7, "generic_RF": "-1.38888888888889e-5*mu", "generic_tRNA_leu__L_c": -21, "generic_tRNA_arg__L_c": -7, "Tig_mono": "-1.38888888888889e-5*mu", "generic_tRNA_lys__L_c": -27, "asp__L_c": -22, "asn__L_c": -16, "generic_tRNA_val__L_c": -26, "his__L_c": -8, "generic_tRNA_gln__L_c": -7, "generic_Tuf_gtp": "-0.00429166666666667*mu", "pi_c": 1240, "generic_tRNA_glu__L_c": -20, "h_c": 1240}, "id": "translation_CLJU_c02810", "gene_reaction_rule": ""}, {"name": "", "upper_bound": 1000.0, "lower_bound": 0.0, "metabolites": {"cys__L_c": -5, "h2o_c": -2257, "InfA_mono": "-1.38888888888889e-5*mu", "adp_c": 1128, "ile__L_c": -49, "generic_tRNA_asn__L_c": -31, "glu__L_c": -45, "generic_tRNA_phe__L_c": -30, "protein_CLJU_c02840": 1, "generic_InfC": "-1.38888888888889e-5*mu", "arg__L_c": -25, "generic_tRNA_thr__L_c": -22, "generic_tRNA_ala__L_c": -20, "protein_biomass": 65.346767, "trp__L_c": -3, "val__L_c": -42, "generic_tRNA_tyr__L_c": -30, "gdp_c": 1128, "generic_tRNA_met__L_c": -12, "Tig_mono": "-1.38888888888889e-5*mu", "generic_tRNA_ile__L_c": -49, "ribosome": "-0.00690161527165933*mu - 0.0026985315712188", "pro__L_c": -17, "generic_tRNA_pro__L_c": -17, "ser__L_c": -33, "generic_tRNA_asp__L_c": -40, "generic_Def": "-1.38888888888889e-5*mu", "PrfC_mono": "-1.38888888888889e-5*mu", "for_c": 1, "gtp_c": -1128, "thr__L_c": -22, "generic_tRNA_his__L_c": -8, "gly_c": -30, "leu__L_c": -54, "lys__L_c": -60, "generic_tRNA_cys__L_c": -5, "phe__L_c": -30, "ala__L_c": -20, "FusA_mono": "-0.00781944444444444*mu", "generic_tRNA_gly_c": -30, "met__L_c": -12, "tyr__L_c": -30, "InfB_mono": "-1.38888888888889e-5*mu", "generic_tRNA_ser__L_c": -33, "Frr_mono": "-1.38888888888889e-5*mu", "gln__L_c": -8, "generic_tRNA_leu__L_c": -54, "generic_tRNA_arg__L_c": -25, "atp_c": -1128, "generic_tRNA_lys__L_c": -60, "asp__L_c": -40, "RNA_CLJU_c02840": -2e-08, "asn__L_c": -31, "PrfB_mono": "-1.38888888888889e-5*mu", "generic_tRNA_val__L_c": -42, "his__L_c": -8, "generic_tRNA_gln__L_c": -8, "generic_tRNA_trp__L_c": -3, "generic_Tuf_gtp": "-0.00781944444444444*mu", "pi_c": 2256, "generic_tRNA_glu__L_c": -45, "h_c": 2256}, "id": "translation_CLJU_c02840", "gene_reaction_rule": ""}, {"name": "", "upper_bound": 1000.0, "lower_bound": 0.0, "metabolites": {"cys__L_c": -5, "h2o_c": -694, "InfA_mono": "-1.38888888888889e-5*mu", "ile__L_c": -13, "generic_tRNA_asn__L_c": -6, "glu__L_c": -3, "generic_tRNA_phe__L_c": -18, "Map_mono_mod_2:fe2": "-1.38888888888889e-5*mu", "generic_InfC": "-1.38888888888889e-5*mu", "arg__L_c": -8, "generic_tRNA_thr__L_c": -7, "RNA_CLJU_c02910": -2e-08, "generic_tRNA_ala__L_c": -15, "protein_biomass": 19.465473999999993, "trp__L_c": -1, "val__L_c": -10, "generic_tRNA_gly_c": -11, "gdp_c": 346, "generic_tRNA_met__L_c": -8, "atp_c": -346, "generic_tRNA_ile__L_c": -13, "ribosome": "-0.00211698482623593*mu - 0.000827741067058248", "pro__L_c": -6, "generic_tRNA_tyr__L_c": -8, "ser__L_c": -12, "generic_tRNA_asp__L_c": -6, "generic_Def": "-1.38888888888889e-5*mu", "PrfC_mono": "-1.38888888888889e-5*mu", "adp_c": 346, "generic_tRNA_cys__L_c": -5, "gtp_c": -346, "thr__L_c": -7, "generic_tRNA_his__L_c": -1, "gly_c": -11, "leu__L_c": -26, "lys__L_c": -6, "for_c": 1, "phe__L_c": -18, "ala__L_c": -15, "FusA_mono": "-0.00238888888888889*mu", "protein_CLJU_c02910": 1, "met__L_c": -7, "tyr__L_c": -8, "InfB_mono": "-1.38888888888889e-5*mu", "generic_tRNA_ser__L_c": -12, "generic_tRNA_pro__L_c": -6, "Frr_mono": "-1.38888888888889e-5*mu", "gln__L_c": -3, "generic_RF": "-1.38888888888889e-5*mu", "generic_tRNA_leu__L_c": -26, "generic_tRNA_arg__L_c": -8, "Tig_mono": "-1.38888888888889e-5*mu", "generic_tRNA_lys__L_c": -6, "asp__L_c": -6, "asn__L_c": -6, "generic_tRNA_val__L_c": -10, "his__L_c": -1, "generic_tRNA_gln__L_c": -3, "generic_tRNA_trp__L_c": -1, "generic_Tuf_gtp": "-0.00238888888888889*mu", "pi_c": 692, "generic_tRNA_glu__L_c": -3, "h_c": 692}, "id": "translation_CLJU_c02910", "gene_reaction_rule": ""}, {"name": "", "upper_bound": 1000.0, "lower_bound": 0.0, "metabolites": {"cys__L_c": -3, "h2o_c": -934, "InfA_mono": "-1.38888888888889e-5*mu", "ile__L_c": -29, "generic_tRNA_asn__L_c": -11, "glu__L_c": -5, "RNA_CLJU_c02950": -2e-08, "generic_tRNA_phe__L_c": -18, "Map_mono_mod_2:fe2": "-1.38888888888889e-5*mu", "generic_InfC": "-1.38888888888889e-5*mu", "arg__L_c": -6, "generic_tRNA_thr__L_c": -8, "generic_tRNA_ala__L_c": -16, "protein_biomass": 26.984329, "trp__L_c": -3, "val__L_c": -27, "generic_tRNA_tyr__L_c": -20, "gdp_c": 466, "generic_tRNA_met__L_c": -9, "atp_c": -466, "generic_tRNA_ile__L_c": -29, "ribosome": "-0.00285119921683798*mu - 0.00111481889378365", "pro__L_c": -3, "generic_tRNA_gly_c": -10, "ser__L_c": -10, "generic_tRNA_asp__L_c": -3, "generic_Def": "-1.38888888888889e-5*mu", "PrfC_mono": "-1.38888888888889e-5*mu", "adp_c": 466, "generic_tRNA_cys__L_c": -3, "gtp_c": -466, "thr__L_c": -8, "gly_c": -10, "leu__L_c": -33, "protein_CLJU_c02950": 1, "lys__L_c": -17, "for_c": 1, "phe__L_c": -18, "ala__L_c": -16, "FusA_mono": "-0.00322222222222222*mu", "met__L_c": -8, "tyr__L_c": -20, "InfB_mono": "-1.38888888888889e-5*mu", "generic_tRNA_ser__L_c": -10, "generic_tRNA_pro__L_c": -3, "Frr_mono": "-1.38888888888889e-5*mu", "gln__L_c": -2, "generic_RF": "-1.38888888888889e-5*mu", "generic_tRNA_leu__L_c": -33, "generic_tRNA_arg__L_c": -6, "Tig_mono": "-1.38888888888889e-5*mu", "generic_tRNA_lys__L_c": -17, "asp__L_c": -3, "asn__L_c": -11, "generic_tRNA_val__L_c": -27, "generic_tRNA_gln__L_c": -2, "generic_tRNA_trp__L_c": -3, "generic_Tuf_gtp": "-0.00322222222222222*mu", "pi_c": 932, "generic_tRNA_glu__L_c": -5, "h_c": 932}, "id": "translation_CLJU_c02950", "gene_reaction_rule": ""}, {"name": "", "upper_bound": 1000.0, "lower_bound": 0.0, "metabolites": {"cys__L_c": -5, "h2o_c": -1681, "InfA_mono": "-1.38888888888889e-5*mu", "ile__L_c": -46, "generic_tRNA_asn__L_c": -28, "glu__L_c": -40, "generic_tRNA_phe__L_c": -10, "generic_InfC": "-1.38888888888889e-5*mu", "arg__L_c": -15, "generic_tRNA_thr__L_c": -7, "generic_tRNA_ala__L_c": -14, "protein_biomass": 48.636087999999994, "trp__L_c": -3, "val__L_c": -32, "generic_tRNA_gly_c": -15, "gdp_c": 840, "generic_tRNA_met__L_c": -12, "Tig_mono": "-1.38888888888889e-5*mu", "generic_tRNA_ile__L_c": -46, "ribosome": "-0.00513950073421439*mu - 0.00200954478707783", "pro__L_c": -9, "generic_tRNA_tyr__L_c": -17, "ser__L_c": -23, "generic_tRNA_asp__L_c": -43, "generic_Def": "-1.38888888888889e-5*mu", "PrfC_mono": "-1.38888888888889e-5*mu", "adp_c": 840, "generic_tRNA_cys__L_c": -5, "gtp_c": -840, "thr__L_c": -7, "generic_tRNA_his__L_c": -5, "gly_c": -15, "leu__L_c": -47, "lys__L_c": -43, "protein_CLJU_c02970": 1, "phe__L_c": -10, "ala__L_c": -14, "FusA_mono": "-0.00581944444444444*mu", "met__L_c": -12, "tyr__L_c": -17, "InfB_mono": "-1.38888888888889e-5*mu", "generic_tRNA_ser__L_c": -23, "generic_tRNA_pro__L_c": -9, "Frr_mono": "-1.38888888888889e-5*mu", "gln__L_c": -6, "PrfA_mono": "-1.38888888888889e-5*mu", "generic_tRNA_leu__L_c": -47, "generic_tRNA_arg__L_c": -15, "RNA_CLJU_c02970": -2e-08, "atp_c": -840, "generic_tRNA_lys__L_c": -43, "asp__L_c": -43, "asn__L_c": -28, "for_c": 1, "generic_tRNA_val__L_c": -32, "his__L_c": -5, "generic_tRNA_gln__L_c": -6, "generic_tRNA_trp__L_c": -3, "generic_Tuf_gtp": "-0.00581944444444444*mu", "pi_c": 1680, "generic_tRNA_glu__L_c": -40, "h_c": 1680}, "id": "translation_CLJU_c02970", "gene_reaction_rule": ""}, {"name": "", "upper_bound": 1000.0, "lower_bound": 0.0, "metabolites": {"cys__L_c": -2, "h2o_c": -537, "InfA_mono": "-1.38888888888889e-5*mu", "ile__L_c": -14, "generic_tRNA_asn__L_c": -8, "glu__L_c": -9, "generic_tRNA_phe__L_c": -8, "generic_InfC": "-1.38888888888889e-5*mu", "arg__L_c": -7, "generic_tRNA_thr__L_c": -2, "generic_tRNA_ala__L_c": -12, "protein_biomass": 14.804153999999997, "PrfC_mono": "-1.38888888888889e-5*mu", "val__L_c": -13, "generic_tRNA_gly_c": -11, "gdp_c": 268, "generic_tRNA_met__L_c": -2, "Tig_mono": "-1.38888888888889e-5*mu", "generic_tRNA_ile__L_c": -14, "ribosome": "-0.00163974547234459*mu - 0.000641140479686735", "pro__L_c": -2, "generic_tRNA_tyr__L_c": -3, "ser__L_c": -8, "generic_tRNA_asp__L_c": -9, "generic_Def": "-1.38888888888889e-5*mu", "adp_c": 268, "generic_tRNA_cys__L_c": -2, "gtp_c": -268, "thr__L_c": -2, "generic_tRNA_his__L_c": -3, "gly_c": -11, "leu__L_c": -7, "lys__L_c": -13, "for_c": 1, "phe__L_c": -8, "ala__L_c": -12, "FusA_mono": "-0.00184722222222222*mu", "protein_CLJU_c03000": 1, "met__L_c": -2, "tyr__L_c": -3, "InfB_mono": "-1.38888888888889e-5*mu", "generic_tRNA_ser__L_c": -8, "generic_tRNA_pro__L_c": -2, "Frr_mono": "-1.38888888888889e-5*mu", "generic_Tuf_gtp": "-0.00184722222222222*mu", "gln__L_c": -1, "PrfA_mono": "-1.38888888888889e-5*mu", "generic_tRNA_leu__L_c": -7, "generic_tRNA_arg__L_c": -7, "atp_c": -268, "generic_tRNA_lys__L_c": -13, "asp__L_c": -9, "asn__L_c": -8, "generic_tRNA_val__L_c": -13, "his__L_c": -3, "generic_tRNA_gln__L_c": -1, "RNA_CLJU_c03000": -2e-08, "pi_c": 536, "generic_tRNA_glu__L_c": -9, "h_c": 536}, "id": "translation_CLJU_c03000", "gene_reaction_rule": ""}, {"name": "", "upper_bound": 1000.0, "lower_bound": 0.0, "metabolites": {"cys__L_c": -3, "h2o_c": -1097, "InfA_mono": "-1.38888888888889e-5*mu", "ile__L_c": -17, "generic_tRNA_asn__L_c": -11, "glu__L_c": -26, "generic_tRNA_phe__L_c": -8, "generic_InfC": "-1.38888888888889e-5*mu", "arg__L_c": -7, "generic_tRNA_thr__L_c": -11, "generic_tRNA_ala__L_c": -23, "protein_biomass": 30.011425999999993, "trp__L_c": -3, "val__L_c": -17, "generic_tRNA_pro__L_c": -10, "gdp_c": 548, "generic_tRNA_met__L_c": -12, "Tig_mono": "-1.38888888888889e-5*mu", "generic_tRNA_ile__L_c": -17, "ribosome": "-0.00335291238374939*mu - 0.00131098874204601", "pro__L_c": -10, "generic_tRNA_tyr__L_c": -8, "ser__L_c": -16, "generic_tRNA_asp__L_c": -16, "generic_Def": "-1.38888888888889e-5*mu", "PrfC_mono": "-1.38888888888889e-5*mu", "adp_c": 548, "generic_tRNA_cys__L_c": -3, "gtp_c": -548, "thr__L_c": -11, "generic_tRNA_his__L_c": -6, "gly_c": -27, "leu__L_c": -23, "lys__L_c": -25, "for_c": 1, "phe__L_c": -8, "RNA_CLJU_c03050": -2e-08, "ala__L_c": -23, "FusA_mono": "-0.00379166666666667*mu", "generic_tRNA_gly_c": -27, "protein_CLJU_c03050": 1, "met__L_c": -12, "tyr__L_c": -8, "InfB_mono": "-1.38888888888889e-5*mu", "generic_tRNA_ser__L_c": -16, "Frr_mono": "-1.38888888888889e-5*mu", "gln__L_c": -5, "generic_RF": "-1.38888888888889e-5*mu", "generic_tRNA_leu__L_c": -23, "generic_tRNA_arg__L_c": -7, "atp_c": -548, "generic_tRNA_lys__L_c": -25, "asp__L_c": -16, "asn__L_c": -11, "generic_tRNA_val__L_c": -17, "his__L_c": -6, "generic_tRNA_gln__L_c": -5, "generic_tRNA_trp__L_c": -3, "generic_Tuf_gtp": "-0.00379166666666667*mu", "pi_c": 1096, "generic_tRNA_glu__L_c": -26, "h_c": 1096}, "id": "translation_CLJU_c03050", "gene_reaction_rule": ""}, {"name": "", "upper_bound": 1000.0, "lower_bound": 0.0, "metabolites": {"cys__L_c": -7, "h2o_c": -1254, "generic_tRNA_tyr__L_c": -7, "InfA_mono": "-1.38888888888889e-5*mu", "ile__L_c": -23, "generic_tRNA_asn__L_c": -13, "glu__L_c": -22, "generic_tRNA_phe__L_c": -8, "Map_mono_mod_2:fe2": "-1.38888888888889e-5*mu", "generic_InfC": "-1.38888888888889e-5*mu", "arg__L_c": -10, "generic_tRNA_thr__L_c": -16, "generic_tRNA_ala__L_c": -42, "protein_biomass": 33.242627999999996, "PrfC_mono": "-1.38888888888889e-5*mu", "val__L_c": -32, "generic_tRNA_pro__L_c": -10, "gdp_c": 626, "generic_tRNA_met__L_c": -11, "Tig_mono": "-1.38888888888889e-5*mu", "generic_tRNA_ile__L_c": -23, "ribosome": "-0.00383015173764072*mu - 0.00149758932941752", "pro__L_c": -10, "generic_tRNA_gly_c": -23, "ser__L_c": -18, "generic_tRNA_asp__L_c": -17, "generic_Def": "-1.38888888888889e-5*mu", "adp_c": 626, "generic_tRNA_cys__L_c": -7, "gtp_c": -626, "thr__L_c": -16, "generic_tRNA_his__L_c": -4, "gly_c": -23, "leu__L_c": -19, "lys__L_c": -26, "for_c": 1, "RNA_CLJU_c03060": -2e-08, "phe__L_c": -8, "protein_CLJU_c03060": 1, "ala__L_c": -42, "FusA_mono": "-0.00433333333333333*mu", "met__L_c": -10, "tyr__L_c": -7, "InfB_mono": "-1.38888888888889e-5*mu", "generic_tRNA_ser__L_c": -18, "Frr_mono": "-1.38888888888889e-5*mu", "gln__L_c": -5, "PrfA_mono": "-1.38888888888889e-5*mu", "generic_tRNA_leu__L_c": -19, "generic_tRNA_arg__L_c": -10, "atp_c": -626, "generic_tRNA_lys__L_c": -26, "asp__L_c": -17, "asn__L_c": -13, "generic_tRNA_val__L_c": -32, "his__L_c": -4, "generic_tRNA_gln__L_c": -5, "generic_Tuf_gtp": "-0.00433333333333333*mu", "pi_c": 1252, "generic_tRNA_glu__L_c": -22, "h_c": 1252}, "id": "translation_CLJU_c03060", "gene_reaction_rule": ""}, {"name": "", "upper_bound": 1000.0, "lower_bound": 0.0, "metabolites": {"cys__L_c": -2, "h2o_c": -1217, "generic_tRNA_tyr__L_c": -10, "InfA_mono": "-1.38888888888889e-5*mu", "ile__L_c": -27, "generic_tRNA_asn__L_c": -18, "glu__L_c": -28, "generic_tRNA_phe__L_c": -11, "generic_InfC": "-1.38888888888889e-5*mu", "arg__L_c": -10, "generic_tRNA_thr__L_c": -13, "protein_CLJU_c03180": 1, "protein_biomass": 33.840976, "PrfC_mono": "-1.38888888888889e-5*mu", "val__L_c": -26, "generic_tRNA_pro__L_c": -8, "generic_tRNA_ala__L_c": -14, "gdp_c": 608, "generic_tRNA_met__L_c": -5, "Tig_mono": "-1.38888888888889e-5*mu", "generic_tRNA_ile__L_c": -27, "ribosome": "-0.00372001957905042*mu - 0.00145452765540871", "pro__L_c": -8, "generic_tRNA_gly_c": -26, "ser__L_c": -19, "generic_tRNA_asp__L_c": -17, "generic_Def": "-1.38888888888889e-5*mu", "adp_c": 608, "generic_tRNA_cys__L_c": -2, "gtp_c": -608, "thr__L_c": -13, "generic_tRNA_his__L_c": -6, "gly_c": -26, "leu__L_c": -24, "lys__L_c": -35, "for_c": 1, "phe__L_c": -11, "ala__L_c": -14, "FusA_mono": "-0.00420833333333333*mu", "met__L_c": -5, "tyr__L_c": -10, "InfB_mono": "-1.38888888888889e-5*mu", "generic_tRNA_ser__L_c": -19, "Frr_mono": "-1.38888888888889e-5*mu", "gln__L_c": -5, "PrfA_mono": "-1.38888888888889e-5*mu", "generic_tRNA_leu__L_c": -24, "generic_tRNA_arg__L_c": -10, "atp_c": -608, "generic_tRNA_lys__L_c": -35, "asp__L_c": -17, "asn__L_c": -18, "RNA_CLJU_c03180": -2e-08, "generic_tRNA_val__L_c": -26, "his__L_c": -6, "generic_tRNA_gln__L_c": -5, "generic_Tuf_gtp": "-0.00420833333333333*mu", "pi_c": 1216, "generic_tRNA_glu__L_c": -28, "h_c": 1216}, "id": "translation_CLJU_c03180", "gene_reaction_rule": ""}, {"name": "", "upper_bound": 1000.0, "lower_bound": 0.0, "metabolites": {"cys__L_c": -3, "h2o_c": -1273, "InfA_mono": "-1.38888888888889e-5*mu", "ile__L_c": -29, "generic_tRNA_asn__L_c": -13, "glu__L_c": -24, "generic_tRNA_phe__L_c": -7, "generic_InfC": "-1.38888888888889e-5*mu", "arg__L_c": -23, "generic_tRNA_thr__L_c": -19, "generic_tRNA_ala__L_c": -29, "protein_biomass": 34.19333699999999, "PrfC_mono": "-1.38888888888889e-5*mu", "val__L_c": -20, "generic_tRNA_tyr__L_c": -7, "gdp_c": 636, "generic_tRNA_met__L_c": -8, "Tig_mono": "-1.38888888888889e-5*mu", "protein_CLJU_c03250": 1, "ribosome": "-0.0038913362701909*mu - 0.00152151248164464", "pro__L_c": -6, "generic_tRNA_gly_c": -37, "ser__L_c": -18, "generic_tRNA_asp__L_c": -18, "generic_Def": "-1.38888888888889e-5*mu", "adp_c": 636, "RNA_CLJU_c03250": -2e-08, "gtp_c": -636, "thr__L_c": -19, "generic_tRNA_his__L_c": -4, "gly_c": -37, "leu__L_c": -30, "lys__L_c": -18, "for_c": 1, "phe__L_c": -7, "ala__L_c": -29, "FusA_mono": "-0.00440277777777778*mu", "met__L_c": -8, "tyr__L_c": -7, "InfB_mono": "-1.38888888888889e-5*mu", "generic_tRNA_ser__L_c": -18, "generic_tRNA_pro__L_c": -6, "Frr_mono": "-1.38888888888889e-5*mu", "gln__L_c": -5, "generic_RF": "-1.38888888888889e-5*mu", "generic_tRNA_leu__L_c": -30, "generic_tRNA_arg__L_c": -23, "atp_c": -636, "generic_tRNA_lys__L_c": -18, "asp__L_c": -18, "asn__L_c": -13, "generic_tRNA_ile__L_c": -29, "generic_tRNA_cys__L_c": -3, "generic_tRNA_val__L_c": -20, "his__L_c": -4, "generic_tRNA_gln__L_c": -5, "generic_Tuf_gtp": "-0.00440277777777778*mu", "pi_c": 1272, "generic_tRNA_glu__L_c": -24, "h_c": 1272}, "id": "translation_CLJU_c03250", "gene_reaction_rule": ""}, {"name": "", "upper_bound": 1000.0, "lower_bound": 0.0, "metabolites": {"cys__L_c": -9, "h2o_c": -2341, "InfA_mono": "-1.38888888888889e-5*mu", "ile__L_c": -64, "generic_tRNA_asn__L_c": -28, "glu__L_c": -45, "generic_tRNA_phe__L_c": -12, "generic_InfC": "-1.38888888888889e-5*mu", "arg__L_c": -22, "generic_tRNA_thr__L_c": -31, "generic_tRNA_ala__L_c": -50, "protein_biomass": 63.199, "trp__L_c": -1, "val__L_c": -45, "generic_tRNA_gly_c": -51, "gdp_c": 1170, "generic_tRNA_met__L_c": -20, "atp_c": -1170, "generic_tRNA_ile__L_c": -64, "ribosome": "-0.00715859030837005*mu - 0.00279900881057269", "pro__L_c": -19, "generic_tRNA_tyr__L_c": -12, "ser__L_c": -38, "generic_tRNA_asp__L_c": -35, "generic_Def": "-1.38888888888889e-5*mu", "PrfC_mono": "-1.38888888888889e-5*mu", "adp_c": 1170, "generic_tRNA_cys__L_c": -9, "gtp_c": -1170, "thr__L_c": -31, "generic_tRNA_his__L_c": -9, "gly_c": -51, "leu__L_c": -32, "lys__L_c": -50, "for_c": 1, "phe__L_c": -12, "ala__L_c": -50, "FusA_mono": "-0.00811111111111111*mu", "protein_CLJU_c03260": 1, "met__L_c": -20, "tyr__L_c": -12, "InfB_mono": "-1.38888888888889e-5*mu", "generic_tRNA_ser__L_c": -38, "generic_tRNA_pro__L_c": -19, "Frr_mono": "-1.38888888888889e-5*mu", "gln__L_c": -12, "PrfA_mono": "-1.38888888888889e-5*mu", "generic_tRNA_leu__L_c": -32, "generic_tRNA_arg__L_c": -22, "Tig_mono": "-1.38888888888889e-5*mu", "generic_tRNA_lys__L_c": -50, "asp__L_c": -35, "asn__L_c": -28, "RNA_CLJU_c03260": -2e-08, "generic_tRNA_val__L_c": -45, "his__L_c": -9, "generic_tRNA_gln__L_c": -12, "generic_tRNA_trp__L_c": -1, "generic_Tuf_gtp": "-0.00811111111111111*mu", "pi_c": 2340, "generic_tRNA_glu__L_c": -45, "h_c": 2340}, "id": "translation_CLJU_c03260", "gene_reaction_rule": ""}, {"name": "", "upper_bound": 1000.0, "lower_bound": 0.0, "metabolites": {"cys__L_c": -2, "h2o_c": -1265, "InfA_mono": "-1.38888888888889e-5*mu", "ile__L_c": -25, "generic_tRNA_asn__L_c": -20, "glu__L_c": -20, "tyr__L_c": -10, "generic_tRNA_phe__L_c": -16, "generic_InfC": "-1.38888888888889e-5*mu", "RNA_CLJU_c03860": -2e-08, "generic_tRNA_thr__L_c": -15, "generic_tRNA_ala__L_c": -28, "protein_biomass": 34.675155, "trp__L_c": -1, "val__L_c": -28, "generic_tRNA_gly_c": -20, "gdp_c": 632, "generic_tRNA_met__L_c": -5, "atp_c": -632, "generic_tRNA_ile__L_c": -25, "ribosome": "-0.00386686245717083*mu - 0.00151194322075379", "pro__L_c": -15, "generic_tRNA_tyr__L_c": -10, "ser__L_c": -18, "generic_tRNA_asp__L_c": -18, "generic_Def": "-1.38888888888889e-5*mu", "PrfC_mono": "-1.38888888888889e-5*mu", "adp_c": 632, "generic_tRNA_cys__L_c": -2, "protein_CLJU_c03860": 1, "thr__L_c": -15, "generic_tRNA_his__L_c": -7, "gly_c": -20, "leu__L_c": -27, "lys__L_c": -32, "for_c": 1, "phe__L_c": -16, "ala__L_c": -28, "FusA_mono": "-0.004375*mu", "met__L_c": -5, "generic_tRNA_trp__L_c": -1, "InfB_mono": "-1.38888888888889e-5*mu", "generic_tRNA_ser__L_c": -18, "generic_tRNA_pro__L_c": -15, "Frr_mono": "-1.38888888888889e-5*mu", "gln__L_c": -4, "generic_RF": "-1.38888888888889e-5*mu", "generic_tRNA_leu__L_c": -27, "gtp_c": -632, "generic_tRNA_arg__L_c": -5, "Tig_mono": "-1.38888888888889e-5*mu", "generic_tRNA_lys__L_c": -32, "asp__L_c": -18, "asn__L_c": -20, "generic_tRNA_val__L_c": -28, "his__L_c": -7, "generic_tRNA_gln__L_c": -4, "arg__L_c": -5, "generic_Tuf_gtp": "-0.004375*mu", "pi_c": 1264, "generic_tRNA_glu__L_c": -20, "h_c": 1264}, "id": "translation_CLJU_c03860", "gene_reaction_rule": ""}, {"name": "", "upper_bound": 1000.0, "lower_bound": 0.0, "metabolites": {"cys__L_c": -4, "h2o_c": -1749, "InfA_mono": "-1.38888888888889e-5*mu", "ile__L_c": -36, "generic_tRNA_asn__L_c": -19, "glu__L_c": -14, "RNA_CLJU_c03870": -2e-08, "generic_tRNA_phe__L_c": -26, "generic_InfC": "-1.38888888888889e-5*mu", "arg__L_c": -10, "generic_tRNA_thr__L_c": -24, "generic_tRNA_ala__L_c": -48, "protein_biomass": 47.67686299999999, "trp__L_c": -16, "val__L_c": -34, "generic_tRNA_gly_c": -38, "gdp_c": 874, "generic_tRNA_met__L_c": -17, "atp_c": -874, "generic_tRNA_ile__L_c": -36, "ribosome": "-0.00534752814488497*mu - 0.00209088350465002", "pro__L_c": -12, "generic_tRNA_tyr__L_c": -11, "ser__L_c": -33, "generic_tRNA_asp__L_c": -9, "generic_Def": "-1.38888888888889e-5*mu", "PrfC_mono": "-1.38888888888889e-5*mu", "adp_c": 874, "generic_tRNA_cys__L_c": -4, "gtp_c": -874, "thr__L_c": -24, "generic_tRNA_his__L_c": -2, "gly_c": -38, "leu__L_c": -47, "lys__L_c": -30, "for_c": 1, "phe__L_c": -26, "ala__L_c": -48, "FusA_mono": "-0.00605555555555556*mu", "met__L_c": -17, "tyr__L_c": -11, "InfB_mono": "-1.38888888888889e-5*mu", "generic_tRNA_ser__L_c": -33, "generic_tRNA_pro__L_c": -12, "Frr_mono": "-1.38888888888889e-5*mu", "gln__L_c": -7, "generic_RF": "-1.38888888888889e-5*mu", "generic_tRNA_leu__L_c": -47, "generic_tRNA_arg__L_c": -10, "Tig_mono": "-1.38888888888889e-5*mu", "generic_tRNA_lys__L_c": -30, "asp__L_c": -9, "asn__L_c": -19, "generic_tRNA_val__L_c": -34, "his__L_c": -2, "generic_tRNA_gln__L_c": -7, "protein_CLJU_c03870": 1, "generic_tRNA_trp__L_c": -16, "generic_Tuf_gtp": "-0.00605555555555556*mu", "pi_c": 1748, "generic_tRNA_glu__L_c": -14, "h_c": 1748}, "id": "translation_CLJU_c03870", "gene_reaction_rule": ""}, {"name": "", "upper_bound": 1000.0, "lower_bound": 0.0, "metabolites": {"cys__L_c": -4, "h2o_c": -1629, "InfA_mono": "-1.38888888888889e-5*mu", "ile__L_c": -46, "generic_tRNA_asn__L_c": -34, "glu__L_c": -31, "generic_tRNA_phe__L_c": -25, "generic_InfC": "-1.38888888888889e-5*mu", "arg__L_c": -15, "generic_tRNA_thr__L_c": -15, "generic_tRNA_ala__L_c": -19, "protein_biomass": 46.798607, "trp__L_c": -3, "val__L_c": -23, "generic_tRNA_tyr__L_c": -16, "gdp_c": 814, "generic_tRNA_met__L_c": -9, "Tig_mono": "-1.38888888888889e-5*mu", "generic_tRNA_ile__L_c": -46, "ribosome": "-0.00498042094958394*mu - 0.00194734459128732", "pro__L_c": -3, "generic_tRNA_pro__L_c": -3, "ser__L_c": -34, "generic_tRNA_asp__L_c": -14, "generic_Def": "-1.38888888888889e-5*mu", "PrfC_mono": "-1.38888888888889e-5*mu", "adp_c": 814, "generic_tRNA_cys__L_c": -4, "gtp_c": -814, "thr__L_c": -15, "generic_tRNA_his__L_c": -3, "gly_c": -20, "leu__L_c": -39, "lys__L_c": -41, "for_c": 1, "phe__L_c": -25, "ala__L_c": -19, "FusA_mono": "-0.00563888888888889*mu", "generic_tRNA_gly_c": -20, "RNA_CLJU_c04010": -2e-08, "met__L_c": -9, "tyr__L_c": -16, "InfB_mono": "-1.38888888888889e-5*mu", "generic_tRNA_ser__L_c": -34, "Frr_mono": "-1.38888888888889e-5*mu", "gln__L_c": -13, "generic_RF": "-1.38888888888889e-5*mu", "generic_tRNA_leu__L_c": -39, "generic_tRNA_arg__L_c": -15, "protein_CLJU_c04010": 1, "atp_c": -814, "generic_tRNA_lys__L_c": -41, "asp__L_c": -14, "asn__L_c": -34, "generic_tRNA_val__L_c": -23, "his__L_c": -3, "generic_tRNA_gln__L_c": -13, "generic_tRNA_trp__L_c": -3, "generic_Tuf_gtp": "-0.00563888888888889*mu", "pi_c": 1628, "generic_tRNA_glu__L_c": -31, "h_c": 1628}, "id": "translation_CLJU_c04010", "gene_reaction_rule": ""}, {"name": "", "upper_bound": 1000.0, "lower_bound": 0.0, "metabolites": {"cys__L_c": -5, "h2o_c": -1637, "InfA_mono": "-1.38888888888889e-5*mu", "ile__L_c": -42, "generic_tRNA_asn__L_c": -17, "glu__L_c": -6, "RNA_CLJU_c04040": -2e-08, "generic_tRNA_phe__L_c": -21, "generic_InfC": "-1.38888888888889e-5*mu", "arg__L_c": -5, "generic_tRNA_thr__L_c": -25, "generic_tRNA_ala__L_c": -52, "protein_biomass": 42.633305, "trp__L_c": -11, "val__L_c": -36, "generic_tRNA_tyr__L_c": -11, "gdp_c": 818, "generic_tRNA_met__L_c": -11, "Tig_mono": "-1.38888888888889e-5*mu", "generic_tRNA_ile__L_c": -42, "ribosome": "-0.00500489476260401*mu - 0.00195691385217817", "pro__L_c": -11, "generic_tRNA_pro__L_c": -11, "ser__L_c": -26, "generic_tRNA_asp__L_c": -12, "generic_Def": "-1.38888888888889e-5*mu", "PrfC_mono": "-1.38888888888889e-5*mu", "adp_c": 818, "generic_tRNA_cys__L_c": -5, "gtp_c": -818, "thr__L_c": -25, "generic_tRNA_his__L_c": -6, "gly_c": -51, "leu__L_c": -39, "lys__L_c": -16, "for_c": 1, "phe__L_c": -21, "ala__L_c": -52, "FusA_mono": "-0.00566666666666667*mu", "generic_tRNA_gly_c": -51, "met__L_c": -11, "tyr__L_c": -11, "InfB_mono": "-1.38888888888889e-5*mu", "generic_tRNA_ser__L_c": -26, "protein_CLJU_c04040": 1, "Frr_mono": "-1.38888888888889e-5*mu", "gln__L_c": -6, "generic_RF": "-1.38888888888889e-5*mu", "generic_tRNA_leu__L_c": -39, "generic_tRNA_arg__L_c": -5, "atp_c": -818, "generic_tRNA_lys__L_c": -16, "asp__L_c": -12, "asn__L_c": -17, "generic_tRNA_val__L_c": -36, "his__L_c": -6, "generic_tRNA_gln__L_c": -6, "generic_tRNA_trp__L_c": -11, "generic_Tuf_gtp": "-0.00566666666666667*mu", "pi_c": 1636, "generic_tRNA_glu__L_c": -6, "h_c": 1636}, "id": "translation_CLJU_c04040", "gene_reaction_rule": ""}, {"name": "", "upper_bound": 1000.0, "lower_bound": 0.0, "metabolites": {"cys__L_c": -6, "h2o_c": -1637, "InfA_mono": "-1.38888888888889e-5*mu", "ile__L_c": -36, "generic_tRNA_asn__L_c": -21, "glu__L_c": -30, "generic_tRNA_phe__L_c": -14, "InfB_mono": "-1.38888888888889e-5*mu", "generic_InfC": "-1.38888888888889e-5*mu", "arg__L_c": -11, "generic_tRNA_thr__L_c": -19, "generic_tRNA_ala__L_c": -50, "protein_biomass": 43.986146, "PrfC_mono": "-1.38888888888889e-5*mu", "val__L_c": -36, "generic_tRNA_tyr__L_c": -9, "gdp_c": 818, "generic_tRNA_met__L_c": -9, "atp_c": -818, "generic_tRNA_ile__L_c": -36, "ribosome": "-0.00500489476260401*mu - 0.00195691385217817", "pro__L_c": -19, "generic_tRNA_pro__L_c": -19, "RNA_CLJU_c04160": -2e-08, "ser__L_c": -17, "generic_tRNA_asp__L_c": -26, "generic_Def": "-1.38888888888889e-5*mu", "adp_c": 818, "generic_tRNA_cys__L_c": -6, "gtp_c": -818, "thr__L_c": -19, "generic_tRNA_his__L_c": -5, "gly_c": -28, "leu__L_c": -28, "lys__L_c": -42, "for_c": 1, "phe__L_c": -14, "ala__L_c": -50, "FusA_mono": "-0.00566666666666667*mu", "generic_tRNA_gly_c": -28, "met__L_c": -9, "tyr__L_c": -9, "protein_CLJU_c04160": 1, "generic_tRNA_ser__L_c": -17, "Frr_mono": "-1.38888888888889e-5*mu", "gln__L_c": -3, "generic_RF": "-1.38888888888889e-5*mu", "generic_tRNA_leu__L_c": -28, "generic_tRNA_arg__L_c": -11, "Tig_mono": "-1.38888888888889e-5*mu", "generic_tRNA_lys__L_c": -42, "asp__L_c": -26, "asn__L_c": -21, "generic_tRNA_val__L_c": -36, "his__L_c": -5, "generic_tRNA_gln__L_c": -3, "generic_Tuf_gtp": "-0.00566666666666667*mu", "pi_c": 1636, "generic_tRNA_glu__L_c": -30, "h_c": 1636}, "id": "translation_CLJU_c04160", "gene_reaction_rule": ""}, {"name": "", "upper_bound": 1000.0, "lower_bound": 0.0, "metabolites": {"cys__L_c": -3, "h2o_c": -1877, "InfA_mono": "-1.38888888888889e-5*mu", "ile__L_c": -49, "generic_tRNA_asn__L_c": -36, "glu__L_c": -33, "generic_tRNA_phe__L_c": -14, "generic_InfC": "-1.38888888888889e-5*mu", "arg__L_c": -11, "generic_tRNA_thr__L_c": -28, "generic_tRNA_ala__L_c": -42, "protein_biomass": 50.81861200000001, "PrfC_mono": "-1.38888888888889e-5*mu", "val__L_c": -28, "generic_tRNA_tyr__L_c": -10, "protein_CLJU_c04170": 1, "gdp_c": 938, "generic_tRNA_met__L_c": -13, "Tig_mono": "-1.38888888888889e-5*mu", "generic_tRNA_ile__L_c": -49, "ribosome": "-0.00573910915320607*mu - 0.00224399167890357", "pro__L_c": -17, "generic_tRNA_gly_c": -35, "ser__L_c": -26, "generic_tRNA_asp__L_c": -24, "generic_Def": "-1.38888888888889e-5*mu", "for_c": 1, "generic_tRNA_cys__L_c": -3, "gtp_c": -938, "thr__L_c": -28, "generic_tRNA_his__L_c": -2, "gly_c": -35, "leu__L_c": -42, "lys__L_c": -38, "adp_c": 938, "phe__L_c": -14, "RNA_CLJU_c04170": -2e-08, "ala__L_c": -42, "FusA_mono": "-0.0065*mu", "met__L_c": -13, "tyr__L_c": -10, "InfB_mono": "-1.38888888888889e-5*mu", "generic_tRNA_ser__L_c": -26, "generic_tRNA_pro__L_c": -17, "Frr_mono": "-1.38888888888889e-5*mu", "gln__L_c": -18, "generic_RF": "-1.38888888888889e-5*mu", "generic_tRNA_leu__L_c": -42, "generic_tRNA_arg__L_c": -11, "atp_c": -938, "generic_tRNA_lys__L_c": -38, "asp__L_c": -24, "asn__L_c": -36, "generic_tRNA_val__L_c": -28, "his__L_c": -2, "generic_tRNA_gln__L_c": -18, "generic_Tuf_gtp": "-0.0065*mu", "pi_c": 1876, "generic_tRNA_glu__L_c": -33, "h_c": 1876}, "id": "translation_CLJU_c04170", "gene_reaction_rule": ""}, {"name": "", "upper_bound": 1000.0, "lower_bound": 0.0, "metabolites": {"cys__L_c": -7, "h2o_c": -1174, "InfA_mono": "-1.38888888888889e-5*mu", "ile__L_c": -31, "generic_tRNA_asn__L_c": -17, "glu__L_c": -17, "generic_tRNA_phe__L_c": -9, "Map_mono_mod_2:fe2": "-1.38888888888889e-5*mu", "generic_InfC": "-1.38888888888889e-5*mu", "arg__L_c": -5, "generic_tRNA_thr__L_c": -24, "generic_tRNA_ala__L_c": -16, "protein_CLJU_c04300": 1, "protein_biomass": 31.883625999999996, "trp__L_c": -2, "val__L_c": -21, "generic_tRNA_gly_c": -25, "gdp_c": 586, "generic_tRNA_met__L_c": -10, "atp_c": -586, "generic_tRNA_ile__L_c": -31, "RNA_CLJU_c04300": -2e-08, "ribosome": "-0.00358541360744004*mu - 0.00140189672050906", "pro__L_c": -11, "generic_tRNA_tyr__L_c": -6, "ser__L_c": -15, "generic_tRNA_asp__L_c": -14, "generic_Def": "-1.38888888888889e-5*mu", "PrfC_mono": "-1.38888888888889e-5*mu", "adp_c": 586, "generic_tRNA_cys__L_c": -7, "gtp_c": -586, "thr__L_c": -24, "generic_tRNA_his__L_c": -2, "gly_c": -25, "leu__L_c": -28, "lys__L_c": -28, "for_c": 1, "phe__L_c": -9, "ala__L_c": -16, "FusA_mono": "-0.00405555555555556*mu", "met__L_c": -9, "tyr__L_c": -6, "InfB_mono": "-1.38888888888889e-5*mu", "generic_tRNA_ser__L_c": -15, "generic_tRNA_pro__L_c": -11, "Frr_mono": "-1.38888888888889e-5*mu", "gln__L_c": -5, "PrfA_mono": "-1.38888888888889e-5*mu", "generic_tRNA_leu__L_c": -28, "generic_tRNA_arg__L_c": -5, "Tig_mono": "-1.38888888888889e-5*mu", "generic_tRNA_lys__L_c": -28, "asp__L_c": -14, "asn__L_c": -17, "generic_tRNA_val__L_c": -21, "his__L_c": -2, "generic_tRNA_gln__L_c": -5, "generic_tRNA_trp__L_c": -2, "generic_Tuf_gtp": "-0.00405555555555556*mu", "pi_c": 1172, "generic_tRNA_glu__L_c": -17, "h_c": 1172}, "id": "translation_CLJU_c04300", "gene_reaction_rule": ""}, {"name": "", "upper_bound": 1000.0, "lower_bound": 0.0, "metabolites": {"cys__L_c": -6, "h2o_c": -1397, "generic_tRNA_tyr__L_c": -13, "InfA_mono": "-1.38888888888889e-5*mu", "ile__L_c": -31, "generic_tRNA_asn__L_c": -19, "glu__L_c": -23, "generic_tRNA_phe__L_c": -16, "generic_InfC": "-1.38888888888889e-5*mu", "arg__L_c": -9, "generic_tRNA_thr__L_c": -21, "generic_tRNA_ala__L_c": -15, "protein_biomass": 38.53055500000001, "PrfC_mono": "-1.38888888888889e-5*mu", "val__L_c": -20, "generic_tRNA_pro__L_c": -14, "gdp_c": 698, "generic_tRNA_met__L_c": -11, "Tig_mono": "-1.38888888888889e-5*mu", "generic_tRNA_ile__L_c": -31, "ribosome": "-0.00427068037200196*mu - 0.00166983602545277", "pro__L_c": -14, "generic_tRNA_gly_c": -33, "ser__L_c": -24, "generic_tRNA_asp__L_c": -19, "generic_Def": "-1.38888888888889e-5*mu", "adp_c": 698, "generic_tRNA_cys__L_c": -6, "gtp_c": -698, "thr__L_c": -21, "generic_tRNA_his__L_c": -8, "gly_c": -33, "leu__L_c": -30, "protein_CLJU_c04400": 1, "lys__L_c": -31, "for_c": 1, "phe__L_c": -16, "ala__L_c": -15, "FusA_mono": "-0.00483333333333333*mu", "RNA_CLJU_c04400": -2e-08, "met__L_c": -11, "tyr__L_c": -13, "InfB_mono": "-1.38888888888889e-5*mu", "generic_tRNA_ser__L_c": -24, "Frr_mono": "-1.38888888888889e-5*mu", "gln__L_c": -6, "generic_RF": "-1.38888888888889e-5*mu", "generic_tRNA_leu__L_c": -30, "generic_tRNA_arg__L_c": -9, "atp_c": -698, "generic_tRNA_lys__L_c": -31, "asp__L_c": -19, "asn__L_c": -19, "generic_tRNA_val__L_c": -20, "his__L_c": -8, "generic_tRNA_gln__L_c": -6, "generic_Tuf_gtp": "-0.00483333333333333*mu", "pi_c": 1396, "generic_tRNA_glu__L_c": -23, "h_c": 1396}, "id": "translation_CLJU_c04400", "gene_reaction_rule": ""}, {"name": "", "upper_bound": 1000.0, "lower_bound": 0.0, "metabolites": {"protein_CLJU_c04410": 1, "cys__L_c": -8, "h2o_c": -4274, "InfA_mono": "-1.38888888888889e-5*mu", "ile__L_c": -108, "generic_tRNA_asn__L_c": -48, "glu__L_c": -103, "generic_tRNA_phe__L_c": -36, "RNA_CLJU_c04410": -2e-08, "Map_mono_mod_2:fe2": "-1.38888888888889e-5*mu", "generic_InfC": "-1.38888888888889e-5*mu", "arg__L_c": -47, "generic_tRNA_thr__L_c": -57, "generic_tRNA_ala__L_c": -60, "protein_biomass": 119.82710900000001, "trp__L_c": -6, "val__L_c": -77, "generic_tRNA_gly_c": -79, "gdp_c": 2136, "generic_tRNA_met__L_c": -32, "atp_c": -2136, "generic_tRNA_ile__L_c": -108, "ribosome": "-0.0130690161527166*mu - 0.00510998531571219", "pro__L_c": -40, "generic_tRNA_tyr__L_c": -42, "ser__L_c": -61, "generic_tRNA_asp__L_c": -63, "generic_Def": "-1.38888888888889e-5*mu", "PrfC_mono": "-1.38888888888889e-5*mu", "for_c": 1, "generic_tRNA_cys__L_c": -8, "gtp_c": -2136, "thr__L_c": -57, "generic_tRNA_his__L_c": -7, "gly_c": -79, "leu__L_c": -82, "lys__L_c": -89, "adp_c": 2136, "phe__L_c": -36, "ala__L_c": -60, "FusA_mono": "-0.0148194444444444*mu", "met__L_c": -31, "tyr__L_c": -42, "InfB_mono": "-1.38888888888889e-5*mu", "generic_tRNA_ser__L_c": -61, "generic_tRNA_pro__L_c": -40, "Frr_mono": "-1.38888888888889e-5*mu", "gln__L_c": -23, "generic_tRNA_leu__L_c": -82, "generic_tRNA_arg__L_c": -47, "Tig_mono": "-1.38888888888889e-5*mu", "generic_tRNA_lys__L_c": -89, "asp__L_c": -63, "asn__L_c": -48, "PrfB_mono": "-1.38888888888889e-5*mu", "generic_tRNA_val__L_c": -77, "his__L_c": -7, "generic_tRNA_gln__L_c": -23, "generic_tRNA_trp__L_c": -6, "generic_Tuf_gtp": "-0.0148194444444444*mu", "pi_c": 4272, "generic_tRNA_glu__L_c": -103, "h_c": 4272}, "id": "translation_CLJU_c04410", "gene_reaction_rule": ""}, {"name": "", "upper_bound": 1000.0, "lower_bound": 0.0, "metabolites": {"cys__L_c": -10, "h2o_c": -1593, "InfA_mono": "-1.38888888888889e-5*mu", "ile__L_c": -48, "generic_tRNA_asn__L_c": -20, "glu__L_c": -33, "generic_tRNA_phe__L_c": -15, "generic_InfC": "-1.38888888888889e-5*mu", "arg__L_c": -13, "generic_tRNA_thr__L_c": -17, "generic_tRNA_ala__L_c": -19, "protein_biomass": 46.11219199999999, "trp__L_c": -3, "val__L_c": -26, "generic_tRNA_pro__L_c": -7, "gdp_c": 796, "generic_tRNA_met__L_c": -9, "Tig_mono": "-1.38888888888889e-5*mu", "generic_tRNA_ile__L_c": -48, "ribosome": "-0.00487028879099364*mu - 0.00190428291727851", "pro__L_c": -7, "generic_tRNA_tyr__L_c": -20, "ser__L_c": -23, "generic_tRNA_asp__L_c": -22, "generic_Def": "-1.38888888888889e-5*mu", "PrfC_mono": "-1.38888888888889e-5*mu", "adp_c": 796, "generic_tRNA_cys__L_c": -10, "gtp_c": -796, "thr__L_c": -17, "generic_tRNA_his__L_c": -3, "gly_c": -15, "leu__L_c": -31, "lys__L_c": -50, "for_c": 1, "phe__L_c": -15, "ala__L_c": -19, "FusA_mono": "-0.00551388888888889*mu", "generic_tRNA_gly_c": -15, "met__L_c": -9, "tyr__L_c": -20, "InfB_mono": "-1.38888888888889e-5*mu", "generic_tRNA_ser__L_c": -23, "protein_CLJU_c04480": 1, "Frr_mono": "-1.38888888888889e-5*mu", "gln__L_c": -14, "generic_RF": "-1.38888888888889e-5*mu", "generic_tRNA_leu__L_c": -31, "generic_tRNA_arg__L_c": -13, "atp_c": -796, "generic_tRNA_lys__L_c": -50, "asp__L_c": -22, "asn__L_c": -20, "generic_tRNA_val__L_c": -26, "his__L_c": -3, "generic_tRNA_gln__L_c": -14, "RNA_CLJU_c04480": -2e-08, "generic_tRNA_trp__L_c": -3, "generic_Tuf_gtp": "-0.00551388888888889*mu", "pi_c": 1592, "generic_tRNA_glu__L_c": -33, "h_c": 1592}, "id": "translation_CLJU_c04480", "gene_reaction_rule": ""}, {"name": "", "upper_bound": 1000.0, "lower_bound": 0.0, "metabolites": {"cys__L_c": -9, "h2o_c": -1697, "InfA_mono": "-1.38888888888889e-5*mu", "ile__L_c": -33, "generic_tRNA_asn__L_c": -21, "glu__L_c": -27, "generic_tRNA_phe__L_c": -22, "generic_InfC": "-1.38888888888889e-5*mu", "arg__L_c": -11, "generic_tRNA_thr__L_c": -18, "protein_CLJU_c04490": 1, "generic_tRNA_ala__L_c": -36, "protein_biomass": 46.307483, "trp__L_c": -1, "val__L_c": -28, "generic_tRNA_tyr__L_c": -16, "gdp_c": 848, "generic_tRNA_met__L_c": -15, "atp_c": -848, "generic_tRNA_ile__L_c": -33, "ribosome": "-0.00518844836025453*mu - 0.00202868330885952", "pro__L_c": -17, "generic_tRNA_gly_c": -42, "ser__L_c": -21, "generic_tRNA_asp__L_c": -28, "generic_Def": "-1.38888888888889e-5*mu", "PrfC_mono": "-1.38888888888889e-5*mu", "adp_c": 848, "generic_tRNA_cys__L_c": -9, "gtp_c": -848, "thr__L_c": -18, "generic_tRNA_his__L_c": -8, "gly_c": -42, "leu__L_c": -28, "lys__L_c": -38, "for_c": 1, "phe__L_c": -22, "ala__L_c": -36, "FusA_mono": "-0.005875*mu", "met__L_c": -15, "tyr__L_c": -16, "InfB_mono": "-1.38888888888889e-5*mu", "generic_tRNA_ser__L_c": -21, "generic_tRNA_pro__L_c": -17, "Frr_mono": "-1.38888888888889e-5*mu", "gln__L_c": -5, "PrfA_mono": "-1.38888888888889e-5*mu", "generic_tRNA_leu__L_c": -28, "generic_tRNA_arg__L_c": -11, "Tig_mono": "-1.38888888888889e-5*mu", "generic_tRNA_lys__L_c": -38, "asp__L_c": -28, "asn__L_c": -21, "generic_tRNA_val__L_c": -28, "his__L_c": -8, "generic_tRNA_gln__L_c": -5, "RNA_CLJU_c04490": -2e-08, "generic_tRNA_trp__L_c": -1, "generic_Tuf_gtp": "-0.005875*mu", "pi_c": 1696, "generic_tRNA_glu__L_c": -27, "h_c": 1696}, "id": "translation_CLJU_c04490", "gene_reaction_rule": ""}, {"name": "", "upper_bound": 1000.0, "lower_bound": 0.0, "metabolites": {"cys__L_c": -2, "h2o_c": -1157, "generic_tRNA_tyr__L_c": -13, "InfA_mono": "-1.38888888888889e-5*mu", "ile__L_c": -31, "generic_tRNA_asn__L_c": -14, "glu__L_c": -25, "generic_tRNA_phe__L_c": -9, "RNA_CLJU_c04510": -2e-08, "protein_CLJU_c04510": 1, "generic_InfC": "-1.38888888888889e-5*mu", "arg__L_c": -5, "generic_tRNA_thr__L_c": -15, "generic_tRNA_ala__L_c": -19, "protein_biomass": 32.447821, "PrfC_mono": "-1.38888888888889e-5*mu", "val__L_c": -18, "generic_tRNA_pro__L_c": -12, "gdp_c": 578, "generic_tRNA_met__L_c": -5, "Tig_mono": "-1.38888888888889e-5*mu", "generic_tRNA_ile__L_c": -31, "ribosome": "-0.0035364659813999*mu - 0.00138275819872736", "pro__L_c": -12, "generic_tRNA_gly_c": -17, "ser__L_c": -13, "generic_tRNA_asp__L_c": -15, "generic_Def": "-1.38888888888889e-5*mu", "adp_c": 578, "generic_tRNA_cys__L_c": -2, "gtp_c": -578, "thr__L_c": -15, "generic_tRNA_his__L_c": -3, "gly_c": -17, "leu__L_c": -27, "lys__L_c": -35, "for_c": 1, "phe__L_c": -9, "ala__L_c": -19, "FusA_mono": "-0.004*mu", "met__L_c": -5, "tyr__L_c": -13, "InfB_mono": "-1.38888888888889e-5*mu", "generic_tRNA_ser__L_c": -13, "Frr_mono": "-1.38888888888889e-5*mu", "gln__L_c": -11, "PrfA_mono": "-1.38888888888889e-5*mu", "generic_tRNA_leu__L_c": -27, "generic_tRNA_arg__L_c": -5, "atp_c": -578, "generic_tRNA_lys__L_c": -35, "asp__L_c": -15, "asn__L_c": -14, "generic_tRNA_val__L_c": -18, "his__L_c": -3, "generic_tRNA_gln__L_c": -11, "generic_Tuf_gtp": "-0.004*mu", "pi_c": 1156, "generic_tRNA_glu__L_c": -25, "h_c": 1156}, "id": "translation_CLJU_c04510", "gene_reaction_rule": ""}, {"name": "", "upper_bound": 1000.0, "lower_bound": 0.0, "metabolites": {"cys__L_c": -6, "h2o_c": -1577, "InfA_mono": "-1.38888888888889e-5*mu", "ile__L_c": -34, "generic_tRNA_asn__L_c": -30, "glu__L_c": -28, "generic_tRNA_phe__L_c": -20, "generic_InfC": "-1.38888888888889e-5*mu", "arg__L_c": -11, "generic_tRNA_thr__L_c": -9, "generic_tRNA_ala__L_c": -21, "protein_biomass": 44.36408599999999, "PrfC_mono": "-1.38888888888889e-5*mu", "val__L_c": -25, "generic_tRNA_tyr__L_c": -22, "gdp_c": 788, "generic_tRNA_met__L_c": -9, "atp_c": -788, "generic_tRNA_ile__L_c": -34, "ribosome": "-0.0048213411649535*mu - 0.00188514439549682", "pro__L_c": -19, "generic_tRNA_gly_c": -22, "ser__L_c": -36, "generic_tRNA_asp__L_c": -22, "generic_Def": "-1.38888888888889e-5*mu", "adp_c": 788, "generic_tRNA_cys__L_c": -6, "gtp_c": -788, "thr__L_c": -9, "generic_tRNA_his__L_c": -4, "gly_c": -22, "leu__L_c": -35, "lys__L_c": -36, "for_c": 1, "phe__L_c": -20, "ala__L_c": -21, "FusA_mono": "-0.00545833333333333*mu", "met__L_c": -9, "tyr__L_c": -22, "InfB_mono": "-1.38888888888889e-5*mu", "generic_tRNA_ser__L_c": -36, "generic_tRNA_pro__L_c": -19, "Frr_mono": "-1.38888888888889e-5*mu", "gln__L_c": -5, "PrfA_mono": "-1.38888888888889e-5*mu", "generic_tRNA_leu__L_c": -35, "generic_tRNA_arg__L_c": -11, "Tig_mono": "-1.38888888888889e-5*mu", "generic_tRNA_lys__L_c": -36, "asp__L_c": -22, "asn__L_c": -30, "protein_CLJU_c04650": 1, "generic_tRNA_val__L_c": -25, "his__L_c": -4, "RNA_CLJU_c04650": -2e-08, "generic_tRNA_gln__L_c": -5, "generic_Tuf_gtp": "-0.00545833333333333*mu", "pi_c": 1576, "generic_tRNA_glu__L_c": -28, "h_c": 1576}, "id": "translation_CLJU_c04650", "gene_reaction_rule": ""}, {"name": "", "upper_bound": 1000.0, "lower_bound": 0.0, "metabolites": {"cys__L_c": -12, "h2o_c": -1869, "InfA_mono": "-1.38888888888889e-5*mu", "RNA_CLJU_c04750": -2e-08, "ile__L_c": -54, "generic_tRNA_asn__L_c": -11, "glu__L_c": -14, "generic_tRNA_phe__L_c": -28, "generic_InfC": "-1.38888888888889e-5*mu", "arg__L_c": -11, "generic_tRNA_thr__L_c": -22, "generic_tRNA_ala__L_c": -46, "protein_biomass": 49.872023, "trp__L_c": -6, "val__L_c": -50, "generic_tRNA_gly_c": -44, "gdp_c": 934, "generic_tRNA_met__L_c": -14, "atp_c": -934, "generic_tRNA_ile__L_c": -54, "ribosome": "-0.005714635340186*mu - 0.00223442241801273", "pro__L_c": -18, "generic_tRNA_tyr__L_c": -15, "ser__L_c": -35, "generic_tRNA_asp__L_c": -9, "generic_Def": "-1.38888888888889e-5*mu", "PrfC_mono": "-1.38888888888889e-5*mu", "adp_c": 934, "generic_tRNA_cys__L_c": -12, "gtp_c": -934, "thr__L_c": -22, "generic_tRNA_his__L_c": -7, "gly_c": -44, "leu__L_c": -44, "lys__L_c": -22, "for_c": 1, "phe__L_c": -28, "ala__L_c": -46, "FusA_mono": "-0.00647222222222222*mu", "met__L_c": -14, "tyr__L_c": -15, "InfB_mono": "-1.38888888888889e-5*mu", "generic_tRNA_ser__L_c": -35, "generic_tRNA_pro__L_c": -18, "Frr_mono": "-1.38888888888889e-5*mu", "gln__L_c": -5, "generic_RF": "-1.38888888888889e-5*mu", "generic_tRNA_leu__L_c": -44, "generic_tRNA_arg__L_c": -11, "Tig_mono": "-1.38888888888889e-5*mu", "protein_CLJU_c04750": 1, "asp__L_c": -9, "asn__L_c": -11, "generic_tRNA_lys__L_c": -22, "generic_tRNA_val__L_c": -50, "his__L_c": -7, "generic_tRNA_gln__L_c": -5, "generic_tRNA_trp__L_c": -6, "generic_Tuf_gtp": "-0.00647222222222222*mu", "pi_c": 1868, "generic_tRNA_glu__L_c": -14, "h_c": 1868}, "id": "translation_CLJU_c04750", "gene_reaction_rule": ""}, {"name": "", "upper_bound": 1000.0, "lower_bound": 0.0, "metabolites": {"cys__L_c": -13, "h2o_c": -1877, "InfA_mono": "-1.38888888888889e-5*mu", "ile__L_c": -57, "generic_tRNA_asn__L_c": -7, "glu__L_c": -16, "generic_tRNA_phe__L_c": -26, "generic_InfC": "-1.38888888888889e-5*mu", "arg__L_c": -13, "generic_tRNA_thr__L_c": -20, "generic_tRNA_ala__L_c": -50, "protein_biomass": 50.27875199999999, "trp__L_c": -6, "val__L_c": -46, "generic_tRNA_tyr__L_c": -15, "gdp_c": 938, "generic_tRNA_met__L_c": -15, "atp_c": -938, "generic_tRNA_ile__L_c": -57, "ribosome": "-0.00573910915320607*mu - 0.00224399167890357", "pro__L_c": -18, "protein_CLJU_c04760": 1, "generic_tRNA_pro__L_c": -18, "ser__L_c": -31, "generic_tRNA_asp__L_c": -10, "generic_Def": "-1.38888888888889e-5*mu", "PrfC_mono": "-1.38888888888889e-5*mu", "adp_c": 938, "generic_tRNA_cys__L_c": -13, "generic_tRNA_gln__L_c": -8, "thr__L_c": -20, "generic_tRNA_his__L_c": -6, "gly_c": -43, "RNA_CLJU_c04760": -2e-08, "leu__L_c": -45, "lys__L_c": -24, "for_c": 1, "phe__L_c": -26, "ala__L_c": -50, "FusA_mono": "-0.0065*mu", "generic_tRNA_gly_c": -43, "met__L_c": -15, "tyr__L_c": -15, "InfB_mono": "-1.38888888888889e-5*mu", "generic_tRNA_ser__L_c": -31, "Frr_mono": "-1.38888888888889e-5*mu", "gln__L_c": -8, "generic_RF": "-1.38888888888889e-5*mu", "generic_tRNA_leu__L_c": -45, "generic_tRNA_arg__L_c": -13, "Tig_mono": "-1.38888888888889e-5*mu", "generic_tRNA_lys__L_c": -24, "asp__L_c": -10, "asn__L_c": -7, "generic_tRNA_val__L_c": -46, "his__L_c": -6, "gtp_c": -938, "generic_tRNA_trp__L_c": -6, "generic_Tuf_gtp": "-0.0065*mu", "pi_c": 1876, "generic_tRNA_glu__L_c": -16, "h_c": 1876}, "id": "translation_CLJU_c04760", "gene_reaction_rule": ""}, {"name": "", "upper_bound": 1000.0, "lower_bound": 0.0, "metabolites": {"cys__L_c": -4, "h2o_c": -586, "InfA_mono": "-1.38888888888889e-5*mu", "ile__L_c": -7, "generic_tRNA_asn__L_c": -8, "glu__L_c": -9, "generic_tRNA_phe__L_c": -8, "Map_mono_mod_2:fe2": "-1.38888888888889e-5*mu", "generic_InfC": "-1.38888888888889e-5*mu", "arg__L_c": -8, "generic_tRNA_thr__L_c": -10, "generic_tRNA_ala__L_c": -12, "protein_biomass": 16.553915999999997, "trp__L_c": -4, "val__L_c": -7, "generic_tRNA_tyr__L_c": -10, "gdp_c": 292, "generic_tRNA_met__L_c": -4, "Tig_mono": "-1.38888888888889e-5*mu", "generic_tRNA_ile__L_c": -7, "ribosome": "-0.001786588350465*mu - 0.000698556045031816", "pro__L_c": -9, "generic_tRNA_gly_c": -15, "protein_CLJU_c04820": 1, "ser__L_c": -4, "generic_tRNA_asp__L_c": -4, "generic_Def": "-1.38888888888889e-5*mu", "PrfC_mono": "-1.38888888888889e-5*mu", "for_c": 1, "generic_tRNA_cys__L_c": -4, "gtp_c": -292, "thr__L_c": -10, "generic_tRNA_his__L_c": -2, "gly_c": -15, "leu__L_c": -9, "lys__L_c": -6, "adp_c": 292, "phe__L_c": -8, "ala__L_c": -12, "FusA_mono": "-0.00201388888888889*mu", "met__L_c": -3, "tyr__L_c": -10, "InfB_mono": "-1.38888888888889e-5*mu", "generic_tRNA_ser__L_c": -4, "generic_tRNA_pro__L_c": -9, "Frr_mono": "-1.38888888888889e-5*mu", "gln__L_c": -6, "generic_tRNA_leu__L_c": -9, "generic_tRNA_arg__L_c": -8, "atp_c": -292, "generic_tRNA_lys__L_c": -6, "asp__L_c": -4, "asn__L_c": -8, "PrfB_mono": "-1.38888888888889e-5*mu", "generic_tRNA_val__L_c": -7, "his__L_c": -2, "RNA_CLJU_c04820": -2e-08, "generic_tRNA_gln__L_c": -6, "generic_tRNA_trp__L_c": -4, "generic_Tuf_gtp": "-0.00201388888888889*mu", "pi_c": 584, "generic_tRNA_glu__L_c": -9, "h_c": 584}, "id": "translation_CLJU_c04820", "gene_reaction_rule": ""}, {"name": "", "upper_bound": 1000.0, "lower_bound": 0.0, "metabolites": {"cys__L_c": -4, "h2o_c": -1277, "InfA_mono": "-1.38888888888889e-5*mu", "ile__L_c": -29, "generic_tRNA_asn__L_c": -21, "glu__L_c": -21, "generic_tRNA_phe__L_c": -11, "generic_InfC": "-1.38888888888889e-5*mu", "arg__L_c": -17, "generic_tRNA_thr__L_c": -18, "generic_tRNA_ser__L_c": -17, "protein_CLJU_c04890": 1, "generic_tRNA_ala__L_c": -13, "protein_biomass": 35.999406, "trp__L_c": -1, "val__L_c": -17, "generic_tRNA_gly_c": -26, "RNA_CLJU_c04890": -2e-08, "generic_tRNA_met__L_c": -7, "Tig_mono": "-1.38888888888889e-5*mu", "generic_tRNA_ile__L_c": -29, "ribosome": "-0.00390357317670093*mu - 0.00152629711209006", "pro__L_c": -11, "generic_tRNA_tyr__L_c": -13, "ser__L_c": -17, "generic_tRNA_asp__L_c": -21, "generic_Def": "-1.38888888888889e-5*mu", "PrfC_mono": "-1.38888888888889e-5*mu", "adp_c": 638, "generic_tRNA_cys__L_c": -4, "gtp_c": -638, "thr__L_c": -18, "generic_tRNA_his__L_c": -6, "gly_c": -26, "leu__L_c": -32, "lys__L_c": -25, "for_c": 1, "phe__L_c": -11, "ala__L_c": -13, "FusA_mono": "-0.00441666666666667*mu", "met__L_c": -7, "tyr__L_c": -13, "InfB_mono": "-1.38888888888889e-5*mu", "gdp_c": 638, "generic_tRNA_pro__L_c": -11, "Frr_mono": "-1.38888888888889e-5*mu", "gln__L_c": -9, "generic_RF": "-1.38888888888889e-5*mu", "generic_tRNA_leu__L_c": -32, "generic_tRNA_arg__L_c": -17, "atp_c": -638, "generic_tRNA_lys__L_c": -25, "asp__L_c": -21, "asn__L_c": -21, "generic_tRNA_val__L_c": -17, "his__L_c": -6, "generic_tRNA_gln__L_c": -9, "generic_tRNA_trp__L_c": -1, "generic_Tuf_gtp": "-0.00441666666666667*mu", "pi_c": 1276, "generic_tRNA_glu__L_c": -21, "h_c": 1276}, "id": "translation_CLJU_c04890", "gene_reaction_rule": ""}, {"name": "", "upper_bound": 1000.0, "lower_bound": 0.0, "metabolites": {"cys__L_c": -5, "h2o_c": -1089, "pro__L_c": -8, "InfA_mono": "-1.38888888888889e-5*mu", "ile__L_c": -21, "generic_tRNA_asn__L_c": -9, "glu__L_c": -22, "generic_tRNA_phe__L_c": -7, "generic_InfC": "-1.38888888888889e-5*mu", "arg__L_c": -10, "generic_tRNA_thr__L_c": -10, "generic_tRNA_ala__L_c": -23, "protein_biomass": 29.327745999999994, "PrfC_mono": "-1.38888888888889e-5*mu", "val__L_c": -19, "generic_tRNA_tyr__L_c": -9, "gdp_c": 544, "generic_tRNA_met__L_c": -12, "Tig_mono": "-1.38888888888889e-5*mu", "generic_tRNA_ile__L_c": -21, "ribosome": "-0.00332843857072932*mu - 0.00130141948115516", "protein_CLJU_c04900": 1, "generic_tRNA_gly_c": -33, "ser__L_c": -11, "generic_tRNA_asp__L_c": -19, "generic_Def": "-1.38888888888889e-5*mu", "adp_c": 544, "generic_tRNA_cys__L_c": -5, "gtp_c": -544, "thr__L_c": -10, "generic_tRNA_his__L_c": -2, "gly_c": -33, "leu__L_c": -23, "lys__L_c": -19, "for_c": 1, "phe__L_c": -7, "ala__L_c": -23, "FusA_mono": "-0.00376388888888889*mu", "met__L_c": -12, "tyr__L_c": -9, "InfB_mono": "-1.38888888888889e-5*mu", "generic_tRNA_ser__L_c": -11, "generic_tRNA_pro__L_c": -8, "Frr_mono": "-1.38888888888889e-5*mu", "gln__L_c": -10, "generic_RF": "-1.38888888888889e-5*mu", "generic_tRNA_leu__L_c": -23, "generic_tRNA_arg__L_c": -10, "atp_c": -544, "generic_tRNA_lys__L_c": -19, "asp__L_c": -19, "asn__L_c": -9, "generic_tRNA_val__L_c": -19, "his__L_c": -2, "generic_tRNA_gln__L_c": -10, "RNA_CLJU_c04900": -2e-08, "generic_Tuf_gtp": "-0.00376388888888889*mu", "pi_c": 1088, "generic_tRNA_glu__L_c": -22, "h_c": 1088}, "id": "translation_CLJU_c04900", "gene_reaction_rule": ""}, {"name": "", "upper_bound": 1000.0, "lower_bound": 0.0, "metabolites": {"cys__L_c": -9, "h2o_c": -2145, "InfA_mono": "-1.38888888888889e-5*mu", "ile__L_c": -48, "generic_tRNA_asn__L_c": -20, "glu__L_c": -47, "generic_tRNA_phe__L_c": -14, "generic_InfC": "-1.38888888888889e-5*mu", "arg__L_c": -19, "generic_tRNA_thr__L_c": -26, "generic_tRNA_ala__L_c": -35, "protein_biomass": 60.11334400000001, "trp__L_c": -5, "val__L_c": -38, "generic_tRNA_tyr__L_c": -30, "gdp_c": 1072, "generic_tRNA_met__L_c": -15, "atp_c": -1072, "generic_tRNA_ile__L_c": -48, "ribosome": "-0.00655898188937837*mu - 0.00256456191874694", "pro__L_c": -21, "generic_tRNA_pro__L_c": -21, "ser__L_c": -18, "generic_tRNA_asp__L_c": -27, "generic_Def": "-1.38888888888889e-5*mu", "PrfC_mono": "-1.38888888888889e-5*mu", "adp_c": 1072, "generic_tRNA_cys__L_c": -9, "gtp_c": -1072, "thr__L_c": -26, "generic_tRNA_his__L_c": -16, "gly_c": -52, "RNA_CLJU_c04930": -2e-08, "leu__L_c": -33, "lys__L_c": -50, "for_c": 1, "phe__L_c": -14, "ala__L_c": -35, "FusA_mono": "-0.00743055555555556*mu", "generic_tRNA_gly_c": -52, "met__L_c": -15, "tyr__L_c": -30, "InfB_mono": "-1.38888888888889e-5*mu", "generic_tRNA_ser__L_c": -18, "Frr_mono": "-1.38888888888889e-5*mu", "gln__L_c": -13, "generic_RF": "-1.38888888888889e-5*mu", "generic_tRNA_leu__L_c": -33, "generic_tRNA_arg__L_c": -19, "Tig_mono": "-1.38888888888889e-5*mu", "generic_tRNA_lys__L_c": -50, "asp__L_c": -27, "asn__L_c": -20, "protein_CLJU_c04930": 1, "generic_tRNA_val__L_c": -38, "his__L_c": -16, "generic_tRNA_gln__L_c": -13, "generic_tRNA_trp__L_c": -5, "generic_Tuf_gtp": "-0.00743055555555556*mu", "pi_c": 2144, "generic_tRNA_glu__L_c": -47, "h_c": 2144}, "id": "translation_CLJU_c04930", "gene_reaction_rule": ""}, {"name": "", "upper_bound": 1000.0, "lower_bound": 0.0, "metabolites": {"cys__L_c": -7, "h2o_c": -1813, "generic_tRNA_tyr__L_c": -18, "RNA_CLJU_c04940": -2e-08, "InfA_mono": "-1.38888888888889e-5*mu", "ile__L_c": -33, "generic_tRNA_asn__L_c": -22, "glu__L_c": -32, "generic_tRNA_phe__L_c": -22, "generic_InfC": "-1.38888888888889e-5*mu", "arg__L_c": -14, "generic_tRNA_thr__L_c": -25, "generic_tRNA_ala__L_c": -33, "protein_biomass": 50.00371099999999, "PrfC_mono": "-1.38888888888889e-5*mu", "val__L_c": -30, "generic_tRNA_pro__L_c": -23, "gdp_c": 906, "generic_tRNA_met__L_c": -22, "Tig_mono": "-1.38888888888889e-5*mu", "generic_tRNA_ile__L_c": -33, "ribosome": "-0.00554331864904552*mu - 0.0021674375917768", "pro__L_c": -23, "generic_tRNA_gly_c": -39, "ser__L_c": -24, "generic_tRNA_asp__L_c": -26, "generic_Def": "-1.38888888888889e-5*mu", "adp_c": 906, "generic_tRNA_cys__L_c": -7, "gtp_c": -906, "thr__L_c": -25, "generic_tRNA_his__L_c": -10, "gly_c": -39, "leu__L_c": -31, "lys__L_c": -33, "for_c": 1, "phe__L_c": -22, "ala__L_c": -33, "FusA_mono": "-0.00627777777777778*mu", "met__L_c": -22, "tyr__L_c": -18, "InfB_mono": "-1.38888888888889e-5*mu", "generic_tRNA_ser__L_c": -24, "Frr_mono": "-1.38888888888889e-5*mu", "gln__L_c": -9, "generic_RF": "-1.38888888888889e-5*mu", "generic_tRNA_leu__L_c": -31, "generic_tRNA_arg__L_c": -14, "atp_c": -906, "generic_tRNA_lys__L_c": -33, "asp__L_c": -26, "asn__L_c": -22, "generic_tRNA_val__L_c": -30, "his__L_c": -10, "generic_tRNA_gln__L_c": -9, "generic_Tuf_gtp": "-0.00627777777777778*mu", "pi_c": 1812, "protein_CLJU_c04940": 1, "generic_tRNA_glu__L_c": -32, "h_c": 1812}, "id": "translation_CLJU_c04940", "gene_reaction_rule": ""}, {"name": "", "upper_bound": 1000.0, "lower_bound": 0.0, "metabolites": {"cys__L_c": -7, "h2o_c": -1065, "InfA_mono": "-1.38888888888889e-5*mu", "ile__L_c": -31, "generic_tRNA_asn__L_c": -13, "glu__L_c": -21, "generic_tRNA_phe__L_c": -8, "protein_CLJU_c04980": 1, "generic_InfC": "-1.38888888888889e-5*mu", "arg__L_c": -10, "generic_tRNA_thr__L_c": -12, "generic_tRNA_ala__L_c": -24, "protein_biomass": 29.205862, "trp__L_c": -2, "val__L_c": -17, "generic_tRNA_tyr__L_c": -6, "gdp_c": 532, "generic_tRNA_met__L_c": -6, "Tig_mono": "-1.38888888888889e-5*mu", "generic_tRNA_ile__L_c": -31, "ribosome": "-0.00325501713166911*mu - 0.00127271169848262", "pro__L_c": -4, "generic_tRNA_gly_c": -19, "ser__L_c": -17, "generic_tRNA_asp__L_c": -17, "generic_Def": "-1.38888888888889e-5*mu", "PrfC_mono": "-1.38888888888889e-5*mu", "adp_c": 532, "generic_tRNA_cys__L_c": -7, "gtp_c": -532, "thr__L_c": -12, "generic_tRNA_his__L_c": -3, "gly_c": -19, "leu__L_c": -21, "lys__L_c": -23, "generic_tRNA_glu__L_c": -21, "phe__L_c": -8, "ala__L_c": -24, "FusA_mono": "-0.00368055555555556*mu", "met__L_c": -6, "tyr__L_c": -6, "InfB_mono": "-1.38888888888889e-5*mu", "generic_tRNA_ser__L_c": -17, "generic_tRNA_pro__L_c": -4, "Frr_mono": "-1.38888888888889e-5*mu", "RNA_CLJU_c04980": -2e-08, "gln__L_c": -5, "PrfA_mono": "-1.38888888888889e-5*mu", "generic_tRNA_leu__L_c": -21, "generic_tRNA_arg__L_c": -10, "atp_c": -532, "generic_tRNA_lys__L_c": -23, "asp__L_c": -17, "asn__L_c": -13, "for_c": 1, "generic_tRNA_val__L_c": -17, "his__L_c": -3, "generic_tRNA_gln__L_c": -5, "generic_tRNA_trp__L_c": -2, "generic_Tuf_gtp": "-0.00368055555555556*mu", "pi_c": 1064, "h_c": 1064}, "id": "translation_CLJU_c04980", "gene_reaction_rule": ""}, {"name": "", "upper_bound": 1000.0, "lower_bound": 0.0, "metabolites": {"cys__L_c": -1, "h2o_c": -1837, "InfA_mono": "-1.38888888888889e-5*mu", "ile__L_c": -43, "generic_tRNA_asn__L_c": -30, "glu__L_c": -38, "generic_tRNA_phe__L_c": -19, "generic_InfC": "-1.38888888888889e-5*mu", "arg__L_c": -14, "generic_tRNA_thr__L_c": -15, "RNA_CLJU_c05310": -2e-08, "generic_tRNA_ser__L_c": -29, "generic_tRNA_ala__L_c": -21, "protein_biomass": 52.567857999999994, "trp__L_c": -5, "val__L_c": -35, "generic_tRNA_gly_c": -29, "protein_CLJU_c05310": 1, "generic_tRNA_met__L_c": -9, "atp_c": -918, "generic_tRNA_ile__L_c": -43, "ribosome": "-0.00561674008810573*mu - 0.00219614537444934", "pro__L_c": -18, "generic_tRNA_tyr__L_c": -26, "ser__L_c": -29, "generic_tRNA_asp__L_c": -32, "generic_Def": "-1.38888888888889e-5*mu", "PrfC_mono": "-1.38888888888889e-5*mu", "adp_c": 918, "generic_tRNA_cys__L_c": -1, "gtp_c": -918, "thr__L_c": -15, "generic_tRNA_his__L_c": -7, "gly_c": -29, "leu__L_c": -27, "lys__L_c": -47, "for_c": 1, "phe__L_c": -19, "ala__L_c": -21, "FusA_mono": "-0.00636111111111111*mu", "met__L_c": -9, "tyr__L_c": -26, "InfB_mono": "-1.38888888888889e-5*mu", "gdp_c": 918, "generic_tRNA_pro__L_c": -18, "Frr_mono": "-1.38888888888889e-5*mu", "gln__L_c": -14, "generic_RF": "-1.38888888888889e-5*mu", "generic_tRNA_leu__L_c": -27, "generic_tRNA_arg__L_c": -14, "Tig_mono": "-1.38888888888889e-5*mu", "generic_tRNA_lys__L_c": -47, "asp__L_c": -32, "asn__L_c": -30, "generic_tRNA_val__L_c": -35, "his__L_c": -7, "generic_tRNA_gln__L_c": -14, "generic_tRNA_trp__L_c": -5, "generic_Tuf_gtp": "-0.00636111111111111*mu", "pi_c": 1836, "generic_tRNA_glu__L_c": -38, "h_c": 1836}, "id": "translation_CLJU_c05310", "gene_reaction_rule": ""}, {"name": "", "upper_bound": 1000.0, "lower_bound": 0.0, "metabolites": {"cys__L_c": -5, "h2o_c": -1405, "InfA_mono": "-1.38888888888889e-5*mu", "ile__L_c": -30, "generic_tRNA_asn__L_c": -25, "glu__L_c": -19, "generic_tRNA_phe__L_c": -11, "generic_InfC": "-1.38888888888889e-5*mu", "arg__L_c": -10, "generic_tRNA_thr__L_c": -18, "generic_tRNA_ala__L_c": -12, "protein_biomass": 40.46293, "trp__L_c": -5, "val__L_c": -23, "generic_tRNA_tyr__L_c": -28, "gdp_c": 702, "generic_tRNA_met__L_c": -7, "atp_c": -702, "generic_tRNA_ile__L_c": -30, "ribosome": "-0.00429515418502203*mu - 0.00167940528634361", "pro__L_c": -9, "generic_tRNA_pro__L_c": -9, "ser__L_c": -21, "generic_tRNA_asp__L_c": -30, "generic_Def": "-1.38888888888889e-5*mu", "PrfC_mono": "-1.38888888888889e-5*mu", "for_c": 1, "generic_tRNA_cys__L_c": -5, "gtp_c": -702, "thr__L_c": -18, "generic_tRNA_his__L_c": -8, "gly_c": -25, "leu__L_c": -22, "lys__L_c": -36, "adp_c": 702, "phe__L_c": -11, "ala__L_c": -12, "FusA_mono": "-0.00486111111111111*mu", "generic_tRNA_gly_c": -25, "RNA_CLJU_c05320": -2e-08, "met__L_c": -7, "tyr__L_c": -28, "InfB_mono": "-1.38888888888889e-5*mu", "generic_tRNA_ser__L_c": -21, "Frr_mono": "-1.38888888888889e-5*mu", "gln__L_c": -7, "generic_RF": "-1.38888888888889e-5*mu", "generic_tRNA_leu__L_c": -22, "generic_tRNA_arg__L_c": -10, "Tig_mono": "-1.38888888888889e-5*mu", "generic_tRNA_lys__L_c": -36, "asp__L_c": -30, "protein_CLJU_c05320": 1, "asn__L_c": -25, "generic_tRNA_val__L_c": -23, "his__L_c": -8, "generic_tRNA_gln__L_c": -7, "generic_tRNA_trp__L_c": -5, "generic_Tuf_gtp": "-0.00486111111111111*mu", "pi_c": 1404, "generic_tRNA_glu__L_c": -19, "h_c": 1404}, "id": "translation_CLJU_c05320", "gene_reaction_rule": ""}, {"name": "", "upper_bound": 1000.0, "lower_bound": 0.0, "metabolites": {"cys__L_c": -2, "h2o_c": -1169, "InfA_mono": "-1.38888888888889e-5*mu", "adp_c": 584, "ile__L_c": -24, "generic_tRNA_asn__L_c": -11, "glu__L_c": -18, "generic_tRNA_phe__L_c": -14, "RNA_CLJU_c05330": -2e-08, "generic_InfC": "-1.38888888888889e-5*mu", "arg__L_c": -12, "generic_tRNA_thr__L_c": -10, "generic_tRNA_ala__L_c": -17, "protein_biomass": 32.84390899999999, "trp__L_c": -1, "val__L_c": -20, "generic_tRNA_pro__L_c": -14, "gdp_c": 584, "generic_tRNA_met__L_c": -6, "Tig_mono": "-1.38888888888889e-5*mu", "generic_tRNA_ile__L_c": -24, "ribosome": "-0.00357317670093*mu - 0.00139711209006363", "pro__L_c": -14, "protein_CLJU_c05330": 1, "generic_tRNA_tyr__L_c": -18, "ser__L_c": -13, "generic_tRNA_asp__L_c": -20, "generic_Def": "-1.38888888888889e-5*mu", "PrfC_mono": "-1.38888888888889e-5*mu", "for_c": 1, "generic_tRNA_cys__L_c": -2, "gtp_c": -584, "thr__L_c": -10, "generic_tRNA_his__L_c": -4, "gly_c": -27, "leu__L_c": -28, "lys__L_c": -23, "generic_tRNA_glu__L_c": -18, "phe__L_c": -14, "ala__L_c": -17, "FusA_mono": "-0.00404166666666667*mu", "generic_tRNA_gly_c": -27, "met__L_c": -6, "tyr__L_c": -18, "InfB_mono": "-1.38888888888889e-5*mu", "generic_tRNA_ser__L_c": -13, "Frr_mono": "-1.38888888888889e-5*mu", "gln__L_c": -10, "generic_tRNA_leu__L_c": -28, "generic_tRNA_arg__L_c": -12, "atp_c": -584, "generic_tRNA_lys__L_c": -23, "asp__L_c": -20, "asn__L_c": -11, "PrfB_mono": "-1.38888888888889e-5*mu", "generic_tRNA_val__L_c": -20, "his__L_c": -4, "generic_tRNA_gln__L_c": -10, "generic_tRNA_trp__L_c": -1, "generic_Tuf_gtp": "-0.00404166666666667*mu", "pi_c": 1168, "h_c": 1168}, "id": "translation_CLJU_c05330", "gene_reaction_rule": ""}, {"name": "", "upper_bound": 1000.0, "lower_bound": 0.0, "metabolites": {"cys__L_c": -8, "h2o_c": -1181, "InfA_mono": "-1.38888888888889e-5*mu", "adp_c": 590, "ile__L_c": -18, "generic_tRNA_asn__L_c": -19, "glu__L_c": -15, "generic_tRNA_phe__L_c": -10, "generic_InfC": "-1.38888888888889e-5*mu", "arg__L_c": -16, "generic_tRNA_thr__L_c": -17, "generic_tRNA_ala__L_c": -21, "protein_biomass": 33.31424499999999, "trp__L_c": -3, "val__L_c": -19, "generic_tRNA_gly_c": -20, "protein_CLJU_c05340": 1, "gdp_c": 590, "generic_tRNA_met__L_c": -5, "atp_c": -590, "generic_tRNA_ile__L_c": -18, "ribosome": "-0.00360988742046011*mu - 0.0014114659813999", "pro__L_c": -8, "generic_tRNA_tyr__L_c": -17, "ser__L_c": -17, "generic_tRNA_asp__L_c": -20, "generic_Def": "-1.38888888888889e-5*mu", "PrfC_mono": "-1.38888888888889e-5*mu", "for_c": 1, "generic_tRNA_cys__L_c": -8, "gtp_c": -590, "thr__L_c": -17, "generic_tRNA_his__L_c": -5, "gly_c": -20, "leu__L_c": -28, "lys__L_c": -23, "generic_tRNA_glu__L_c": -15, "phe__L_c": -10, "RNA_CLJU_c05340": -2e-08, "ala__L_c": -21, "FusA_mono": "-0.00408333333333333*mu", "met__L_c": -5, "tyr__L_c": -17, "InfB_mono": "-1.38888888888889e-5*mu", "generic_tRNA_ser__L_c": -17, "generic_tRNA_pro__L_c": -8, "Frr_mono": "-1.38888888888889e-5*mu", "gln__L_c": -6, "generic_RF": "-1.38888888888889e-5*mu", "generic_tRNA_leu__L_c": -28, "generic_tRNA_arg__L_c": -16, "Tig_mono": "-1.38888888888889e-5*mu", "generic_tRNA_lys__L_c": -23, "asp__L_c": -20, "asn__L_c": -19, "generic_tRNA_val__L_c": -19, "his__L_c": -5, "generic_tRNA_gln__L_c": -6, "generic_tRNA_trp__L_c": -3, "generic_Tuf_gtp": "-0.00408333333333333*mu", "pi_c": 1180, "h_c": 1180}, "id": "translation_CLJU_c05340", "gene_reaction_rule": ""}, {"name": "", "upper_bound": 1000.0, "lower_bound": 0.0, "metabolites": {"cys__L_c": -2, "h2o_c": -741, "InfA_mono": "-1.38888888888889e-5*mu", "RNA_CLJU_c05350": -2e-08, "generic_tRNA_asn__L_c": -10, "glu__L_c": -14, "generic_tRNA_phe__L_c": -14, "protein_CLJU_c05350": 1, "generic_InfC": "-1.38888888888889e-5*mu", "arg__L_c": -4, "generic_tRNA_thr__L_c": -8, "generic_tRNA_ala__L_c": -4, "protein_biomass": 21.376485999999996, "trp__L_c": -4, "val__L_c": -15, "generic_tRNA_gly_c": -18, "gdp_c": 370, "generic_tRNA_met__L_c": -3, "Tig_mono": "-1.38888888888889e-5*mu", "generic_tRNA_ile__L_c": -13, "ribosome": "-0.00226382770435634*mu - 0.000885156632403328", "pro__L_c": -4, "generic_tRNA_tyr__L_c": -10, "ile__L_c": -13, "ser__L_c": -9, "generic_tRNA_asp__L_c": -12, "generic_Def": "-1.38888888888889e-5*mu", "PrfC_mono": "-1.38888888888889e-5*mu", "adp_c": 370, "generic_tRNA_cys__L_c": -2, "gtp_c": -370, "thr__L_c": -8, "generic_tRNA_his__L_c": -3, "gly_c": -18, "leu__L_c": -11, "lys__L_c": -22, "for_c": 1, "phe__L_c": -14, "ala__L_c": -4, "FusA_mono": "-0.00255555555555556*mu", "met__L_c": -3, "tyr__L_c": -10, "InfB_mono": "-1.38888888888889e-5*mu", "generic_tRNA_ser__L_c": -9, "generic_tRNA_pro__L_c": -4, "Frr_mono": "-1.38888888888889e-5*mu", "gln__L_c": -5, "PrfA_mono": "-1.38888888888889e-5*mu", "generic_tRNA_leu__L_c": -11, "generic_tRNA_arg__L_c": -4, "atp_c": -370, "generic_tRNA_lys__L_c": -22, "asp__L_c": -12, "asn__L_c": -10, "generic_tRNA_val__L_c": -15, "his__L_c": -3, "generic_tRNA_gln__L_c": -5, "generic_tRNA_trp__L_c": -4, "generic_Tuf_gtp": "-0.00255555555555556*mu", "pi_c": 740, "generic_tRNA_glu__L_c": -14, "h_c": 740}, "id": "translation_CLJU_c05350", "gene_reaction_rule": ""}, {"name": "", "upper_bound": 1000.0, "lower_bound": 0.0, "metabolites": {"cys__L_c": -1, "h2o_c": -1821, "InfA_mono": "-1.38888888888889e-5*mu", "ile__L_c": -47, "generic_tRNA_asn__L_c": -28, "glu__L_c": -37, "generic_tRNA_phe__L_c": -19, "generic_InfC": "-1.38888888888889e-5*mu", "arg__L_c": -12, "generic_tRNA_thr__L_c": -14, "generic_tRNA_ala__L_c": -20, "protein_biomass": 52.11570999999999, "trp__L_c": -5, "val__L_c": -32, "generic_tRNA_pro__L_c": -15, "gdp_c": 910, "generic_tRNA_met__L_c": -9, "Tig_mono": "-1.38888888888889e-5*mu", "generic_tRNA_ile__L_c": -47, "protein_CLJU_c05540": 1, "ribosome": "-0.00556779246206559*mu - 0.00217700685266765", "pro__L_c": -15, "generic_tRNA_tyr__L_c": -27, "ser__L_c": -31, "generic_tRNA_asp__L_c": -31, "generic_Def": "-1.38888888888889e-5*mu", "PrfC_mono": "-1.38888888888889e-5*mu", "adp_c": 910, "generic_tRNA_cys__L_c": -1, "gtp_c": -910, "thr__L_c": -14, "generic_tRNA_his__L_c": -7, "gly_c": -30, "leu__L_c": -28, "lys__L_c": -52, "for_c": 1, "phe__L_c": -19, "ala__L_c": -20, "FusA_mono": "-0.00630555555555556*mu", "generic_tRNA_gly_c": -30, "met__L_c": -9, "tyr__L_c": -27, "InfB_mono": "-1.38888888888889e-5*mu", "generic_tRNA_ser__L_c": -31, "Frr_mono": "-1.38888888888889e-5*mu", "gln__L_c": -10, "generic_RF": "-1.38888888888889e-5*mu", "generic_tRNA_leu__L_c": -28, "generic_tRNA_arg__L_c": -12, "atp_c": -910, "generic_tRNA_lys__L_c": -52, "asp__L_c": -31, "asn__L_c": -28, "generic_tRNA_val__L_c": -32, "his__L_c": -7, "generic_tRNA_gln__L_c": -10, "RNA_CLJU_c05540": -2e-08, "generic_tRNA_trp__L_c": -5, "generic_Tuf_gtp": "-0.00630555555555556*mu", "pi_c": 1820, "generic_tRNA_glu__L_c": -37, "h_c": 1820}, "id": "translation_CLJU_c05540", "gene_reaction_rule": ""}, {"name": "", "upper_bound": 1000.0, "lower_bound": 0.0, "metabolites": {"cys__L_c": -4, "h2o_c": -1405, "InfA_mono": "-1.38888888888889e-5*mu", "ile__L_c": -30, "generic_tRNA_asn__L_c": -28, "glu__L_c": -20, "generic_tRNA_phe__L_c": -12, "generic_InfC": "-1.38888888888889e-5*mu", "arg__L_c": -11, "generic_tRNA_thr__L_c": -18, "generic_tRNA_ala__L_c": -13, "protein_biomass": 40.76335799999998, "trp__L_c": -5, "val__L_c": -21, "generic_tRNA_gly_c": -24, "gdp_c": 702, "generic_tRNA_met__L_c": -7, "atp_c": -702, "generic_tRNA_ile__L_c": -30, "ribosome": "-0.00429515418502203*mu - 0.00167940528634361", "pro__L_c": -12, "RNA_CLJU_c05550": -2e-08, "generic_tRNA_tyr__L_c": -30, "ser__L_c": -15, "generic_tRNA_asp__L_c": -29, "generic_Def": "-1.38888888888889e-5*mu", "PrfC_mono": "-1.38888888888889e-5*mu", "adp_c": 702, "generic_tRNA_cys__L_c": -4, "gtp_c": -702, "thr__L_c": -18, "generic_tRNA_his__L_c": -7, "gly_c": -24, "leu__L_c": -24, "lys__L_c": -35, "generic_tRNA_glu__L_c": -20, "phe__L_c": -12, "protein_CLJU_c05550": 1, "ala__L_c": -13, "FusA_mono": "-0.00486111111111111*mu", "met__L_c": -7, "tyr__L_c": -30, "InfB_mono": "-1.38888888888889e-5*mu", "generic_tRNA_ser__L_c": -15, "generic_tRNA_pro__L_c": -12, "Frr_mono": "-1.38888888888889e-5*mu", "gln__L_c": -6, "generic_RF": "-1.38888888888889e-5*mu", "generic_tRNA_leu__L_c": -24, "generic_tRNA_arg__L_c": -11, "Tig_mono": "-1.38888888888889e-5*mu", "generic_tRNA_lys__L_c": -35, "asp__L_c": -29, "asn__L_c": -28, "for_c": 1, "generic_tRNA_val__L_c": -21, "his__L_c": -7, "generic_tRNA_gln__L_c": -6, "generic_tRNA_trp__L_c": -5, "generic_Tuf_gtp": "-0.00486111111111111*mu", "pi_c": 1404, "h_c": 1404}, "id": "translation_CLJU_c05550", "gene_reaction_rule": ""}, {"name": "", "upper_bound": 1000.0, "lower_bound": 0.0, "metabolites": {"cys__L_c": -2, "h2o_c": -1201, "protein_CLJU_c05560": 1, "InfA_mono": "-1.38888888888889e-5*mu", "ile__L_c": -26, "generic_tRNA_asn__L_c": -17, "glu__L_c": -21, "generic_tRNA_phe__L_c": -15, "generic_InfC": "-1.38888888888889e-5*mu", "pi_c": 1200, "arg__L_c": -13, "generic_tRNA_thr__L_c": -11, "generic_tRNA_ala__L_c": -18, "protein_biomass": 33.766722, "trp__L_c": -1, "val__L_c": -19, "generic_tRNA_gly_c": -28, "gdp_c": 600, "generic_tRNA_met__L_c": -5, "Tig_mono": "-1.38888888888889e-5*mu", "generic_tRNA_ile__L_c": -26, "ribosome": "-0.00367107195301028*mu - 0.00143538913362702", "pro__L_c": -13, "generic_tRNA_tyr__L_c": -19, "ser__L_c": -15, "generic_tRNA_asp__L_c": -15, "generic_Def": "-1.38888888888889e-5*mu", "PrfC_mono": "-1.38888888888889e-5*mu", "for_c": 1, "generic_tRNA_cys__L_c": -2, "gtp_c": -600, "thr__L_c": -11, "generic_tRNA_his__L_c": -7, "gly_c": -28, "leu__L_c": -27, "lys__L_c": -20, "adp_c": 600, "phe__L_c": -15, "ala__L_c": -18, "FusA_mono": "-0.00415277777777778*mu", "met__L_c": -5, "tyr__L_c": -19, "InfB_mono": "-1.38888888888889e-5*mu", "generic_tRNA_ser__L_c": -15, "generic_tRNA_pro__L_c": -13, "Frr_mono": "-1.38888888888889e-5*mu", "gln__L_c": -8, "generic_tRNA_leu__L_c": -27, "generic_tRNA_arg__L_c": -13, "atp_c": -600, "generic_tRNA_lys__L_c": -20, "asp__L_c": -15, "asn__L_c": -17, "PrfB_mono": "-1.38888888888889e-5*mu", "generic_tRNA_val__L_c": -19, "his__L_c": -7, "generic_tRNA_gln__L_c": -8, "generic_tRNA_trp__L_c": -1, "generic_Tuf_gtp": "-0.00415277777777778*mu", "RNA_CLJU_c05560": -2e-08, "generic_tRNA_glu__L_c": -21, "h_c": 1200}, "id": "translation_CLJU_c05560", "gene_reaction_rule": ""}, {"name": "", "upper_bound": 1000.0, "lower_bound": 0.0, "metabolites": {"cys__L_c": -10, "h2o_c": -1177, "InfA_mono": "-1.38888888888889e-5*mu", "ile__L_c": -20, "generic_tRNA_asn__L_c": -17, "glu__L_c": -16, "generic_tRNA_phe__L_c": -11, "generic_InfC": "-1.38888888888889e-5*mu", "arg__L_c": -15, "generic_tRNA_thr__L_c": -16, "generic_tRNA_ala__L_c": -20, "protein_biomass": 33.379734, "trp__L_c": -3, "val__L_c": -16, "generic_tRNA_gly_c": -19, "gdp_c": 588, "generic_tRNA_met__L_c": -7, "Tig_mono": "-1.38888888888889e-5*mu", "generic_tRNA_ile__L_c": -20, "ribosome": "-0.00359765051395007*mu - 0.00140668135095448", "pro__L_c": -7, "generic_tRNA_tyr__L_c": -15, "ser__L_c": -16, "generic_tRNA_asp__L_c": -20, "generic_Def": "-1.38888888888889e-5*mu", "PrfC_mono": "-1.38888888888889e-5*mu", "adp_c": 588, "generic_tRNA_cys__L_c": -10, "RNA_CLJU_c05570": -2e-08, "gtp_c": -588, "thr__L_c": -16, "generic_tRNA_his__L_c": -5, "gly_c": -19, "protein_CLJU_c05570": 1, "leu__L_c": -28, "lys__L_c": -28, "for_c": 1, "phe__L_c": -11, "ala__L_c": -20, "FusA_mono": "-0.00406944444444444*mu", "met__L_c": -7, "tyr__L_c": -15, "InfB_mono": "-1.38888888888889e-5*mu", "generic_tRNA_ser__L_c": -16, "generic_tRNA_pro__L_c": -7, "Frr_mono": "-1.38888888888889e-5*mu", "gln__L_c": -5, "generic_RF": "-1.38888888888889e-5*mu", "generic_tRNA_leu__L_c": -28, "generic_tRNA_arg__L_c": -15, "atp_c": -588, "generic_tRNA_lys__L_c": -28, "asp__L_c": -20, "asn__L_c": -17, "generic_tRNA_val__L_c": -16, "his__L_c": -5, "generic_tRNA_gln__L_c": -5, "generic_tRNA_trp__L_c": -3, "generic_Tuf_gtp": "-0.00406944444444444*mu", "pi_c": 1176, "generic_tRNA_glu__L_c": -16, "h_c": 1176}, "id": "translation_CLJU_c05570", "gene_reaction_rule": ""}, {"name": "", "upper_bound": 1000.0, "lower_bound": 0.0, "metabolites": {"cys__L_c": -4, "h2o_c": -765, "InfA_mono": "-1.38888888888889e-5*mu", "ile__L_c": -16, "generic_tRNA_asn__L_c": -11, "glu__L_c": -14, "generic_tRNA_phe__L_c": -14, "generic_InfC": "-1.38888888888889e-5*mu", "arg__L_c": -6, "generic_tRNA_thr__L_c": -7, "RNA_CLJU_c05580": -2e-08, "generic_tRNA_ala__L_c": -4, "protein_biomass": 22.087393, "trp__L_c": -4, "val__L_c": -14, "generic_tRNA_gly_c": -18, "gdp_c": 382, "generic_tRNA_met__L_c": -4, "atp_c": -382, "generic_tRNA_ile__L_c": -16, "ribosome": "-0.00233724914341654*mu - 0.000913864415075869", "pro__L_c": -5, "generic_tRNA_tyr__L_c": -9, "ser__L_c": -9, "generic_tRNA_asp__L_c": -13, "generic_Def": "-1.38888888888889e-5*mu", "PrfC_mono": "-1.38888888888889e-5*mu", "adp_c": 382, "generic_tRNA_cys__L_c": -4, "gtp_c": -382, "thr__L_c": -7, "generic_tRNA_his__L_c": -3, "gly_c": -18, "leu__L_c": -10, "lys__L_c": -21, "generic_tRNA_glu__L_c": -14, "phe__L_c": -14, "ala__L_c": -4, "FusA_mono": "-0.00263888888888889*mu", "met__L_c": -4, "tyr__L_c": -9, "InfB_mono": "-1.38888888888889e-5*mu", "generic_tRNA_ser__L_c": -9, "generic_tRNA_pro__L_c": -5, "Frr_mono": "-1.38888888888889e-5*mu", "gln__L_c": -5, "generic_tRNA_leu__L_c": -10, "generic_tRNA_arg__L_c": -6, "Tig_mono": "-1.38888888888889e-5*mu", "generic_tRNA_lys__L_c": -21, "asp__L_c": -13, "protein_CLJU_c05580": 1, "asn__L_c": -11, "for_c": 1, "PrfB_mono": "-1.38888888888889e-5*mu", "generic_tRNA_val__L_c": -14, "his__L_c": -3, "generic_tRNA_gln__L_c": -5, "generic_tRNA_trp__L_c": -4, "generic_Tuf_gtp": "-0.00263888888888889*mu", "pi_c": 764, "h_c": 764}, "id": "translation_CLJU_c05580", "gene_reaction_rule": ""}, {"name": "", "upper_bound": 1000.0, "lower_bound": 0.0, "metabolites": {"cys__L_c": -3, "h2o_c": -1462, "InfA_mono": "-1.38888888888889e-5*mu", "ile__L_c": -25, "generic_tRNA_asn__L_c": -20, "glu__L_c": -23, "generic_tRNA_phe__L_c": -14, "Map_mono_mod_2:fe2": "-1.38888888888889e-5*mu", "generic_InfC": "-1.38888888888889e-5*mu", "pi_c": 1460, "arg__L_c": -9, "generic_tRNA_thr__L_c": -22, "generic_tRNA_ala__L_c": -21, "protein_biomass": 39.929064999999994, "PrfC_mono": "-1.38888888888889e-5*mu", "val__L_c": -24, "generic_tRNA_tyr__L_c": -19, "gdp_c": 730, "generic_tRNA_met__L_c": -14, "Tig_mono": "-1.38888888888889e-5*mu", "generic_tRNA_ile__L_c": -25, "ribosome": "-0.00446647087616251*mu - 0.00174639011257954", "pro__L_c": -12, "generic_tRNA_gly_c": -38, "RNA_CLJU_c05920": -2e-08, "ser__L_c": -29, "generic_tRNA_asp__L_c": -18, "generic_Def": "-1.38888888888889e-5*mu", "adp_c": 730, "generic_tRNA_cys__L_c": -3, "gtp_c": -730, "thr__L_c": -22, "generic_tRNA_his__L_c": -6, "gly_c": -38, "leu__L_c": -30, "lys__L_c": -35, "for_c": 1, "phe__L_c": -14, "ala__L_c": -21, "FusA_mono": "-0.00505555555555556*mu", "met__L_c": -13, "tyr__L_c": -19, "InfB_mono": "-1.38888888888889e-5*mu", "generic_tRNA_ser__L_c": -29, "generic_tRNA_pro__L_c": -12, "Frr_mono": "-1.38888888888889e-5*mu", "gln__L_c": -3, "generic_RF": "-1.38888888888889e-5*mu", "generic_tRNA_leu__L_c": -30, "generic_tRNA_arg__L_c": -9, "atp_c": -730, "generic_tRNA_lys__L_c": -35, "asp__L_c": -18, "asn__L_c": -20, "generic_tRNA_val__L_c": -24, "his__L_c": -6, "generic_tRNA_gln__L_c": -3, "generic_Tuf_gtp": "-0.00505555555555556*mu", "protein_CLJU_c05920": 1, "generic_tRNA_glu__L_c": -23, "h_c": 1460}, "id": "translation_CLJU_c05920", "gene_reaction_rule": ""}, {"name": "", "upper_bound": 1000.0, "lower_bound": 0.0, "metabolites": {"cys__L_c": -4, "h2o_c": -1065, "generic_tRNA_tyr__L_c": -7, "InfA_mono": "-1.38888888888889e-5*mu", "ile__L_c": -31, "generic_tRNA_asn__L_c": -12, "glu__L_c": -16, "generic_tRNA_phe__L_c": -5, "generic_InfC": "-1.38888888888889e-5*mu", "arg__L_c": -4, "generic_tRNA_thr__L_c": -15, "generic_tRNA_ala__L_c": -20, "protein_biomass": 28.767307000000002, "PrfC_mono": "-1.38888888888889e-5*mu", "val__L_c": -20, "generic_tRNA_pro__L_c": -4, "gdp_c": 532, "generic_tRNA_met__L_c": -4, "Tig_mono": "-1.38888888888889e-5*mu", "generic_tRNA_ile__L_c": -31, "ribosome": "-0.00325501713166911*mu - 0.00127271169848262", "pro__L_c": -4, "generic_tRNA_gly_c": -20, "ser__L_c": -20, "generic_tRNA_asp__L_c": -19, "generic_Def": "-1.38888888888889e-5*mu", "adp_c": 532, "generic_tRNA_cys__L_c": -4, "gtp_c": -532, "thr__L_c": -15, "generic_tRNA_his__L_c": -4, "gly_c": -20, "leu__L_c": -25, "lys__L_c": -27, "for_c": 1, "phe__L_c": -5, "ala__L_c": -20, "FusA_mono": "-0.00368055555555556*mu", "RNA_CLJU_c05990": -2e-08, "met__L_c": -4, "tyr__L_c": -7, "InfB_mono": "-1.38888888888889e-5*mu", "generic_tRNA_ser__L_c": -20, "Frr_mono": "-1.38888888888889e-5*mu", "gln__L_c": -9, "generic_RF": "-1.38888888888889e-5*mu", "generic_tRNA_leu__L_c": -25, "generic_tRNA_arg__L_c": -4, "atp_c": -532, "generic_tRNA_lys__L_c": -27, "asp__L_c": -19, "asn__L_c": -12, "generic_tRNA_val__L_c": -20, "his__L_c": -4, "generic_tRNA_gln__L_c": -9, "generic_Tuf_gtp": "-0.00368055555555556*mu", "pi_c": 1064, "protein_CLJU_c05990": 1, "generic_tRNA_glu__L_c": -16, "h_c": 1064}, "id": "translation_CLJU_c05990", "gene_reaction_rule": ""}, {"name": "", "upper_bound": 1000.0, "lower_bound": 0.0, "metabolites": {"cys__L_c": -4, "h2o_c": -1673, "InfA_mono": "-1.38888888888889e-5*mu", "protein_CLJU_c06000": 1, "ile__L_c": -32, "generic_tRNA_asn__L_c": -30, "glu__L_c": -30, "generic_tRNA_phe__L_c": -8, "generic_InfC": "-1.38888888888889e-5*mu", "arg__L_c": -18, "generic_tRNA_thr__L_c": -21, "generic_tRNA_ala__L_c": -42, "protein_biomass": 45.391248999999995, "trp__L_c": -1, "val__L_c": -33, "generic_tRNA_tyr__L_c": -13, "gdp_c": 836, "generic_tRNA_met__L_c": -10, "atp_c": -836, "generic_tRNA_ile__L_c": -32, "ribosome": "-0.00511502692119432*mu - 0.00199997552618698", "pro__L_c": -13, "generic_tRNA_gly_c": -33, "ser__L_c": -23, "generic_tRNA_asp__L_c": -21, "generic_Def": "-1.38888888888889e-5*mu", "PrfC_mono": "-1.38888888888889e-5*mu", "adp_c": 836, "generic_tRNA_cys__L_c": -4, "gtp_c": -836, "thr__L_c": -21, "generic_tRNA_his__L_c": -6, "gly_c": -33, "RNA_CLJU_c06000": -2e-08, "leu__L_c": -39, "lys__L_c": -32, "for_c": 1, "phe__L_c": -8, "ala__L_c": -42, "FusA_mono": "-0.00579166666666667*mu", "met__L_c": -10, "tyr__L_c": -13, "InfB_mono": "-1.38888888888889e-5*mu", "generic_tRNA_ser__L_c": -23, "generic_tRNA_pro__L_c": -13, "Frr_mono": "-1.38888888888889e-5*mu", "gln__L_c": -9, "PrfA_mono": "-1.38888888888889e-5*mu", "generic_tRNA_leu__L_c": -39, "generic_tRNA_arg__L_c": -18, "Tig_mono": "-1.38888888888889e-5*mu", "generic_tRNA_lys__L_c": -32, "asp__L_c": -21, "asn__L_c": -30, "generic_tRNA_val__L_c": -33, "his__L_c": -6, "generic_tRNA_gln__L_c": -9, "generic_tRNA_trp__L_c": -1, "generic_Tuf_gtp": "-0.00579166666666667*mu", "pi_c": 1672, "generic_tRNA_glu__L_c": -30, "h_c": 1672}, "id": "translation_CLJU_c06000", "gene_reaction_rule": ""}, {"name": "", "upper_bound": 1000.0, "lower_bound": 0.0, "metabolites": {"h2o_c": -1273, "InfA_mono": "-1.38888888888889e-5*mu", "ile__L_c": -46, "generic_tRNA_asn__L_c": -21, "glu__L_c": -25, "generic_tRNA_phe__L_c": -16, "generic_InfC": "-1.38888888888889e-5*mu", "arg__L_c": -12, "generic_tRNA_thr__L_c": -8, "generic_tRNA_ala__L_c": -11, "protein_biomass": 36.720775, "trp__L_c": -1, "val__L_c": -33, "generic_tRNA_gly_c": -13, "gdp_c": 636, "generic_tRNA_met__L_c": -5, "Tig_mono": "-1.38888888888889e-5*mu", "generic_tRNA_ile__L_c": -46, "ribosome": "-0.0038913362701909*mu - 0.00152151248164464", "pro__L_c": -10, "RNA_CLJU_c06120": -2e-08, "generic_tRNA_tyr__L_c": -11, "ser__L_c": -15, "generic_tRNA_asp__L_c": -15, "generic_Def": "-1.38888888888889e-5*mu", "PrfC_mono": "-1.38888888888889e-5*mu", "adp_c": 636, "gtp_c": -636, "thr__L_c": -8, "generic_tRNA_his__L_c": -4, "gly_c": -13, "leu__L_c": -26, "lys__L_c": -41, "for_c": 1, "phe__L_c": -16, "ala__L_c": -11, "FusA_mono": "-0.00440277777777778*mu", "met__L_c": -5, "tyr__L_c": -11, "InfB_mono": "-1.38888888888889e-5*mu", "generic_tRNA_ser__L_c": -15, "generic_tRNA_pro__L_c": -10, "Frr_mono": "-1.38888888888889e-5*mu", "gln__L_c": -5, "generic_RF": "-1.38888888888889e-5*mu", "generic_tRNA_leu__L_c": -26, "generic_tRNA_arg__L_c": -12, "atp_c": -636, "generic_tRNA_lys__L_c": -41, "asp__L_c": -15, "asn__L_c": -21, "generic_tRNA_val__L_c": -33, "his__L_c": -4, "generic_tRNA_gln__L_c": -5, "generic_tRNA_trp__L_c": -1, "generic_Tuf_gtp": "-0.00440277777777778*mu", "pi_c": 1272, "protein_CLJU_c06120": 1, "generic_tRNA_glu__L_c": -25, "h_c": 1272}, "id": "translation_CLJU_c06120", "gene_reaction_rule": ""}, {"name": "", "upper_bound": 1000.0, "lower_bound": 0.0, "metabolites": {"cys__L_c": -7, "h2o_c": -2089, "InfA_mono": "-1.38888888888889e-5*mu", "ile__L_c": -40, "generic_tRNA_asn__L_c": -38, "glu__L_c": -38, "generic_tRNA_phe__L_c": -33, "RNA_CLJU_c06210": -2e-08, "generic_InfC": "-1.38888888888889e-5*mu", "arg__L_c": -25, "generic_tRNA_thr__L_c": -25, "generic_tRNA_ala__L_c": -32, "protein_biomass": 58.770301, "trp__L_c": -4, "val__L_c": -26, "generic_tRNA_tyr__L_c": -22, "gdp_c": 1044, "generic_tRNA_met__L_c": -15, "atp_c": -1044, "generic_tRNA_ile__L_c": -40, "protein_CLJU_c06210": 1, "ribosome": "-0.00638766519823789*mu - 0.00249757709251101", "pro__L_c": -22, "generic_tRNA_pro__L_c": -22, "ser__L_c": -32, "generic_tRNA_asp__L_c": -29, "generic_Def": "-1.38888888888889e-5*mu", "PrfC_mono": "-1.38888888888889e-5*mu", "adp_c": 1044, "generic_tRNA_cys__L_c": -7, "gtp_c": -1044, "thr__L_c": -25, "generic_tRNA_his__L_c": -4, "gly_c": -44, "leu__L_c": -35, "lys__L_c": -43, "for_c": 1, "phe__L_c": -33, "ala__L_c": -32, "FusA_mono": "-0.00723611111111111*mu", "generic_tRNA_gly_c": -44, "met__L_c": -15, "tyr__L_c": -22, "InfB_mono": "-1.38888888888889e-5*mu", "generic_tRNA_ser__L_c": -32, "Frr_mono": "-1.38888888888889e-5*mu", "gln__L_c": -8, "generic_RF": "-1.38888888888889e-5*mu", "generic_tRNA_leu__L_c": -35, "generic_tRNA_arg__L_c": -25, "Tig_mono": "-1.38888888888889e-5*mu", "generic_tRNA_lys__L_c": -43, "asp__L_c": -29, "asn__L_c": -38, "generic_tRNA_val__L_c": -26, "his__L_c": -4, "generic_tRNA_gln__L_c": -8, "generic_tRNA_trp__L_c": -4, "generic_Tuf_gtp": "-0.00723611111111111*mu", "pi_c": 2088, "generic_tRNA_glu__L_c": -38, "h_c": 2088}, "id": "translation_CLJU_c06210", "gene_reaction_rule": ""}, {"name": "", "upper_bound": 1000.0, "lower_bound": 0.0, "metabolites": {"cys__L_c": -3, "h2o_c": -1109, "InfA_mono": "-1.38888888888889e-5*mu", "ile__L_c": -36, "generic_tRNA_asn__L_c": -17, "glu__L_c": -8, "generic_tRNA_phe__L_c": -23, "generic_InfC": "-1.38888888888889e-5*mu", "arg__L_c": -6, "generic_tRNA_thr__L_c": -10, "generic_tRNA_ala__L_c": -26, "protein_biomass": 30.582169, "trp__L_c": -6, "val__L_c": -27, "generic_tRNA_pro__L_c": -8, "gdp_c": 554, "generic_tRNA_met__L_c": -10, "Tig_mono": "-1.38888888888889e-5*mu", "generic_tRNA_ile__L_c": -36, "ribosome": "-0.00338962310327949*mu - 0.00132534263338228", "pro__L_c": -8, "generic_tRNA_tyr__L_c": -7, "ser__L_c": -16, "generic_tRNA_asp__L_c": -3, "generic_Def": "-1.38888888888889e-5*mu", "PrfC_mono": "-1.38888888888889e-5*mu", "adp_c": 554, "generic_tRNA_cys__L_c": -3, "gtp_c": -554, "thr__L_c": -10, "generic_tRNA_his__L_c": -1, "gly_c": -20, "leu__L_c": -29, "lys__L_c": -17, "for_c": 1, "phe__L_c": -23, "ala__L_c": -26, "RNA_CLJU_c06220": -2e-08, "FusA_mono": "-0.00383333333333333*mu", "generic_tRNA_gly_c": -20, "met__L_c": -10, "tyr__L_c": -7, "InfB_mono": "-1.38888888888889e-5*mu", "generic_tRNA_ser__L_c": -16, "Frr_mono": "-1.38888888888889e-5*mu", "gln__L_c": -4, "generic_RF": "-1.38888888888889e-5*mu", "generic_tRNA_leu__L_c": -29, "generic_tRNA_arg__L_c": -6, "atp_c": -554, "generic_tRNA_lys__L_c": -17, "asp__L_c": -3, "asn__L_c": -17, "protein_CLJU_c06220": 1, "generic_tRNA_val__L_c": -27, "his__L_c": -1, "generic_tRNA_gln__L_c": -4, "generic_tRNA_trp__L_c": -6, "generic_Tuf_gtp": "-0.00383333333333333*mu", "pi_c": 1108, "generic_tRNA_glu__L_c": -8, "h_c": 1108}, "id": "translation_CLJU_c06220", "gene_reaction_rule": ""}, {"name": "", "upper_bound": 1000.0, "lower_bound": 0.0, "metabolites": {"cys__L_c": -3, "h2o_c": -1369, "InfA_mono": "-1.38888888888889e-5*mu", "ile__L_c": -32, "generic_tRNA_asn__L_c": -31, "glu__L_c": -20, "generic_tRNA_phe__L_c": -13, "generic_InfC": "-1.38888888888889e-5*mu", "protein_CLJU_c06280": 1, "arg__L_c": -13, "generic_tRNA_thr__L_c": -19, "generic_tRNA_ala__L_c": -16, "protein_biomass": 38.341970999999994, "PrfC_mono": "-1.38888888888889e-5*mu", "val__L_c": -29, "generic_tRNA_tyr__L_c": -5, "gdp_c": 684, "generic_tRNA_met__L_c": -11, "Tig_mono": "-1.38888888888889e-5*mu", "generic_tRNA_ile__L_c": -32, "ribosome": "-0.00418502202643172*mu - 0.0016363436123348", "pro__L_c": -10, "generic_tRNA_gly_c": -18, "ser__L_c": -19, "generic_tRNA_asp__L_c": -18, "generic_Def": "-1.38888888888889e-5*mu", "adp_c": 684, "generic_tRNA_cys__L_c": -3, "gtp_c": -684, "thr__L_c": -19, "RNA_CLJU_c06280": -2e-08, "gly_c": -18, "leu__L_c": -35, "lys__L_c": -34, "for_c": 1, "phe__L_c": -13, "ala__L_c": -16, "FusA_mono": "-0.00473611111111111*mu", "met__L_c": -11, "tyr__L_c": -5, "InfB_mono": "-1.38888888888889e-5*mu", "generic_tRNA_ser__L_c": -19, "generic_tRNA_pro__L_c": -10, "Frr_mono": "-1.38888888888889e-5*mu", "gln__L_c": -12, "generic_RF": "-1.38888888888889e-5*mu", "generic_tRNA_leu__L_c": -35, "generic_tRNA_arg__L_c": -13, "atp_c": -684, "generic_tRNA_lys__L_c": -34, "asp__L_c": -18, "asn__L_c": -31, "generic_tRNA_val__L_c": -29, "his__L_c": -4, "generic_tRNA_gln__L_c": -12, "generic_tRNA_his__L_c": -4, "generic_Tuf_gtp": "-0.00473611111111111*mu", "pi_c": 1368, "generic_tRNA_glu__L_c": -20, "h_c": 1368}, "id": "translation_CLJU_c06280", "gene_reaction_rule": ""}, {"name": "", "upper_bound": 1000.0, "lower_bound": 0.0, "metabolites": {"h2o_c": -869, "generic_tRNA_tyr__L_c": -7, "InfA_mono": "-1.38888888888889e-5*mu", "ile__L_c": -34, "generic_tRNA_asn__L_c": -8, "glu__L_c": -8, "generic_tRNA_phe__L_c": -10, "generic_InfC": "-1.38888888888889e-5*mu", "arg__L_c": -7, "generic_tRNA_thr__L_c": -20, "generic_tRNA_ala__L_c": -16, "protein_biomass": 23.351036999999998, "trp__L_c": -1, "val__L_c": -22, "generic_tRNA_pro__L_c": -8, "gdp_c": 434, "generic_tRNA_met__L_c": -8, "Tig_mono": "-1.38888888888889e-5*mu", "generic_tRNA_ile__L_c": -34, "ribosome": "-0.00265540871267744*mu - 0.00103826480665688", "pro__L_c": -8, "generic_tRNA_gly_c": -19, "ser__L_c": -12, "generic_tRNA_asp__L_c": -3, "generic_Def": "-1.38888888888889e-5*mu", "PrfC_mono": "-1.38888888888889e-5*mu", "adp_c": 434, "generic_tRNA_gln__L_c": -6, "thr__L_c": -20, "generic_tRNA_his__L_c": -1, "gly_c": -19, "leu__L_c": -24, "lys__L_c": -3, "for_c": 1, "phe__L_c": -10, "ala__L_c": -16, "FusA_mono": "-0.003*mu", "protein_CLJU_c06290": 1, "met__L_c": -8, "tyr__L_c": -7, "InfB_mono": "-1.38888888888889e-5*mu", "generic_tRNA_ser__L_c": -12, "Frr_mono": "-1.38888888888889e-5*mu", "gln__L_c": -6, "generic_RF": "-1.38888888888889e-5*mu", "generic_tRNA_leu__L_c": -24, "generic_tRNA_arg__L_c": -7, "atp_c": -434, "generic_tRNA_lys__L_c": -3, "asp__L_c": -3, "asn__L_c": -8, "generic_tRNA_val__L_c": -22, "his__L_c": -1, "gtp_c": -434, "RNA_CLJU_c06290": -2e-08, "generic_tRNA_trp__L_c": -1, "generic_Tuf_gtp": "-0.003*mu", "pi_c": 868, "generic_tRNA_glu__L_c": -8, "h_c": 868}, "id": "translation_CLJU_c06290", "gene_reaction_rule": ""}, {"name": "", "upper_bound": 1000.0, "lower_bound": 0.0, "metabolites": {"cys__L_c": -1, "h2o_c": -1117, "InfA_mono": "-1.38888888888889e-5*mu", "ile__L_c": -26, "generic_tRNA_asn__L_c": -19, "glu__L_c": -15, "generic_tRNA_phe__L_c": -7, "generic_InfC": "-1.38888888888889e-5*mu", "arg__L_c": -4, "h_c": 1116, "generic_tRNA_ala__L_c": -26, "protein_biomass": 30.74964199999999, "trp__L_c": -3, "val__L_c": -19, "generic_tRNA_tyr__L_c": -11, "gdp_c": 558, "generic_tRNA_met__L_c": -5, "Tig_mono": "-1.38888888888889e-5*mu", "generic_tRNA_ile__L_c": -26, "ribosome": "-0.00341409691629956*mu - 0.00133491189427313", "pro__L_c": -9, "generic_tRNA_gly_c": -14, "ser__L_c": -27, "generic_tRNA_asp__L_c": -16, "generic_Def": "-1.38888888888889e-5*mu", "PrfC_mono": "-1.38888888888889e-5*mu", "adp_c": 558, "generic_tRNA_cys__L_c": -1, "gtp_c": -558, "thr__L_c": -10, "generic_tRNA_his__L_c": -3, "gly_c": -14, "leu__L_c": -21, "lys__L_c": -37, "for_c": 1, "phe__L_c": -7, "RNA_CLJU_c06300": -2e-08, "ala__L_c": -26, "FusA_mono": "-0.00386111111111111*mu", "met__L_c": -5, "tyr__L_c": -11, "InfB_mono": "-1.38888888888889e-5*mu", "generic_tRNA_ser__L_c": -27, "generic_tRNA_pro__L_c": -9, "Frr_mono": "-1.38888888888889e-5*mu", "gln__L_c": -6, "generic_RF": "-1.38888888888889e-5*mu", "generic_tRNA_leu__L_c": -21, "generic_tRNA_arg__L_c": -4, "atp_c": -558, "generic_tRNA_lys__L_c": -37, "asp__L_c": -16, "asn__L_c": -19, "generic_tRNA_val__L_c": -19, "his__L_c": -3, "protein_CLJU_c06300": 1, "generic_tRNA_gln__L_c": -6, "generic_tRNA_trp__L_c": -3, "generic_Tuf_gtp": "-0.00386111111111111*mu", "pi_c": 1116, "generic_tRNA_glu__L_c": -15, "generic_tRNA_thr__L_c": -10}, "id": "translation_CLJU_c06300", "gene_reaction_rule": ""}, {"name": "", "upper_bound": 1000.0, "lower_bound": 0.0, "metabolites": {"cys__L_c": -4, "h2o_c": -1089, "InfA_mono": "-1.38888888888889e-5*mu", "ile__L_c": -27, "generic_tRNA_asn__L_c": -15, "glu__L_c": -19, "generic_tRNA_phe__L_c": -6, "generic_InfC": "-1.38888888888889e-5*mu", "arg__L_c": -15, "generic_tRNA_thr__L_c": -11, "generic_tRNA_ala__L_c": -19, "met__L_c": -10, "protein_biomass": 30.237896999999997, "trp__L_c": -1, "val__L_c": -22, "generic_tRNA_gly_c": -20, "gdp_c": 544, "generic_tRNA_met__L_c": -10, "Tig_mono": "-1.38888888888889e-5*mu", "generic_tRNA_ile__L_c": -27, "ribosome": "-0.00332843857072932*mu - 0.00130141948115516", "pro__L_c": -11, "generic_tRNA_tyr__L_c": -8, "ser__L_c": -13, "generic_tRNA_asp__L_c": -22, "generic_Def": "-1.38888888888889e-5*mu", "PrfC_mono": "-1.38888888888889e-5*mu", "adp_c": 544, "generic_tRNA_cys__L_c": -4, "gtp_c": -544, "thr__L_c": -11, "generic_tRNA_his__L_c": -4, "gly_c": -20, "leu__L_c": -18, "lys__L_c": -21, "for_c": 1, "phe__L_c": -6, "ala__L_c": -19, "FusA_mono": "-0.00376388888888889*mu", "RNA_CLJU_c06340": -2e-08, "tyr__L_c": -8, "InfB_mono": "-1.38888888888889e-5*mu", "generic_tRNA_ser__L_c": -13, "generic_tRNA_pro__L_c": -11, "Frr_mono": "-1.38888888888889e-5*mu", "gln__L_c": -6, "PrfA_mono": "-1.38888888888889e-5*mu", "generic_tRNA_leu__L_c": -18, "generic_tRNA_arg__L_c": -15, "atp_c": -544, "generic_tRNA_lys__L_c": -21, "asp__L_c": -22, "asn__L_c": -15, "generic_tRNA_val__L_c": -22, "his__L_c": -4, "generic_tRNA_gln__L_c": -6, "protein_CLJU_c06340": 1, "generic_tRNA_trp__L_c": -1, "generic_Tuf_gtp": "-0.00376388888888889*mu", "pi_c": 1088, "generic_tRNA_glu__L_c": -19, "h_c": 1088}, "id": "translation_CLJU_c06340", "gene_reaction_rule": ""}, {"name": "", "upper_bound": 1000.0, "lower_bound": 0.0, "metabolites": {"cys__L_c": -2, "h2o_c": -741, "InfA_mono": "-1.38888888888889e-5*mu", "ile__L_c": -11, "generic_tRNA_asn__L_c": -1, "glu__L_c": -20, "generic_tRNA_phe__L_c": -6, "protein_CLJU_c06350": 1, "generic_InfC": "-1.38888888888889e-5*mu", "arg__L_c": -13, "h_c": 740, "RNA_CLJU_c06350": -2e-08, "generic_tRNA_ala__L_c": -13, "protein_biomass": 21.285172000000003, "PrfC_mono": "-1.38888888888889e-5*mu", "val__L_c": -18, "generic_tRNA_tyr__L_c": -6, "gdp_c": 370, "generic_tRNA_met__L_c": -14, "Tig_mono": "-1.38888888888889e-5*mu", "generic_tRNA_ile__L_c": -11, "ribosome": "-0.00226382770435634*mu - 0.000885156632403328", "pro__L_c": -7, "generic_tRNA_gly_c": -10, "ser__L_c": -7, "generic_tRNA_asp__L_c": -11, "generic_Def": "-1.38888888888889e-5*mu", "adp_c": 370, "generic_tRNA_cys__L_c": -2, "gtp_c": -370, "thr__L_c": -7, "generic_tRNA_his__L_c": -5, "gly_c": -10, "leu__L_c": -13, "lys__L_c": -18, "for_c": 1, "phe__L_c": -6, "ala__L_c": -13, "FusA_mono": "-0.00255555555555556*mu", "met__L_c": -14, "tyr__L_c": -6, "InfB_mono": "-1.38888888888889e-5*mu", "generic_tRNA_ser__L_c": -7, "generic_tRNA_pro__L_c": -7, "Frr_mono": "-1.38888888888889e-5*mu", "gln__L_c": -3, "PrfA_mono": "-1.38888888888889e-5*mu", "generic_tRNA_leu__L_c": -13, "generic_tRNA_arg__L_c": -13, "atp_c": -370, "generic_tRNA_lys__L_c": -18, "asp__L_c": -11, "asn__L_c": -1, "generic_tRNA_val__L_c": -18, "his__L_c": -5, "generic_tRNA_gln__L_c": -3, "generic_Tuf_gtp": "-0.00255555555555556*mu", "pi_c": 740, "generic_tRNA_glu__L_c": -20, "generic_tRNA_thr__L_c": -7}, "id": "translation_CLJU_c06350", "gene_reaction_rule": ""}, {"name": "", "upper_bound": 1000.0, "lower_bound": 0.0, "metabolites": {"cys__L_c": -2, "h2o_c": -1101, "InfA_mono": "-1.38888888888889e-5*mu", "ile__L_c": -26, "generic_tRNA_asn__L_c": -14, "glu__L_c": -27, "generic_tRNA_phe__L_c": -7, "generic_InfC": "-1.38888888888889e-5*mu", "arg__L_c": -10, "generic_tRNA_thr__L_c": -10, "generic_tRNA_ala__L_c": -13, "protein_biomass": 31.951083999999994, "trp__L_c": -4, "val__L_c": -20, "generic_tRNA_gly_c": -9, "gdp_c": 550, "generic_tRNA_met__L_c": -5, "atp_c": -550, "generic_tRNA_ile__L_c": -26, "ribosome": "-0.00336514929025942*mu - 0.00131577337249143", "pro__L_c": -11, "generic_tRNA_tyr__L_c": -12, "ser__L_c": -13, "generic_tRNA_asp__L_c": -19, "generic_Def": "-1.38888888888889e-5*mu", "PrfC_mono": "-1.38888888888889e-5*mu", "adp_c": 550, "protein_CLJU_c06370": 1, "gtp_c": -550, "thr__L_c": -10, "generic_tRNA_his__L_c": -7, "gly_c": -9, "leu__L_c": -32, "lys__L_c": -29, "for_c": 1, "phe__L_c": -7, "RNA_CLJU_c06370": -2e-08, "ala__L_c": -13, "FusA_mono": "-0.00380555555555556*mu", "met__L_c": -5, "tyr__L_c": -12, "InfB_mono": "-1.38888888888889e-5*mu", "generic_tRNA_ser__L_c": -13, "generic_tRNA_pro__L_c": -11, "Frr_mono": "-1.38888888888889e-5*mu", "gln__L_c": -5, "generic_RF": "-1.38888888888889e-5*mu", "generic_tRNA_leu__L_c": -32, "generic_tRNA_arg__L_c": -10, "Tig_mono": "-1.38888888888889e-5*mu", "generic_tRNA_lys__L_c": -29, "asp__L_c": -19, "asn__L_c": -14, "generic_tRNA_cys__L_c": -2, "generic_tRNA_val__L_c": -20, "his__L_c": -7, "generic_tRNA_gln__L_c": -5, "generic_tRNA_trp__L_c": -4, "generic_Tuf_gtp": "-0.00380555555555556*mu", "pi_c": 1100, "generic_tRNA_glu__L_c": -27, "h_c": 1100}, "id": "translation_CLJU_c06370", "gene_reaction_rule": ""}, {"name": "", "upper_bound": 1000.0, "lower_bound": 0.0, "metabolites": {"cys__L_c": -3, "h2o_c": -965, "InfA_mono": "-1.38888888888889e-5*mu", "ile__L_c": -28, "generic_tRNA_asn__L_c": -16, "glu__L_c": -15, "generic_tRNA_phe__L_c": -12, "generic_InfC": "-1.38888888888889e-5*mu", "arg__L_c": -10, "generic_tRNA_thr__L_c": -8, "RNA_CLJU_c06600": -2e-08, "generic_tRNA_ala__L_c": -9, "protein_biomass": 27.516602999999996, "trp__L_c": -2, "val__L_c": -15, "generic_tRNA_tyr__L_c": -9, "gdp_c": 482, "generic_tRNA_met__L_c": -5, "Tig_mono": "-1.38888888888889e-5*mu", "generic_tRNA_ile__L_c": -28, "ribosome": "-0.00294909446891826*mu - 0.00115309593734704", "pro__L_c": -8, "protein_CLJU_c06600": 1, "generic_tRNA_pro__L_c": -8, "ser__L_c": -24, "generic_tRNA_asp__L_c": -7, "generic_Def": "-1.38888888888889e-5*mu", "PrfC_mono": "-1.38888888888889e-5*mu", "for_c": 1, "generic_tRNA_cys__L_c": -3, "gtp_c": -482, "thr__L_c": -8, "generic_tRNA_his__L_c": -4, "gly_c": -12, "leu__L_c": -23, "lys__L_c": -28, "adp_c": 482, "phe__L_c": -12, "ala__L_c": -9, "FusA_mono": "-0.00333333333333333*mu", "generic_tRNA_gly_c": -12, "met__L_c": -5, "tyr__L_c": -9, "InfB_mono": "-1.38888888888889e-5*mu", "generic_tRNA_ser__L_c": -24, "Frr_mono": "-1.38888888888889e-5*mu", "gln__L_c": -3, "generic_RF": "-1.38888888888889e-5*mu", "generic_tRNA_leu__L_c": -23, "generic_tRNA_arg__L_c": -10, "atp_c": -482, "generic_tRNA_lys__L_c": -28, "asp__L_c": -7, "asn__L_c": -16, "generic_tRNA_val__L_c": -15, "his__L_c": -4, "generic_tRNA_gln__L_c": -3, "generic_tRNA_trp__L_c": -2, "generic_Tuf_gtp": "-0.00333333333333333*mu", "pi_c": 964, "generic_tRNA_glu__L_c": -15, "h_c": 964}, "id": "translation_CLJU_c06600", "gene_reaction_rule": ""}, {"name": "", "upper_bound": 1000.0, "lower_bound": 0.0, "metabolites": {"cys__L_c": -7, "h2o_c": -1813, "InfA_mono": "-1.38888888888889e-5*mu", "ile__L_c": -39, "generic_tRNA_asn__L_c": -27, "glu__L_c": -37, "generic_tRNA_phe__L_c": -19, "generic_InfC": "-1.38888888888889e-5*mu", "arg__L_c": -21, "generic_tRNA_thr__L_c": -25, "generic_tRNA_ala__L_c": -22, "protein_biomass": 52.092762, "trp__L_c": -6, "val__L_c": -26, "generic_tRNA_tyr__L_c": -24, "gdp_c": 906, "generic_tRNA_met__L_c": -14, "atp_c": -906, "generic_tRNA_ile__L_c": -39, "ribosome": "-0.00554331864904552*mu - 0.0021674375917768", "pro__L_c": -19, "generic_tRNA_gly_c": -30, "ser__L_c": -22, "generic_tRNA_asp__L_c": -27, "generic_Def": "-1.38888888888889e-5*mu", "PrfC_mono": "-1.38888888888889e-5*mu", "adp_c": 906, "generic_tRNA_cys__L_c": -7, "gtp_c": -906, "thr__L_c": -25, "generic_tRNA_his__L_c": -7, "gly_c": -30, "leu__L_c": -30, "lys__L_c": -38, "for_c": 1, "phe__L_c": -19, "ala__L_c": -22, "FusA_mono": "-0.00627777777777778*mu", "RNA_CLJU_c06610": -2e-08, "met__L_c": -14, "tyr__L_c": -24, "InfB_mono": "-1.38888888888889e-5*mu", "generic_tRNA_ser__L_c": -22, "generic_tRNA_pro__L_c": -19, "Frr_mono": "-1.38888888888889e-5*mu", "gln__L_c": -13, "PrfA_mono": "-1.38888888888889e-5*mu", "generic_tRNA_leu__L_c": -30, "generic_tRNA_arg__L_c": -21, "Tig_mono": "-1.38888888888889e-5*mu", "generic_tRNA_lys__L_c": -38, "asp__L_c": -27, "asn__L_c": -27, "protein_CLJU_c06610": 1, "generic_tRNA_val__L_c": -26, "his__L_c": -7, "generic_tRNA_gln__L_c": -13, "generic_tRNA_trp__L_c": -6, "generic_Tuf_gtp": "-0.00627777777777778*mu", "pi_c": 1812, "generic_tRNA_glu__L_c": -37, "h_c": 1812}, "id": "translation_CLJU_c06610", "gene_reaction_rule": ""}, {"name": "", "upper_bound": 1000.0, "lower_bound": 0.0, "metabolites": {"cys__L_c": -11, "h2o_c": -2566, "InfA_mono": "-1.38888888888889e-5*mu", "ile__L_c": -51, "generic_tRNA_asn__L_c": -40, "glu__L_c": -37, "generic_tRNA_phe__L_c": -17, "RNA_CLJU_c06620": -2e-08, "generic_InfC": "-1.38888888888889e-5*mu", "arg__L_c": -24, "generic_tRNA_thr__L_c": -33, "generic_tRNA_ala__L_c": -44, "protein_biomass": 69.61138500000001, "trp__L_c": -1, "val__L_c": -52, "generic_tRNA_tyr__L_c": -18, "gdp_c": 1282, "generic_tRNA_met__L_c": -23, "Tig_mono": "-1.38888888888889e-5*mu", "generic_tRNA_ile__L_c": -51, "ribosome": "-0.00784385707293196*mu - 0.0030669481155164", "pro__L_c": -32, "generic_tRNA_pro__L_c": -32, "protein_CLJU_c06620": 1, "ser__L_c": -38, "generic_tRNA_asp__L_c": -38, "generic_Def": "-1.38888888888889e-5*mu", "PrfC_mono": "-1.38888888888889e-5*mu", "for_c": 1, "generic_tRNA_cys__L_c": -11, "gtp_c": -1282, "thr__L_c": -33, "generic_tRNA_his__L_c": -12, "gly_c": -59, "leu__L_c": -46, "lys__L_c": -49, "adp_c": 1282, "phe__L_c": -17, "ala__L_c": -44, "FusA_mono": "-0.00888888888888889*mu", "generic_tRNA_gly_c": -59, "met__L_c": -22, "tyr__L_c": -18, "InfB_mono": "-1.38888888888889e-5*mu", "generic_tRNA_ser__L_c": -38, "Frr_mono": "-1.38888888888889e-5*mu", "gln__L_c": -16, "generic_tRNA_leu__L_c": -46, "generic_tRNA_arg__L_c": -24, "atp_c": -1282, "Map_mono_mod_2:fe2": "-1.38888888888889e-5*mu", "asp__L_c": -38, "asn__L_c": -40, "generic_tRNA_lys__L_c": -49, "PrfB_mono": "-1.38888888888889e-5*mu", "generic_tRNA_val__L_c": -52, "his__L_c": -12, "generic_tRNA_gln__L_c": -16, "generic_tRNA_trp__L_c": -1, "generic_Tuf_gtp": "-0.00888888888888889*mu", "pi_c": 2564, "generic_tRNA_glu__L_c": -37, "h_c": 2564}, "id": "translation_CLJU_c06620", "gene_reaction_rule": ""}, {"name": "", "upper_bound": 1000.0, "lower_bound": 0.0, "metabolites": {"cys__L_c": -3, "h2o_c": -1346, "InfA_mono": "-1.38888888888889e-5*mu", "ile__L_c": -36, "generic_tRNA_asn__L_c": -21, "glu__L_c": -26, "generic_tRNA_phe__L_c": -7, "Map_mono_mod_2:fe2": "-1.38888888888889e-5*mu", "generic_InfC": "-1.38888888888889e-5*mu", "arg__L_c": -7, "generic_tRNA_thr__L_c": -17, "generic_tRNA_ala__L_c": -33, "protein_biomass": 36.385307, "trp__L_c": -1, "val__L_c": -26, "generic_tRNA_gly_c": -27, "gdp_c": 672, "generic_tRNA_met__L_c": -9, "atp_c": -672, "generic_tRNA_ile__L_c": -36, "ribosome": "-0.00411160058737151*mu - 0.00160763582966226", "pro__L_c": -11, "generic_tRNA_tyr__L_c": -11, "ser__L_c": -16, "generic_tRNA_asp__L_c": -18, "generic_Def": "-1.38888888888889e-5*mu", "PrfC_mono": "-1.38888888888889e-5*mu", "adp_c": 672, "generic_tRNA_cys__L_c": -3, "gtp_c": -672, "thr__L_c": -17, "generic_tRNA_his__L_c": -4, "gly_c": -27, "leu__L_c": -26, "lys__L_c": -34, "for_c": 1, "phe__L_c": -7, "ala__L_c": -33, "FusA_mono": "-0.00465277777777778*mu", "RNA_CLJU_c06630": -2e-08, "met__L_c": -8, "tyr__L_c": -11, "InfB_mono": "-1.38888888888889e-5*mu", "generic_tRNA_ser__L_c": -16, "generic_tRNA_pro__L_c": -11, "Frr_mono": "-1.38888888888889e-5*mu", "gln__L_c": -3, "generic_RF": "-1.38888888888889e-5*mu", "generic_tRNA_leu__L_c": -26, "generic_tRNA_arg__L_c": -7, "Tig_mono": "-1.38888888888889e-5*mu", "generic_tRNA_lys__L_c": -34, "asp__L_c": -18, "asn__L_c": -21, "generic_tRNA_val__L_c": -26, "his__L_c": -4, "generic_tRNA_gln__L_c": -3, "protein_CLJU_c06630": 1, "generic_tRNA_trp__L_c": -1, "generic_Tuf_gtp": "-0.00465277777777778*mu", "pi_c": 1344, "generic_tRNA_glu__L_c": -26, "h_c": 1344}, "id": "translation_CLJU_c06630", "gene_reaction_rule": ""}, {"name": "", "upper_bound": 1000.0, "lower_bound": 0.0, "metabolites": {"h2o_c": -1710, "InfA_mono": "-1.38888888888889e-5*mu", "ile__L_c": -27, "generic_tRNA_asn__L_c": -18, "glu__L_c": -25, "RNA_CLJU_c06640": -2e-08, "generic_tRNA_phe__L_c": -21, "Map_mono_mod_2:fe2": "-1.38888888888889e-5*mu", "generic_InfC": "-1.38888888888889e-5*mu", "arg__L_c": -13, "generic_tRNA_thr__L_c": -30, "generic_tRNA_ala__L_c": -48, "protein_biomass": 45.92018099999999, "trp__L_c": -2, "val__L_c": -34, "generic_tRNA_gly_c": -36, "protein_CLJU_c06640": 1, "gdp_c": 854, "generic_tRNA_met__L_c": -2, "Tig_mono": "-1.38888888888889e-5*mu", "generic_tRNA_ile__L_c": -27, "ribosome": "-0.00522515907978463*mu - 0.00204303720019579", "pro__L_c": -21, "generic_tRNA_tyr__L_c": -15, "ser__L_c": -24, "generic_tRNA_asp__L_c": -26, "generic_Def": "-1.38888888888889e-5*mu", "PrfC_mono": "-1.38888888888889e-5*mu", "for_c": 1, "gtp_c": -854, "thr__L_c": -30, "generic_tRNA_his__L_c": -8, "gly_c": -36, "leu__L_c": -39, "lys__L_c": -28, "adp_c": 854, "phe__L_c": -21, "ala__L_c": -48, "FusA_mono": "-0.00591666666666667*mu", "met__L_c": -1, "tyr__L_c": -15, "InfB_mono": "-1.38888888888889e-5*mu", "generic_tRNA_ser__L_c": -24, "generic_tRNA_pro__L_c": -21, "Frr_mono": "-1.38888888888889e-5*mu", "gln__L_c": -10, "generic_tRNA_leu__L_c": -39, "generic_tRNA_arg__L_c": -13, "atp_c": -854, "generic_tRNA_lys__L_c": -28, "asp__L_c": -26, "asn__L_c": -18, "PrfB_mono": "-1.38888888888889e-5*mu", "generic_tRNA_val__L_c": -34, "his__L_c": -8, "generic_tRNA_gln__L_c": -10, "generic_tRNA_trp__L_c": -2, "generic_Tuf_gtp": "-0.00591666666666667*mu", "pi_c": 1708, "generic_tRNA_glu__L_c": -25, "h_c": 1708}, "id": "translation_CLJU_c06640", "gene_reaction_rule": ""}, {"name": "", "upper_bound": 1000.0, "lower_bound": 0.0, "metabolites": {"cys__L_c": -11, "h2o_c": -3197, "InfA_mono": "-1.38888888888889e-5*mu", "ile__L_c": -83, "generic_tRNA_asn__L_c": -42, "glu__L_c": -62, "generic_tRNA_phe__L_c": -26, "generic_InfC": "-1.38888888888889e-5*mu", "arg__L_c": -20, "generic_tRNA_thr__L_c": -44, "generic_tRNA_ala__L_c": -54, "protein_biomass": 87.72111300000002, "trp__L_c": -1, "val__L_c": -66, "generic_tRNA_tyr__L_c": -22, "gdp_c": 1598, "generic_tRNA_met__L_c": -17, "atp_c": -1598, "generic_tRNA_ile__L_c": -83, "ribosome": "-0.00977728830151738*mu - 0.00382291972589329", "pro__L_c": -24, "generic_tRNA_pro__L_c": -24, "ser__L_c": -40, "generic_tRNA_asp__L_c": -48, "generic_Def": "-1.38888888888889e-5*mu", "PrfC_mono": "-1.38888888888889e-5*mu", "adp_c": 1598, "generic_tRNA_cys__L_c": -11, "gtp_c": -1598, "thr__L_c": -44, "generic_tRNA_his__L_c": -3, "gly_c": -62, "PrfA_mono": "-1.38888888888889e-5*mu", "leu__L_c": -66, "lys__L_c": -85, "for_c": 1, "phe__L_c": -26, "RNA_CLJU_c06650": -2e-08, "ala__L_c": -54, "FusA_mono": "-0.0110833333333333*mu", "generic_tRNA_gly_c": -62, "met__L_c": -17, "tyr__L_c": -22, "InfB_mono": "-1.38888888888889e-5*mu", "generic_tRNA_ser__L_c": -40, "Frr_mono": "-1.38888888888889e-5*mu", "gln__L_c": -23, "protein_CLJU_c06650": 1, "generic_tRNA_leu__L_c": -66, "generic_tRNA_arg__L_c": -20, "Tig_mono": "-1.38888888888889e-5*mu", "generic_tRNA_lys__L_c": -85, "asp__L_c": -48, "asn__L_c": -42, "generic_tRNA_val__L_c": -66, "his__L_c": -3, "generic_tRNA_gln__L_c": -23, "generic_tRNA_trp__L_c": -1, "generic_Tuf_gtp": "-0.0110833333333333*mu", "pi_c": 3196, "generic_tRNA_glu__L_c": -62, "h_c": 3196}, "id": "translation_CLJU_c06650", "gene_reaction_rule": ""}, {"name": "", "upper_bound": 1000.0, "lower_bound": 0.0, "metabolites": {"cys__L_c": -1, "h2o_c": -794, "InfA_mono": "-1.38888888888889e-5*mu", "protein_CLJU_c06680": 1, "ile__L_c": -26, "generic_tRNA_asn__L_c": -4, "glu__L_c": -8, "generic_tRNA_phe__L_c": -16, "Map_mono_mod_2:fe2": "-1.38888888888889e-5*mu", "generic_InfC": "-1.38888888888889e-5*mu", "arg__L_c": -6, "generic_tRNA_thr__L_c": -17, "generic_tRNA_ala__L_c": -14, "protein_biomass": 22.052639999999997, "trp__L_c": -2, "val__L_c": -11, "generic_tRNA_tyr__L_c": -8, "gdp_c": 396, "generic_tRNA_met__L_c": -7, "atp_c": -396, "generic_tRNA_ile__L_c": -26, "ribosome": "-0.00242290748898678*mu - 0.000947356828193833", "pro__L_c": -7, "RNA_CLJU_c06680": -2e-08, "generic_tRNA_gly_c": -14, "ser__L_c": -13, "generic_tRNA_asp__L_c": -2, "generic_Def": "-1.38888888888889e-5*mu", "PrfC_mono": "-1.38888888888889e-5*mu", "adp_c": 396, "generic_tRNA_cys__L_c": -1, "gtp_c": -396, "thr__L_c": -17, "gly_c": -14, "leu__L_c": -28, "lys__L_c": -8, "for_c": 1, "phe__L_c": -16, "ala__L_c": -14, "FusA_mono": "-0.00273611111111111*mu", "met__L_c": -6, "tyr__L_c": -8, "InfB_mono": "-1.38888888888889e-5*mu", "generic_tRNA_ser__L_c": -13, "generic_tRNA_pro__L_c": -7, "Frr_mono": "-1.38888888888889e-5*mu", "gln__L_c": -6, "PrfA_mono": "-1.38888888888889e-5*mu", "generic_tRNA_leu__L_c": -28, "generic_tRNA_arg__L_c": -6, "Tig_mono": "-1.38888888888889e-5*mu", "generic_tRNA_lys__L_c": -8, "asp__L_c": -2, "asn__L_c": -4, "generic_tRNA_val__L_c": -11, "generic_tRNA_gln__L_c": -6, "generic_tRNA_trp__L_c": -2, "generic_Tuf_gtp": "-0.00273611111111111*mu", "pi_c": 792, "generic_tRNA_glu__L_c": -8, "h_c": 792}, "id": "translation_CLJU_c06680", "gene_reaction_rule": ""}, {"name": "", "upper_bound": 1000.0, "lower_bound": 0.0, "metabolites": {"cys__L_c": -1, "h2o_c": -1037, "InfA_mono": "-1.38888888888889e-5*mu", "ile__L_c": -10, "generic_tRNA_asn__L_c": -17, "glu__L_c": -23, "generic_tRNA_phe__L_c": -10, "generic_InfC": "-1.38888888888889e-5*mu", "arg__L_c": -9, "generic_tRNA_thr__L_c": -11, "lys__L_c": -27, "generic_tRNA_ala__L_c": -15, "protein_biomass": 28.953952999999995, "PrfC_mono": "-1.38888888888889e-5*mu", "val__L_c": -26, "generic_tRNA_tyr__L_c": -3, "gdp_c": 518, "generic_tRNA_met__L_c": -15, "atp_c": -518, "generic_tRNA_ile__L_c": -10, "ribosome": "-0.00316935878609887*mu - 0.00123921928536466", "pro__L_c": -9, "generic_tRNA_gly_c": -17, "ser__L_c": -12, "generic_tRNA_asp__L_c": -13, "generic_Def": "-1.38888888888889e-5*mu", "adp_c": 518, "generic_tRNA_cys__L_c": -1, "gtp_c": -518, "thr__L_c": -11, "generic_tRNA_his__L_c": -4, "gly_c": -17, "leu__L_c": -29, "protein_CLJU_c06690": 1, "for_c": 1, "phe__L_c": -10, "ala__L_c": -15, "FusA_mono": "-0.00358333333333333*mu", "met__L_c": -15, "tyr__L_c": -3, "InfB_mono": "-1.38888888888889e-5*mu", "generic_tRNA_ser__L_c": -12, "generic_tRNA_pro__L_c": -9, "Frr_mono": "-1.38888888888889e-5*mu", "gln__L_c": -8, "generic_RF": "-1.38888888888889e-5*mu", "generic_tRNA_leu__L_c": -29, "generic_tRNA_arg__L_c": -9, "Tig_mono": "-1.38888888888889e-5*mu", "generic_tRNA_lys__L_c": -27, "asp__L_c": -13, "asn__L_c": -17, "RNA_CLJU_c06690": -2e-08, "generic_tRNA_val__L_c": -26, "his__L_c": -4, "generic_tRNA_gln__L_c": -8, "generic_Tuf_gtp": "-0.00358333333333333*mu", "pi_c": 1036, "generic_tRNA_glu__L_c": -23, "h_c": 1036}, "id": "translation_CLJU_c06690", "gene_reaction_rule": ""}, {"name": "", "upper_bound": 1000.0, "lower_bound": 0.0, "metabolites": {"cys__L_c": -2, "h2o_c": -1605, "InfA_mono": "-1.38888888888889e-5*mu", "ile__L_c": -31, "generic_tRNA_asn__L_c": -16, "glu__L_c": -35, "generic_tRNA_phe__L_c": -14, "RNA_CLJU_c06700": -2e-08, "generic_InfC": "-1.38888888888889e-5*mu", "arg__L_c": -13, "generic_tRNA_thr__L_c": -18, "generic_tRNA_ala__L_c": -31, "protein_biomass": 45.06535199999999, "trp__L_c": -5, "val__L_c": -26, "generic_tRNA_tyr__L_c": -19, "gdp_c": 802, "generic_tRNA_met__L_c": -10, "atp_c": -802, "generic_tRNA_ile__L_c": -31, "ribosome": "-0.00490699951052374*mu - 0.00191863680861478", "pro__L_c": -13, "generic_tRNA_gly_c": -30, "ser__L_c": -22, "generic_tRNA_asp__L_c": -31, "generic_Def": "-1.38888888888889e-5*mu", "PrfC_mono": "-1.38888888888889e-5*mu", "adp_c": 802, "generic_tRNA_cys__L_c": -2, "gtp_c": -802, "thr__L_c": -18, "generic_tRNA_his__L_c": -9, "gly_c": -30, "leu__L_c": -31, "lys__L_c": -39, "for_c": 1, "phe__L_c": -14, "ala__L_c": -31, "FusA_mono": "-0.00555555555555556*mu", "met__L_c": -10, "tyr__L_c": -19, "InfB_mono": "-1.38888888888889e-5*mu", "generic_tRNA_ser__L_c": -22, "generic_tRNA_pro__L_c": -13, "Frr_mono": "-1.38888888888889e-5*mu", "gln__L_c": -6, "generic_RF": "-1.38888888888889e-5*mu", "generic_tRNA_leu__L_c": -31, "generic_tRNA_arg__L_c": -13, "Tig_mono": "-1.38888888888889e-5*mu", "generic_tRNA_lys__L_c": -39, "asp__L_c": -31, "asn__L_c": -16, "protein_CLJU_c06700": 1, "generic_tRNA_val__L_c": -26, "his__L_c": -9, "generic_tRNA_gln__L_c": -6, "generic_tRNA_trp__L_c": -5, "generic_Tuf_gtp": "-0.00555555555555556*mu", "pi_c": 1604, "generic_tRNA_glu__L_c": -35, "h_c": 1604}, "id": "translation_CLJU_c06700", "gene_reaction_rule": ""}, {"name": "", "upper_bound": 1000.0, "lower_bound": 0.0, "metabolites": {"cys__L_c": -6, "h2o_c": -1753, "InfA_mono": "-1.38888888888889e-5*mu", "ile__L_c": -29, "generic_tRNA_asn__L_c": -25, "glu__L_c": -34, "generic_tRNA_phe__L_c": -21, "generic_InfC": "-1.38888888888889e-5*mu", "arg__L_c": -18, "generic_tRNA_thr__L_c": -16, "generic_tRNA_ala__L_c": -21, "protein_biomass": 49.928684999999994, "trp__L_c": -2, "val__L_c": -26, "generic_tRNA_pro__L_c": -6, "gdp_c": 876, "generic_tRNA_met__L_c": -18, "Tig_mono": "-1.38888888888889e-5*mu", "protein_CLJU_c06710": 1, "ribosome": "-0.00535976505139501*mu - 0.00209566813509545", "pro__L_c": -6, "generic_tRNA_tyr__L_c": -14, "ser__L_c": -36, "generic_tRNA_asp__L_c": -32, "generic_Def": "-1.38888888888889e-5*mu", "PrfC_mono": "-1.38888888888889e-5*mu", "adp_c": 876, "generic_tRNA_cys__L_c": -6, "gtp_c": -876, "thr__L_c": -16, "generic_tRNA_his__L_c": -8, "gly_c": -25, "leu__L_c": -47, "lys__L_c": -44, "for_c": 1, "phe__L_c": -21, "ala__L_c": -21, "FusA_mono": "-0.00606944444444445*mu", "generic_tRNA_gly_c": -25, "RNA_CLJU_c06710": -2e-08, "met__L_c": -18, "tyr__L_c": -14, "InfB_mono": "-1.38888888888889e-5*mu", "generic_tRNA_ser__L_c": -36, "Frr_mono": "-1.38888888888889e-5*mu", "gln__L_c": -10, "PrfA_mono": "-1.38888888888889e-5*mu", "generic_tRNA_leu__L_c": -47, "generic_tRNA_arg__L_c": -18, "atp_c": -876, "generic_tRNA_lys__L_c": -44, "asp__L_c": -32, "asn__L_c": -25, "generic_tRNA_ile__L_c": -29, "generic_tRNA_val__L_c": -26, "his__L_c": -8, "generic_tRNA_gln__L_c": -10, "generic_tRNA_trp__L_c": -2, "generic_Tuf_gtp": "-0.00606944444444445*mu", "pi_c": 1752, "generic_tRNA_glu__L_c": -34, "h_c": 1752}, "id": "translation_CLJU_c06710", "gene_reaction_rule": ""}, {"name": "", "upper_bound": 1000.0, "lower_bound": 0.0, "metabolites": {"cys__L_c": -4, "h2o_c": -1289, "InfA_mono": "-1.38888888888889e-5*mu", "ile__L_c": -21, "generic_tRNA_asn__L_c": -11, "glu__L_c": -32, "generic_tRNA_phe__L_c": -18, "RNA_CLJU_c06740": -2e-08, "generic_InfC": "-1.38888888888889e-5*mu", "arg__L_c": -20, "generic_tRNA_thr__L_c": -19, "generic_tRNA_ala__L_c": -14, "protein_biomass": 37.73050599999999, "trp__L_c": -2, "val__L_c": -16, "generic_tRNA_gly_c": -20, "gdp_c": 644, "generic_tRNA_met__L_c": -11, "atp_c": -644, "generic_tRNA_ile__L_c": -21, "ribosome": "-0.00394028389623103*mu - 0.00154065100342633", "pro__L_c": -12, "generic_tRNA_tyr__L_c": -16, "ser__L_c": -10, "generic_tRNA_asp__L_c": -20, "generic_Def": "-1.38888888888889e-5*mu", "PrfC_mono": "-1.38888888888889e-5*mu", "adp_c": 644, "generic_tRNA_cys__L_c": -4, "gtp_c": -644, "thr__L_c": -19, "generic_tRNA_his__L_c": -6, "gly_c": -20, "leu__L_c": -29, "lys__L_c": -29, "for_c": 1, "phe__L_c": -18, "ala__L_c": -14, "FusA_mono": "-0.00445833333333333*mu", "met__L_c": -11, "tyr__L_c": -16, "InfB_mono": "-1.38888888888889e-5*mu", "generic_tRNA_ser__L_c": -10, "generic_tRNA_pro__L_c": -12, "Frr_mono": "-1.38888888888889e-5*mu", "gln__L_c": -12, "generic_RF": "-1.38888888888889e-5*mu", "generic_tRNA_leu__L_c": -29, "generic_tRNA_arg__L_c": -20, "Tig_mono": "-1.38888888888889e-5*mu", "generic_tRNA_lys__L_c": -29, "asp__L_c": -20, "asn__L_c": -11, "generic_tRNA_val__L_c": -16, "his__L_c": -6, "generic_tRNA_gln__L_c": -12, "generic_tRNA_trp__L_c": -2, "generic_Tuf_gtp": "-0.00445833333333333*mu", "pi_c": 1288, "protein_CLJU_c06740": 1, "generic_tRNA_glu__L_c": -32, "h_c": 1288}, "id": "translation_CLJU_c06740", "gene_reaction_rule": ""}, {"name": "", "upper_bound": 1000.0, "lower_bound": 0.0, "metabolites": {"cys__L_c": -22, "h2o_c": -4053, "InfA_mono": "-1.38888888888889e-5*mu", "ile__L_c": -77, "generic_tRNA_asn__L_c": -68, "glu__L_c": -57, "generic_tRNA_phe__L_c": -41, "generic_InfC": "-1.38888888888889e-5*mu", "arg__L_c": -30, "generic_tRNA_thr__L_c": -65, "generic_tRNA_ala__L_c": -49, "protein_biomass": 113.23121799999998, "trp__L_c": -10, "val__L_c": -55, "generic_tRNA_tyr__L_c": -45, "gdp_c": 2026, "generic_tRNA_met__L_c": -24, "Tig_mono": "-1.38888888888889e-5*mu", "generic_tRNA_ile__L_c": -77, "ribosome": "-0.0123959862946647*mu - 0.0048468306412139", "pro__L_c": -33, "RNA_CLJU_c06840": -2e-08, "generic_tRNA_pro__L_c": -33, "ser__L_c": -91, "generic_tRNA_asp__L_c": -65, "generic_Def": "-1.38888888888889e-5*mu", "PrfC_mono": "-1.38888888888889e-5*mu", "adp_c": 2026, "generic_tRNA_cys__L_c": -22, "gtp_c": -2026, "thr__L_c": -65, "generic_tRNA_his__L_c": -16, "gly_c": -71, "leu__L_c": -79, "lys__L_c": -90, "protein_CLJU_c06840": 1, "phe__L_c": -41, "ala__L_c": -49, "FusA_mono": "-0.0140555555555556*mu", "generic_tRNA_gly_c": -71, "met__L_c": -24, "tyr__L_c": -45, "InfB_mono": "-1.38888888888889e-5*mu", "generic_tRNA_ser__L_c": -91, "Frr_mono": "-1.38888888888889e-5*mu", "gln__L_c": -25, "generic_tRNA_leu__L_c": -79, "generic_tRNA_arg__L_c": -30, "atp_c": -2026, "generic_tRNA_lys__L_c": -90, "asp__L_c": -65, "asn__L_c": -68, "for_c": 1, "PrfB_mono": "-1.38888888888889e-5*mu", "generic_tRNA_val__L_c": -55, "his__L_c": -16, "generic_tRNA_gln__L_c": -25, "generic_tRNA_trp__L_c": -10, "generic_Tuf_gtp": "-0.0140555555555556*mu", "pi_c": 4052, "generic_tRNA_glu__L_c": -57, "h_c": 4052}, "id": "translation_CLJU_c06840", "gene_reaction_rule": ""}, {"name": "", "upper_bound": 1000.0, "lower_bound": 0.0, "metabolites": {"cys__L_c": -7, "h2o_c": -3501, "generic_tRNA_tyr__L_c": -17, "InfA_mono": "-1.38888888888889e-5*mu", "ile__L_c": -95, "generic_tRNA_asn__L_c": -50, "glu__L_c": -52, "generic_tRNA_phe__L_c": -30, "generic_InfC": "-1.38888888888889e-5*mu", "arg__L_c": -23, "generic_tRNA_thr__L_c": -43, "generic_tRNA_ala__L_c": -66, "protein_biomass": 95.70284299999997, "trp__L_c": -4, "val__L_c": -83, "generic_tRNA_pro__L_c": -24, "gdp_c": 1750, "generic_tRNA_met__L_c": -27, "Tig_mono": "-1.38888888888889e-5*mu", "generic_tRNA_ile__L_c": -95, "ribosome": "-0.01070729319628*mu - 0.00418655163974547", "pro__L_c": -24, "generic_tRNA_gly_c": -56, "ser__L_c": -57, "generic_tRNA_asp__L_c": -48, "generic_Def": "-1.38888888888889e-5*mu", "PrfC_mono": "-1.38888888888889e-5*mu", "adp_c": 1750, "generic_tRNA_cys__L_c": -7, "gtp_c": -1750, "thr__L_c": -43, "generic_tRNA_his__L_c": -10, "gly_c": -56, "leu__L_c": -92, "lys__L_c": -76, "for_c": 1, "phe__L_c": -30, "ala__L_c": -66, "FusA_mono": "-0.0121388888888889*mu", "RNA_CLJU_c06890": -2e-08, "met__L_c": -27, "tyr__L_c": -17, "InfB_mono": "-1.38888888888889e-5*mu", "generic_tRNA_ser__L_c": -57, "Frr_mono": "-1.38888888888889e-5*mu", "gln__L_c": -15, "PrfA_mono": "-1.38888888888889e-5*mu", "generic_tRNA_leu__L_c": -92, "generic_tRNA_arg__L_c": -23, "atp_c": -1750, "generic_tRNA_lys__L_c": -76, "asp__L_c": -48, "asn__L_c": -50, "protein_CLJU_c06890": 1, "generic_tRNA_val__L_c": -83, "his__L_c": -10, "generic_tRNA_gln__L_c": -15, "generic_tRNA_trp__L_c": -4, "generic_Tuf_gtp": "-0.0121388888888889*mu", "pi_c": 3500, "generic_tRNA_glu__L_c": -52, "h_c": 3500}, "id": "translation_CLJU_c06890", "gene_reaction_rule": ""}, {"name": "", "upper_bound": 1000.0, "lower_bound": 0.0, "metabolites": {"cys__L_c": -21, "h2o_c": -2550, "InfA_mono": "-1.38888888888889e-5*mu", "ile__L_c": -52, "generic_tRNA_asn__L_c": -32, "glu__L_c": -39, "generic_tRNA_phe__L_c": -36, "Map_mono_mod_2:fe2": "-1.38888888888889e-5*mu", "generic_InfC": "-1.38888888888889e-5*mu", "arg__L_c": -31, "h_c": 2548, "RNA_CLJU_c06920": -2e-08, "generic_tRNA_ala__L_c": -30, "protein_biomass": 72.29848400000002, "trp__L_c": -6, "val__L_c": -44, "generic_tRNA_tyr__L_c": -25, "protein_CLJU_c06920": 1, "gdp_c": 1274, "generic_tRNA_met__L_c": -13, "Tig_mono": "-1.38888888888889e-5*mu", "generic_tRNA_ile__L_c": -52, "ribosome": "-0.00779490944689183*mu - 0.0030478095937347", "pro__L_c": -22, "generic_tRNA_gly_c": -33, "ser__L_c": -51, "generic_tRNA_asp__L_c": -41, "generic_Def": "-1.38888888888889e-5*mu", "PrfC_mono": "-1.38888888888889e-5*mu", "adp_c": 1274, "generic_tRNA_cys__L_c": -21, "gtp_c": -1274, "thr__L_c": -37, "generic_tRNA_his__L_c": -8, "gly_c": -33, "leu__L_c": -58, "lys__L_c": -42, "for_c": 1, "phe__L_c": -36, "ala__L_c": -30, "FusA_mono": "-0.00883333333333333*mu", "met__L_c": -12, "tyr__L_c": -25, "InfB_mono": "-1.38888888888889e-5*mu", "generic_tRNA_ser__L_c": -51, "generic_tRNA_pro__L_c": -22, "Frr_mono": "-1.38888888888889e-5*mu", "gln__L_c": -16, "generic_RF": "-1.38888888888889e-5*mu", "generic_tRNA_leu__L_c": -58, "generic_tRNA_arg__L_c": -31, "atp_c": -1274, "generic_tRNA_lys__L_c": -42, "asp__L_c": -41, "asn__L_c": -32, "generic_tRNA_val__L_c": -44, "his__L_c": -8, "generic_tRNA_gln__L_c": -16, "generic_tRNA_trp__L_c": -6, "generic_Tuf_gtp": "-0.00883333333333333*mu", "pi_c": 2548, "generic_tRNA_glu__L_c": -39, "generic_tRNA_thr__L_c": -37}, "id": "translation_CLJU_c06920", "gene_reaction_rule": ""}, {"name": "", "upper_bound": 1000.0, "lower_bound": 0.0, "metabolites": {"cys__L_c": -15, "h2o_c": -2837, "protein_CLJU_c06990": 1, "InfA_mono": "-1.38888888888889e-5*mu", "ile__L_c": -46, "generic_tRNA_asn__L_c": -46, "glu__L_c": -47, "generic_tRNA_phe__L_c": -19, "generic_InfC": "-1.38888888888889e-5*mu", "arg__L_c": -29, "generic_tRNA_thr__L_c": -33, "generic_tRNA_ala__L_c": -55, "protein_biomass": 78.879757, "trp__L_c": -11, "val__L_c": -54, "generic_tRNA_tyr__L_c": -30, "gdp_c": 1418, "generic_tRNA_met__L_c": -23, "atp_c": -1418, "generic_tRNA_ile__L_c": -46, "ribosome": "-0.00867596671561429*mu - 0.00339230298580519", "pro__L_c": -34, "generic_tRNA_pro__L_c": -34, "ser__L_c": -33, "generic_tRNA_asp__L_c": -36, "generic_Def": "-1.38888888888889e-5*mu", "PrfC_mono": "-1.38888888888889e-5*mu", "for_c": 1, "generic_tRNA_cys__L_c": -15, "gtp_c": -1418, "thr__L_c": -33, "generic_tRNA_his__L_c": -14, "gly_c": -59, "leu__L_c": -48, "lys__L_c": -55, "adp_c": 1418, "phe__L_c": -19, "RNA_CLJU_c06990": -2e-08, "ala__L_c": -55, "FusA_mono": "-0.00983333333333333*mu", "generic_tRNA_gly_c": -59, "met__L_c": -23, "tyr__L_c": -30, "InfB_mono": "-1.38888888888889e-5*mu", "generic_tRNA_ser__L_c": -33, "Frr_mono": "-1.38888888888889e-5*mu", "gln__L_c": -22, "generic_RF": "-1.38888888888889e-5*mu", "generic_tRNA_leu__L_c": -48, "generic_tRNA_arg__L_c": -29, "Tig_mono": "-1.38888888888889e-5*mu", "generic_tRNA_lys__L_c": -55, "asp__L_c": -36, "asn__L_c": -46, "generic_tRNA_val__L_c": -54, "his__L_c": -14, "generic_tRNA_gln__L_c": -22, "generic_tRNA_trp__L_c": -11, "generic_Tuf_gtp": "-0.00983333333333333*mu", "pi_c": 2836, "generic_tRNA_glu__L_c": -47, "h_c": 2836}, "id": "translation_CLJU_c06990", "gene_reaction_rule": ""}, {"name": "", "upper_bound": 1000.0, "lower_bound": 0.0, "metabolites": {"cys__L_c": -4, "h2o_c": -1597, "InfA_mono": "-1.38888888888889e-5*mu", "ile__L_c": -46, "generic_tRNA_asn__L_c": -24, "glu__L_c": -25, "generic_tRNA_phe__L_c": -21, "generic_InfC": "-1.38888888888889e-5*mu", "arg__L_c": -10, "generic_tRNA_thr__L_c": -18, "atp_c": -798, "generic_tRNA_ala__L_c": -24, "protein_biomass": 44.099270999999995, "PrfC_mono": "-1.38888888888889e-5*mu", "val__L_c": -24, "generic_tRNA_tyr__L_c": -11, "gdp_c": 798, "generic_tRNA_met__L_c": -9, "Tig_mono": "-1.38888888888889e-5*mu", "generic_tRNA_ile__L_c": -46, "ribosome": "-0.00488252569750367*mu - 0.00190906754772394", "pro__L_c": -14, "generic_tRNA_gly_c": -33, "ser__L_c": -22, "generic_tRNA_asp__L_c": -31, "generic_Def": "-1.38888888888889e-5*mu", "adp_c": 798, "generic_tRNA_cys__L_c": -4, "gtp_c": -798, "thr__L_c": -18, "generic_tRNA_his__L_c": -2, "gly_c": -33, "leu__L_c": -28, "lys__L_c": -48, "for_c": 1, "phe__L_c": -21, "ala__L_c": -24, "FusA_mono": "-0.00552777777777778*mu", "met__L_c": -9, "tyr__L_c": -11, "InfB_mono": "-1.38888888888889e-5*mu", "generic_tRNA_ser__L_c": -22, "generic_tRNA_pro__L_c": -14, "Frr_mono": "-1.38888888888889e-5*mu", "gln__L_c": -5, "generic_RF": "-1.38888888888889e-5*mu", "generic_tRNA_leu__L_c": -28, "generic_tRNA_arg__L_c": -10, "RNA_CLJU_c07000": -2e-08, "generic_tRNA_lys__L_c": -48, "asp__L_c": -31, "asn__L_c": -24, "generic_tRNA_val__L_c": -24, "his__L_c": -2, "generic_tRNA_gln__L_c": -5, "protein_CLJU_c07000": 1, "generic_Tuf_gtp": "-0.00552777777777778*mu", "pi_c": 1596, "generic_tRNA_glu__L_c": -25, "h_c": 1596}, "id": "translation_CLJU_c07000", "gene_reaction_rule": ""}, {"name": "", "upper_bound": 1000.0, "lower_bound": 0.0, "metabolites": {"cys__L_c": -5, "h2o_c": -645, "InfA_mono": "-1.38888888888889e-5*mu", "adp_c": 322, "ile__L_c": -13, "generic_tRNA_asn__L_c": -7, "glu__L_c": -15, "generic_tRNA_phe__L_c": -3, "generic_InfC": "-1.38888888888889e-5*mu", "arg__L_c": -5, "generic_tRNA_thr__L_c": -11, "generic_tRNA_ala__L_c": -10, "protein_biomass": 18.122927000000004, "PrfC_mono": "-1.38888888888889e-5*mu", "val__L_c": -9, "generic_tRNA_tyr__L_c": -9, "gdp_c": 322, "generic_tRNA_met__L_c": -6, "Tig_mono": "-1.38888888888889e-5*mu", "generic_tRNA_ile__L_c": -13, "ribosome": "-0.00197014194811552*mu - 0.000770325501713167", "pro__L_c": -7, "protein_CLJU_c07030": 1, "generic_tRNA_gly_c": -9, "ser__L_c": -8, "generic_tRNA_asp__L_c": -9, "generic_Def": "-1.38888888888889e-5*mu", "for_c": 1, "generic_tRNA_cys__L_c": -5, "gtp_c": -322, "thr__L_c": -11, "generic_tRNA_his__L_c": -1, "gly_c": -9, "leu__L_c": -15, "lys__L_c": -13, "generic_tRNA_glu__L_c": -15, "phe__L_c": -3, "ala__L_c": -10, "FusA_mono": "-0.00222222222222222*mu", "met__L_c": -6, "tyr__L_c": -9, "InfB_mono": "-1.38888888888889e-5*mu", "generic_tRNA_ser__L_c": -8, "generic_tRNA_pro__L_c": -7, "Frr_mono": "-1.38888888888889e-5*mu", "gln__L_c": -6, "generic_tRNA_leu__L_c": -15, "generic_tRNA_arg__L_c": -5, "atp_c": -322, "generic_tRNA_lys__L_c": -13, "asp__L_c": -9, "asn__L_c": -7, "PrfB_mono": "-1.38888888888889e-5*mu", "RNA_CLJU_c07030": -2e-08, "generic_tRNA_val__L_c": -9, "his__L_c": -1, "generic_tRNA_gln__L_c": -6, "generic_Tuf_gtp": "-0.00222222222222222*mu", "pi_c": 644, "h_c": 644}, "id": "translation_CLJU_c07030", "gene_reaction_rule": ""}, {"name": "", "upper_bound": 1000.0, "lower_bound": 0.0, "metabolites": {"cys__L_c": -28, "h2o_c": -2398, "InfA_mono": "-1.38888888888889e-5*mu", "ile__L_c": -43, "generic_tRNA_asn__L_c": -25, "glu__L_c": -47, "generic_tRNA_phe__L_c": -16, "Map_mono_mod_2:fe2": "-1.38888888888889e-5*mu", "generic_InfC": "-1.38888888888889e-5*mu", "arg__L_c": -23, "generic_tRNA_thr__L_c": -32, "RNA_CLJU_c07040": -2e-08, "generic_tRNA_ala__L_c": -37, "protein_biomass": 65.46998599999999, "trp__L_c": -4, "val__L_c": -42, "generic_tRNA_gly_c": -64, "gdp_c": 1198, "generic_tRNA_met__L_c": -22, "atp_c": -1198, "generic_tRNA_ile__L_c": -43, "ribosome": "-0.00732990699951052*mu - 0.00286599363680861", "pro__L_c": -20, "generic_tRNA_tyr__L_c": -19, "ser__L_c": -27, "generic_tRNA_asp__L_c": -40, "generic_Def": "-1.38888888888889e-5*mu", "PrfC_mono": "-1.38888888888889e-5*mu", "adp_c": 1198, "generic_tRNA_cys__L_c": -28, "gtp_c": -1198, "thr__L_c": -32, "generic_tRNA_his__L_c": -5, "gly_c": -64, "leu__L_c": -41, "lys__L_c": -57, "for_c": 1, "phe__L_c": -16, "ala__L_c": -37, "FusA_mono": "-0.00830555555555556*mu", "met__L_c": -21, "tyr__L_c": -19, "InfB_mono": "-1.38888888888889e-5*mu", "generic_tRNA_ser__L_c": -27, "generic_tRNA_pro__L_c": -20, "Frr_mono": "-1.38888888888889e-5*mu", "gln__L_c": -7, "PrfA_mono": "-1.38888888888889e-5*mu", "generic_tRNA_leu__L_c": -41, "generic_tRNA_arg__L_c": -23, "Tig_mono": "-1.38888888888889e-5*mu", "generic_tRNA_lys__L_c": -57, "asp__L_c": -40, "asn__L_c": -25, "generic_tRNA_val__L_c": -42, "his__L_c": -5, "generic_tRNA_gln__L_c": -7, "generic_tRNA_trp__L_c": -4, "generic_Tuf_gtp": "-0.00830555555555556*mu", "pi_c": 2396, "protein_CLJU_c07040": 1, "generic_tRNA_glu__L_c": -47, "h_c": 2396}, "id": "translation_CLJU_c07040", "gene_reaction_rule": ""}, {"name": "", "upper_bound": 1000.0, "lower_bound": 0.0, "metabolites": {"cys__L_c": -18, "h2o_c": -1005, "InfA_mono": "-1.38888888888889e-5*mu", "ile__L_c": -18, "generic_tRNA_asn__L_c": -13, "glu__L_c": -24, "generic_tRNA_phe__L_c": -7, "generic_InfC": "-1.38888888888889e-5*mu", "arg__L_c": -13, "generic_tRNA_thr__L_c": -10, "gln__L_c": -3, "generic_tRNA_ala__L_c": -18, "protein_biomass": 28.149339999999995, "trp__L_c": -1, "val__L_c": -22, "generic_tRNA_gly_c": -14, "gdp_c": 502, "protein_CLJU_c07050": 1, "Tig_mono": "-1.38888888888889e-5*mu", "generic_tRNA_ile__L_c": -18, "ribosome": "-0.0030714635340186*mu - 0.00120094224180127", "pro__L_c": -9, "generic_tRNA_tyr__L_c": -6, "ser__L_c": -10, "generic_tRNA_asp__L_c": -10, "generic_Def": "-1.38888888888889e-5*mu", "PrfC_mono": "-1.38888888888889e-5*mu", "adp_c": 502, "generic_tRNA_cys__L_c": -18, "generic_tRNA_gln__L_c": -3, "thr__L_c": -10, "generic_tRNA_his__L_c": -3, "gly_c": -14, "leu__L_c": -15, "lys__L_c": -31, "for_c": 1, "phe__L_c": -7, "ala__L_c": -18, "FusA_mono": "-0.00347222222222222*mu", "met__L_c": -6, "tyr__L_c": -6, "InfB_mono": "-1.38888888888889e-5*mu", "generic_tRNA_ser__L_c": -10, "generic_tRNA_pro__L_c": -9, "Frr_mono": "-1.38888888888889e-5*mu", "RNA_CLJU_c07050": -2e-08, "generic_tRNA_met__L_c": -6, "generic_tRNA_leu__L_c": -15, "generic_tRNA_arg__L_c": -13, "atp_c": -502, "generic_tRNA_lys__L_c": -31, "asp__L_c": -10, "asn__L_c": -13, "PrfB_mono": "-1.38888888888889e-5*mu", "generic_tRNA_val__L_c": -22, "his__L_c": -3, "gtp_c": -502, "generic_tRNA_trp__L_c": -1, "generic_Tuf_gtp": "-0.00347222222222222*mu", "pi_c": 1004, "generic_tRNA_glu__L_c": -24, "h_c": 1004}, "id": "translation_CLJU_c07050", "gene_reaction_rule": ""}, {"name": "", "upper_bound": 1000.0, "lower_bound": 0.0, "metabolites": {"cys__L_c": -16, "h2o_c": -737, "generic_tRNA_tyr__L_c": -1, "InfA_mono": "-1.38888888888889e-5*mu", "ile__L_c": -12, "generic_tRNA_asn__L_c": -11, "glu__L_c": -13, "generic_tRNA_phe__L_c": -4, "generic_InfC": "-1.38888888888889e-5*mu", "arg__L_c": -9, "generic_tRNA_thr__L_c": -8, "generic_tRNA_ala__L_c": -17, "protein_biomass": 19.885436, "PrfC_mono": "-1.38888888888889e-5*mu", "val__L_c": -17, "RNA_CLJU_c07060": -2e-08, "generic_tRNA_pro__L_c": -11, "gdp_c": 368, "generic_tRNA_met__L_c": -4, "Tig_mono": "-1.38888888888889e-5*mu", "generic_tRNA_ile__L_c": -12, "ribosome": "-0.0022515907978463*mu - 0.000880372001957905", "pro__L_c": -11, "generic_tRNA_gly_c": -12, "ser__L_c": -6, "generic_tRNA_asp__L_c": -9, "generic_Def": "-1.38888888888889e-5*mu", "adp_c": 368, "generic_tRNA_cys__L_c": -16, "gtp_c": -368, "thr__L_c": -8, "generic_tRNA_his__L_c": -2, "gly_c": -12, "protein_CLJU_c07060": 1, "leu__L_c": -10, "lys__L_c": -17, "for_c": 1, "phe__L_c": -4, "ala__L_c": -17, "FusA_mono": "-0.00254166666666667*mu", "met__L_c": -4, "tyr__L_c": -1, "InfB_mono": "-1.38888888888889e-5*mu", "generic_tRNA_ser__L_c": -6, "Frr_mono": "-1.38888888888889e-5*mu", "gln__L_c": -5, "generic_RF": "-1.38888888888889e-5*mu", "generic_tRNA_leu__L_c": -10, "generic_tRNA_arg__L_c": -9, "atp_c": -368, "generic_tRNA_lys__L_c": -17, "asp__L_c": -9, "asn__L_c": -11, "generic_tRNA_val__L_c": -17, "his__L_c": -2, "generic_tRNA_gln__L_c": -5, "generic_Tuf_gtp": "-0.00254166666666667*mu", "pi_c": 736, "generic_tRNA_glu__L_c": -13, "h_c": 736}, "id": "translation_CLJU_c07060", "gene_reaction_rule": ""}, {"name": "", "upper_bound": 1000.0, "lower_bound": 0.0, "metabolites": {"cys__L_c": -17, "h2o_c": -1850, "InfA_mono": "-1.38888888888889e-5*mu", "ile__L_c": -25, "generic_tRNA_asn__L_c": -16, "glu__L_c": -39, "generic_tRNA_phe__L_c": -16, "Map_mono_mod_2:fe2": "-1.38888888888889e-5*mu", "generic_InfC": "-1.38888888888889e-5*mu", "arg__L_c": -17, "generic_tRNA_thr__L_c": -27, "generic_tRNA_ala__L_c": -31, "protein_biomass": 51.029698, "trp__L_c": -1, "val__L_c": -33, "generic_tRNA_tyr__L_c": -16, "protein_CLJU_c07070": 1, "gdp_c": 924, "generic_tRNA_met__L_c": -15, "Tig_mono": "-1.38888888888889e-5*mu", "generic_tRNA_ile__L_c": -25, "ribosome": "-0.00565345080763583*mu - 0.00221049926578561", "pro__L_c": -21, "generic_tRNA_pro__L_c": -21, "ser__L_c": -23, "generic_tRNA_asp__L_c": -29, "generic_Def": "-1.38888888888889e-5*mu", "PrfC_mono": "-1.38888888888889e-5*mu", "adp_c": 924, "generic_tRNA_cys__L_c": -17, "gtp_c": -924, "thr__L_c": -27, "generic_tRNA_his__L_c": -8, "gly_c": -39, "leu__L_c": -34, "lys__L_c": -41, "for_c": 1, "phe__L_c": -16, "ala__L_c": -31, "FusA_mono": "-0.00640277777777778*mu", "generic_tRNA_gly_c": -39, "RNA_CLJU_c07070": -2e-08, "met__L_c": -14, "tyr__L_c": -16, "InfB_mono": "-1.38888888888889e-5*mu", "generic_tRNA_ser__L_c": -23, "Frr_mono": "-1.38888888888889e-5*mu", "gln__L_c": -14, "generic_RF": "-1.38888888888889e-5*mu", "generic_tRNA_leu__L_c": -34, "generic_tRNA_arg__L_c": -17, "atp_c": -924, "generic_tRNA_lys__L_c": -41, "asp__L_c": -29, "asn__L_c": -16, "generic_tRNA_val__L_c": -33, "his__L_c": -8, "generic_tRNA_gln__L_c": -14, "generic_tRNA_trp__L_c": -1, "generic_Tuf_gtp": "-0.00640277777777778*mu", "pi_c": 1848, "generic_tRNA_glu__L_c": -39, "h_c": 1848}, "id": "translation_CLJU_c07070", "gene_reaction_rule": ""}, {"name": "", "upper_bound": 1000.0, "lower_bound": 0.0, "metabolites": {"cys__L_c": -17, "h2o_c": -753, "InfA_mono": "-1.38888888888889e-5*mu", "ile__L_c": -9, "generic_tRNA_asn__L_c": -17, "glu__L_c": -11, "generic_tRNA_phe__L_c": -4, "RNA_CLJU_c07080": -2e-08, "generic_InfC": "-1.38888888888889e-5*mu", "arg__L_c": -7, "generic_tRNA_thr__L_c": -6, "generic_tRNA_ala__L_c": -14, "protein_biomass": 20.156132999999997, "PrfC_mono": "-1.38888888888889e-5*mu", "val__L_c": -20, "generic_tRNA_tyr__L_c": -3, "gdp_c": 376, "generic_tRNA_met__L_c": -3, "atp_c": -376, "generic_tRNA_ile__L_c": -9, "ribosome": "-0.00230053842388644*mu - 0.000899510523739599", "pro__L_c": -9, "generic_tRNA_pro__L_c": -9, "ser__L_c": -9, "generic_tRNA_asp__L_c": -14, "generic_Def": "-1.38888888888889e-5*mu", "adp_c": 376, "generic_tRNA_cys__L_c": -17, "gtp_c": -376, "thr__L_c": -6, "generic_tRNA_his__L_c": -1, "gly_c": -15, "leu__L_c": -8, "lys__L_c": -16, "for_c": 1, "phe__L_c": -4, "ala__L_c": -14, "FusA_mono": "-0.00259722222222222*mu", "generic_tRNA_gly_c": -15, "protein_CLJU_c07080": 1, "met__L_c": -3, "tyr__L_c": -3, "InfB_mono": "-1.38888888888889e-5*mu", "generic_tRNA_ser__L_c": -9, "Frr_mono": "-1.38888888888889e-5*mu", "gln__L_c": -5, "generic_RF": "-1.38888888888889e-5*mu", "generic_tRNA_leu__L_c": -8, "generic_tRNA_arg__L_c": -7, "Tig_mono": "-1.38888888888889e-5*mu", "generic_tRNA_lys__L_c": -16, "asp__L_c": -14, "asn__L_c": -17, "generic_tRNA_val__L_c": -20, "his__L_c": -1, "generic_tRNA_gln__L_c": -5, "generic_Tuf_gtp": "-0.00259722222222222*mu", "pi_c": 752, "generic_tRNA_glu__L_c": -11, "h_c": 752}, "id": "translation_CLJU_c07080", "gene_reaction_rule": ""}, {"name": "", "upper_bound": 1000.0, "lower_bound": 0.0, "metabolites": {"cys__L_c": -3, "h2o_c": -1658, "InfA_mono": "-1.38888888888889e-5*mu", "ile__L_c": -38, "generic_tRNA_asn__L_c": -32, "glu__L_c": -35, "generic_tRNA_phe__L_c": -12, "Map_mono_mod_2:fe2": "-1.38888888888889e-5*mu", "generic_InfC": "-1.38888888888889e-5*mu", "arg__L_c": -13, "generic_tRNA_thr__L_c": -12, "generic_tRNA_ala__L_c": -28, "protein_biomass": 46.14126, "trp__L_c": -3, "val__L_c": -33, "protein_CLJU_c07150": 1, "generic_tRNA_gly_c": -26, "gdp_c": 828, "generic_tRNA_met__L_c": -15, "atp_c": -828, "generic_tRNA_ile__L_c": -38, "ribosome": "-0.00506607929515419*mu - 0.00198083700440529", "pro__L_c": -5, "generic_tRNA_tyr__L_c": -13, "ser__L_c": -36, "generic_tRNA_asp__L_c": -23, "generic_Def": "-1.38888888888889e-5*mu", "PrfC_mono": "-1.38888888888889e-5*mu", "adp_c": 828, "generic_tRNA_cys__L_c": -3, "gtp_c": -828, "thr__L_c": -12, "generic_tRNA_his__L_c": -4, "gly_c": -26, "generic_RF": "-1.38888888888889e-5*mu", "leu__L_c": -34, "lys__L_c": -42, "for_c": 1, "phe__L_c": -12, "ala__L_c": -28, "FusA_mono": "-0.00573611111111111*mu", "met__L_c": -14, "tyr__L_c": -13, "InfB_mono": "-1.38888888888889e-5*mu", "generic_tRNA_ser__L_c": -36, "generic_tRNA_pro__L_c": -5, "Frr_mono": "-1.38888888888889e-5*mu", "gln__L_c": -7, "RNA_CLJU_c07150": -2e-08, "generic_tRNA_leu__L_c": -34, "generic_tRNA_arg__L_c": -13, "Tig_mono": "-1.38888888888889e-5*mu", "generic_tRNA_lys__L_c": -42, "asp__L_c": -23, "asn__L_c": -32, "generic_tRNA_val__L_c": -33, "his__L_c": -4, "generic_tRNA_gln__L_c": -7, "generic_tRNA_trp__L_c": -3, "generic_Tuf_gtp": "-0.00573611111111111*mu", "pi_c": 1656, "generic_tRNA_glu__L_c": -35, "h_c": 1656}, "id": "translation_CLJU_c07150", "gene_reaction_rule": ""}, {"name": "", "upper_bound": 1000.0, "lower_bound": 0.0, "metabolites": {"cys__L_c": -4, "h2o_c": -1198, "InfA_mono": "-1.38888888888889e-5*mu", "ile__L_c": -24, "generic_tRNA_asn__L_c": -19, "glu__L_c": -21, "generic_tRNA_phe__L_c": -13, "Map_mono_mod_2:fe2": "-1.38888888888889e-5*mu", "generic_InfC": "-1.38888888888889e-5*mu", "arg__L_c": -9, "generic_tRNA_thr__L_c": -12, "atp_c": -598, "generic_tRNA_ala__L_c": -18, "protein_biomass": 33.083387, "trp__L_c": -1, "val__L_c": -23, "generic_tRNA_gly_c": -21, "gdp_c": 598, "generic_tRNA_met__L_c": -13, "Tig_mono": "-1.38888888888889e-5*mu", "generic_tRNA_ile__L_c": -24, "ribosome": "-0.00365883504650025*mu - 0.0014306045031816", "pro__L_c": -10, "RNA_CLJU_c07160": -2e-08, "generic_tRNA_tyr__L_c": -8, "ser__L_c": -24, "generic_tRNA_asp__L_c": -19, "generic_Def": "-1.38888888888889e-5*mu", "PrfC_mono": "-1.38888888888889e-5*mu", "adp_c": 598, "generic_tRNA_cys__L_c": -4, "gtp_c": -598, "thr__L_c": -12, "generic_tRNA_his__L_c": -3, "gly_c": -21, "leu__L_c": -26, "lys__L_c": -27, "for_c": 1, "phe__L_c": -13, "ala__L_c": -18, "FusA_mono": "-0.00413888888888889*mu", "met__L_c": -12, "tyr__L_c": -8, "InfB_mono": "-1.38888888888889e-5*mu", "generic_tRNA_ser__L_c": -24, "generic_tRNA_pro__L_c": -10, "Frr_mono": "-1.38888888888889e-5*mu", "gln__L_c": -4, "PrfA_mono": "-1.38888888888889e-5*mu", "generic_tRNA_leu__L_c": -26, "generic_tRNA_arg__L_c": -9, "protein_CLJU_c07160": 1, "generic_tRNA_lys__L_c": -27, "asp__L_c": -19, "asn__L_c": -19, "generic_tRNA_val__L_c": -23, "his__L_c": -3, "generic_tRNA_gln__L_c": -4, "generic_tRNA_trp__L_c": -1, "generic_Tuf_gtp": "-0.00413888888888889*mu", "pi_c": 1196, "generic_tRNA_glu__L_c": -21, "h_c": 1196}, "id": "translation_CLJU_c07160", "gene_reaction_rule": ""}, {"name": "", "upper_bound": 1000.0, "lower_bound": 0.0, "metabolites": {"cys__L_c": -1, "h2o_c": -3581, "InfA_mono": "-1.38888888888889e-5*mu", "ile__L_c": -67, "generic_tRNA_asn__L_c": -55, "glu__L_c": -47, "generic_tRNA_phe__L_c": -34, "generic_InfC": "-1.38888888888889e-5*mu", "protein_CLJU_c07250": 1, "arg__L_c": -25, "generic_tRNA_thr__L_c": -58, "generic_tRNA_ala__L_c": -61, "protein_biomass": 98.71452599999998, "trp__L_c": -2, "val__L_c": -52, "generic_tRNA_tyr__L_c": -43, "gdp_c": 1790, "generic_tRNA_met__L_c": -16, "atp_c": -1790, "generic_tRNA_ile__L_c": -67, "ribosome": "-0.0109520313264807*mu - 0.00428224424865394", "pro__L_c": -35, "generic_tRNA_pro__L_c": -35, "ser__L_c": -69, "generic_tRNA_asp__L_c": -67, "generic_Def": "-1.38888888888889e-5*mu", "PrfC_mono": "-1.38888888888889e-5*mu", "adp_c": 1790, "generic_tRNA_cys__L_c": -1, "gtp_c": -1790, "thr__L_c": -58, "generic_tRNA_his__L_c": -3, "gly_c": -71, "leu__L_c": -59, "lys__L_c": -87, "for_c": 1, "phe__L_c": -34, "RNA_CLJU_c07250": -2e-08, "ala__L_c": -61, "FusA_mono": "-0.0124166666666667*mu", "generic_tRNA_gly_c": -71, "met__L_c": -16, "tyr__L_c": -43, "InfB_mono": "-1.38888888888889e-5*mu", "generic_tRNA_ser__L_c": -69, "Frr_mono": "-1.38888888888889e-5*mu", "gln__L_c": -43, "generic_RF": "-1.38888888888889e-5*mu", "generic_tRNA_leu__L_c": -59, "generic_tRNA_arg__L_c": -25, "Tig_mono": "-1.38888888888889e-5*mu", "generic_tRNA_lys__L_c": -87, "asp__L_c": -67, "asn__L_c": -55, "generic_tRNA_val__L_c": -52, "his__L_c": -3, "generic_tRNA_gln__L_c": -43, "generic_tRNA_trp__L_c": -2, "generic_Tuf_gtp": "-0.0124166666666667*mu", "pi_c": 3580, "generic_tRNA_glu__L_c": -47, "h_c": 3580}, "id": "translation_CLJU_c07250", "gene_reaction_rule": ""}, {"name": "", "upper_bound": 1000.0, "lower_bound": 0.0, "metabolites": {"cys__L_c": -2, "h2o_c": -493, "generic_tRNA_tyr__L_c": -1, "InfA_mono": "-1.38888888888889e-5*mu", "ile__L_c": -10, "generic_tRNA_asn__L_c": -4, "glu__L_c": -7, "generic_tRNA_phe__L_c": -7, "generic_InfC": "-1.38888888888889e-5*mu", "arg__L_c": -5, "generic_tRNA_thr__L_c": -6, "generic_tRNA_ala__L_c": -9, "protein_biomass": 13.558725999999997, "PrfC_mono": "-1.38888888888889e-5*mu", "val__L_c": -10, "generic_tRNA_pro__L_c": -5, "gdp_c": 246, "generic_tRNA_met__L_c": -3, "Tig_mono": "-1.38888888888889e-5*mu", "generic_tRNA_ile__L_c": -10, "ribosome": "-0.00150513950073421*mu - 0.000588509544787078", "pro__L_c": -5, "RNA_CLJU_c07300": -2e-08, "generic_tRNA_gly_c": -10, "ser__L_c": -5, "generic_tRNA_asp__L_c": -10, "generic_Def": "-1.38888888888889e-5*mu", "for_c": 1, "generic_tRNA_cys__L_c": -2, "gtp_c": -246, "thr__L_c": -6, "generic_tRNA_his__L_c": -5, "gly_c": -10, "leu__L_c": -11, "lys__L_c": -10, "adp_c": 246, "phe__L_c": -7, "ala__L_c": -9, "FusA_mono": "-0.00169444444444444*mu", "met__L_c": -3, "tyr__L_c": -1, "InfB_mono": "-1.38888888888889e-5*mu", "generic_tRNA_ser__L_c": -5, "Frr_mono": "-1.38888888888889e-5*mu", "gln__L_c": -3, "generic_RF": "-1.38888888888889e-5*mu", "generic_tRNA_leu__L_c": -11, "generic_tRNA_arg__L_c": -5, "atp_c": -246, "generic_tRNA_lys__L_c": -10, "asp__L_c": -10, "asn__L_c": -4, "generic_tRNA_val__L_c": -10, "his__L_c": -5, "generic_tRNA_gln__L_c": -3, "generic_Tuf_gtp": "-0.00169444444444444*mu", "pi_c": 492, "protein_CLJU_c07300": 1, "generic_tRNA_glu__L_c": -7, "h_c": 492}, "id": "translation_CLJU_c07300", "gene_reaction_rule": ""}, {"name": "", "upper_bound": 1000.0, "lower_bound": 0.0, "metabolites": {"h2o_c": -417, "generic_tRNA_tyr__L_c": -6, "InfA_mono": "-1.38888888888889e-5*mu", "ile__L_c": -5, "glu__L_c": -6, "generic_tRNA_phe__L_c": -1, "generic_InfC": "-1.38888888888889e-5*mu", "arg__L_c": -2, "generic_tRNA_thr__L_c": -3, "generic_tRNA_ala__L_c": -10, "protein_biomass": 11.402432000000001, "PrfC_mono": "-1.38888888888889e-5*mu", "val__L_c": -18, "generic_tRNA_pro__L_c": -2, "gdp_c": 208, "generic_tRNA_met__L_c": -1, "Tig_mono": "-1.38888888888889e-5*mu", "generic_tRNA_ile__L_c": -5, "pro__L_c": -2, "ribosome": "-0.00127263827704356*mu - 0.000497601566324033", "protein_CLJU_c07360": 1, "RNA_CLJU_c07360": -2e-08, "generic_tRNA_gly_c": -9, "ser__L_c": -3, "generic_tRNA_asp__L_c": -8, "generic_Def": "-1.38888888888889e-5*mu", "adp_c": 208, "gtp_c": -208, "thr__L_c": -3, "generic_tRNA_his__L_c": -1, "gly_c": -9, "leu__L_c": -5, "lys__L_c": -19, "generic_tRNA_glu__L_c": -6, "phe__L_c": -1, "ala__L_c": -10, "FusA_mono": "-0.00143055555555556*mu", "met__L_c": -1, "tyr__L_c": -6, "InfB_mono": "-1.38888888888889e-5*mu", "generic_tRNA_ser__L_c": -3, "Frr_mono": "-1.38888888888889e-5*mu", "gln__L_c": -5, "generic_RF": "-1.38888888888889e-5*mu", "generic_tRNA_leu__L_c": -5, "generic_tRNA_arg__L_c": -2, "atp_c": -208, "generic_tRNA_lys__L_c": -19, "asp__L_c": -8, "for_c": 1, "generic_tRNA_val__L_c": -18, "his__L_c": -1, "generic_tRNA_gln__L_c": -5, "generic_Tuf_gtp": "-0.00143055555555556*mu", "pi_c": 416, "h_c": 416}, "id": "translation_CLJU_c07360", "gene_reaction_rule": ""}, {"name": "", "upper_bound": 1000.0, "lower_bound": 0.0, "metabolites": {"h2o_c": -401, "generic_tRNA_tyr__L_c": -2, "RNA_CLJU_c07380": -2e-08, "ile__L_c": -4, "generic_tRNA_asn__L_c": -4, "glu__L_c": -5, "generic_tRNA_phe__L_c": -3, "generic_InfC": "-1.38888888888889e-5*mu", "arg__L_c": -8, "generic_tRNA_thr__L_c": -5, "atp_c": -200, "generic_tRNA_ala__L_c": -7, "protein_biomass": 10.921698999999998, "PrfC_mono": "-1.38888888888889e-5*mu", "val__L_c": -8, "InfA_mono": "-1.38888888888889e-5*mu", "generic_tRNA_pro__L_c": -2, "gdp_c": 200, "generic_tRNA_met__L_c": -2, "Tig_mono": "-1.38888888888889e-5*mu", "generic_tRNA_ile__L_c": -4, "ribosome": "-0.00122369065100343*mu - 0.00047846304454234", "pro__L_c": -2, "generic_tRNA_gly_c": -12, "ser__L_c": -7, "generic_tRNA_asp__L_c": -5, "generic_Def": "-1.38888888888889e-5*mu", "adp_c": 200, "gtp_c": -200, "thr__L_c": -5, "generic_tRNA_his__L_c": -2, "gly_c": -12, "leu__L_c": -10, "lys__L_c": -11, "for_c": 1, "phe__L_c": -3, "ala__L_c": -7, "FusA_mono": "-0.001375*mu", "met__L_c": -2, "tyr__L_c": -2, "InfB_mono": "-1.38888888888889e-5*mu", "generic_tRNA_ser__L_c": -7, "Frr_mono": "-1.38888888888889e-5*mu", "gln__L_c": -3, "PrfA_mono": "-1.38888888888889e-5*mu", "generic_tRNA_leu__L_c": -10, "generic_tRNA_arg__L_c": -8, "protein_CLJU_c07380": 1, "generic_tRNA_lys__L_c": -11, "asp__L_c": -5, "asn__L_c": -4, "generic_tRNA_val__L_c": -8, "his__L_c": -2, "generic_tRNA_gln__L_c": -3, "generic_Tuf_gtp": "-0.001375*mu", "pi_c": 400, "generic_tRNA_glu__L_c": -5, "h_c": 400}, "id": "translation_CLJU_c07380", "gene_reaction_rule": ""}, {"name": "", "upper_bound": 1000.0, "lower_bound": 0.0, "metabolites": {"cys__L_c": -2, "RNA_CLJU_c07400": -2e-08, "InfA_mono": "-1.38888888888889e-5*mu", "ile__L_c": -19, "generic_tRNA_asn__L_c": -16, "glu__L_c": -11, "generic_tRNA_phe__L_c": -13, "h2o_c": -814, "Map_mono_mod_2:fe2": "-1.38888888888889e-5*mu", "generic_InfC": "-1.38888888888889e-5*mu", "arg__L_c": -7, "generic_tRNA_thr__L_c": -12, "generic_tRNA_ala__L_c": -8, "protein_biomass": 23.725589, "trp__L_c": -2, "val__L_c": -13, "generic_tRNA_pro__L_c": -9, "gdp_c": 406, "generic_tRNA_met__L_c": -4, "atp_c": -406, "generic_tRNA_ile__L_c": -19, "ribosome": "-0.00248409202153696*mu - 0.00097127998042095", "pro__L_c": -9, "ser__L_c": -10, "generic_tRNA_tyr__L_c": -12, "protein_CLJU_c07400": 1, "generic_tRNA_asp__L_c": -10, "generic_Def": "-1.38888888888889e-5*mu", "PrfC_mono": "-1.38888888888889e-5*mu", "adp_c": 406, "generic_tRNA_cys__L_c": -2, "gtp_c": -406, "thr__L_c": -12, "generic_tRNA_his__L_c": -6, "gly_c": -9, "leu__L_c": -13, "lys__L_c": -23, "for_c": 1, "phe__L_c": -13, "ala__L_c": -8, "FusA_mono": "-0.00280555555555556*mu", "generic_tRNA_gly_c": -9, "met__L_c": -3, "tyr__L_c": -12, "InfB_mono": "-1.38888888888889e-5*mu", "generic_tRNA_ser__L_c": -10, "Frr_mono": "-1.38888888888889e-5*mu", "gln__L_c": -4, "generic_RF": "-1.38888888888889e-5*mu", "generic_tRNA_leu__L_c": -13, "generic_tRNA_arg__L_c": -7, "Tig_mono": "-1.38888888888889e-5*mu", "generic_tRNA_lys__L_c": -23, "asp__L_c": -10, "asn__L_c": -16, "generic_tRNA_val__L_c": -13, "his__L_c": -6, "generic_tRNA_gln__L_c": -4, "generic_tRNA_trp__L_c": -2, "generic_Tuf_gtp": "-0.00280555555555556*mu", "pi_c": 812, "generic_tRNA_glu__L_c": -11, "h_c": 812}, "id": "translation_CLJU_c07400", "gene_reaction_rule": ""}, {"name": "", "upper_bound": 1000.0, "lower_bound": 0.0, "metabolites": {"cys__L_c": -5, "h2o_c": -1245, "InfA_mono": "-1.38888888888889e-5*mu", "ile__L_c": -28, "generic_tRNA_asn__L_c": -12, "glu__L_c": -27, "generic_tRNA_phe__L_c": -6, "generic_InfC": "-1.38888888888889e-5*mu", "RNA_CLJU_c07460": -2e-08, "generic_tRNA_thr__L_c": -14, "arg__L_c": -6, "generic_tRNA_ala__L_c": -25, "protein_biomass": 33.553577, "trp__L_c": -1, "val__L_c": -29, "generic_tRNA_tyr__L_c": -15, "gdp_c": 622, "generic_tRNA_met__L_c": -11, "Tig_mono": "-1.38888888888889e-5*mu", "generic_tRNA_ile__L_c": -28, "ribosome": "-0.00380567792462066*mu - 0.00148802006852668", "pro__L_c": -13, "generic_tRNA_gly_c": -29, "ser__L_c": -21, "generic_tRNA_asp__L_c": -17, "protein_CLJU_c07460": 1, "PrfC_mono": "-1.38888888888889e-5*mu", "adp_c": 622, "generic_tRNA_cys__L_c": -5, "generic_Def": "-1.38888888888889e-5*mu", "thr__L_c": -14, "generic_tRNA_his__L_c": -3, "gly_c": -29, "leu__L_c": -23, "lys__L_c": -21, "for_c": 1, "phe__L_c": -6, "ala__L_c": -25, "FusA_mono": "-0.00430555555555556*mu", "met__L_c": -11, "tyr__L_c": -15, "InfB_mono": "-1.38888888888889e-5*mu", "generic_tRNA_ser__L_c": -21, "generic_tRNA_pro__L_c": -13, "Frr_mono": "-1.38888888888889e-5*mu", "gln__L_c": -5, "generic_RF": "-1.38888888888889e-5*mu", "generic_tRNA_leu__L_c": -23, "gtp_c": -622, "generic_tRNA_arg__L_c": -6, "atp_c": -622, "generic_tRNA_lys__L_c": -21, "asp__L_c": -17, "asn__L_c": -12, "generic_tRNA_val__L_c": -29, "his__L_c": -3, "generic_tRNA_gln__L_c": -5, "generic_tRNA_trp__L_c": -1, "generic_Tuf_gtp": "-0.00430555555555556*mu", "pi_c": 1244, "generic_tRNA_glu__L_c": -27, "h_c": 1244}, "id": "translation_CLJU_c07460", "gene_reaction_rule": ""}, {"name": "", "upper_bound": 1000.0, "lower_bound": 0.0, "metabolites": {"cys__L_c": -13, "h2o_c": -2085, "InfA_mono": "-1.38888888888889e-5*mu", "ile__L_c": -37, "generic_tRNA_asn__L_c": -29, "glu__L_c": -29, "generic_tRNA_phe__L_c": -26, "generic_InfC": "-1.38888888888889e-5*mu", "arg__L_c": -10, "generic_tRNA_thr__L_c": -31, "generic_tRNA_ala__L_c": -37, "RNA_CLJU_c07730": -2e-08, "protein_biomass": 57.361115, "trp__L_c": -5, "val__L_c": -35, "generic_tRNA_gly_c": -47, "gdp_c": 1042, "generic_tRNA_met__L_c": -11, "atp_c": -1042, "generic_tRNA_ile__L_c": -37, "ribosome": "-0.00637542829172785*mu - 0.00249279246206559", "pro__L_c": -18, "generic_tRNA_tyr__L_c": -18, "ser__L_c": -22, "generic_tRNA_asp__L_c": -36, "generic_Def": "-1.38888888888889e-5*mu", "PrfC_mono": "-1.38888888888889e-5*mu", "adp_c": 1042, "generic_tRNA_cys__L_c": -13, "generic_tRNA_gln__L_c": -13, "thr__L_c": -31, "generic_tRNA_his__L_c": -10, "gly_c": -47, "leu__L_c": -49, "lys__L_c": -45, "for_c": 1, "phe__L_c": -26, "ala__L_c": -37, "FusA_mono": "-0.00722222222222222*mu", "met__L_c": -11, "tyr__L_c": -18, "InfB_mono": "-1.38888888888889e-5*mu", "generic_tRNA_ser__L_c": -22, "generic_tRNA_pro__L_c": -18, "Frr_mono": "-1.38888888888889e-5*mu", "gln__L_c": -13, "generic_RF": "-1.38888888888889e-5*mu", "generic_tRNA_leu__L_c": -49, "gtp_c": -1042, "generic_tRNA_arg__L_c": -10, "Tig_mono": "-1.38888888888889e-5*mu", "generic_tRNA_lys__L_c": -45, "asp__L_c": -36, "asn__L_c": -29, "generic_tRNA_val__L_c": -35, "his__L_c": -10, "protein_CLJU_c07730": 1, "generic_tRNA_trp__L_c": -5, "generic_Tuf_gtp": "-0.00722222222222222*mu", "pi_c": 2084, "generic_tRNA_glu__L_c": -29, "h_c": 2084}, "id": "translation_CLJU_c07730", "gene_reaction_rule": ""}, {"name": "", "upper_bound": 1000.0, "lower_bound": 0.0, "metabolites": {"cys__L_c": -11, "h2o_c": -3449, "InfA_mono": "-1.38888888888889e-5*mu", "ile__L_c": -100, "generic_tRNA_asn__L_c": -57, "glu__L_c": -57, "generic_tRNA_phe__L_c": -60, "generic_InfC": "-1.38888888888889e-5*mu", "pi_c": 3448, "arg__L_c": -25, "generic_tRNA_thr__L_c": -35, "generic_tRNA_ala__L_c": -34, "protein_biomass": 98.54764000000002, "trp__L_c": -7, "val__L_c": -62, "generic_tRNA_tyr__L_c": -29, "gdp_c": 1724, "generic_tRNA_met__L_c": -34, "Tig_mono": "-1.38888888888889e-5*mu", "generic_tRNA_ile__L_c": -100, "ribosome": "-0.0105482134116495*mu - 0.00412435144395497", "pro__L_c": -10, "generic_tRNA_pro__L_c": -10, "ser__L_c": -70, "generic_tRNA_asp__L_c": -45, "generic_Def": "-1.38888888888889e-5*mu", "PrfC_mono": "-1.38888888888889e-5*mu", "adp_c": 1724, "generic_tRNA_cys__L_c": -11, "gtp_c": -1724, "thr__L_c": -35, "generic_tRNA_his__L_c": -12, "gly_c": -45, "leu__L_c": -82, "lys__L_c": -71, "for_c": 1, "phe__L_c": -60, "ala__L_c": -34, "FusA_mono": "-0.0119583333333333*mu", "generic_tRNA_gly_c": -45, "met__L_c": -34, "tyr__L_c": -29, "InfB_mono": "-1.38888888888889e-5*mu", "generic_tRNA_ser__L_c": -70, "protein_CLJU_c07870": 1, "Frr_mono": "-1.38888888888889e-5*mu", "gln__L_c": -16, "generic_RF": "-1.38888888888889e-5*mu", "generic_tRNA_leu__L_c": -82, "generic_tRNA_arg__L_c": -25, "atp_c": -1724, "generic_tRNA_lys__L_c": -71, "asp__L_c": -45, "asn__L_c": -57, "generic_tRNA_val__L_c": -62, "his__L_c": -12, "generic_tRNA_gln__L_c": -16, "generic_tRNA_trp__L_c": -7, "generic_Tuf_gtp": "-0.0119583333333333*mu", "RNA_CLJU_c07870": -2e-08, "generic_tRNA_glu__L_c": -57, "h_c": 3448}, "id": "translation_CLJU_c07870", "gene_reaction_rule": ""}, {"name": "", "upper_bound": 1000.0, "lower_bound": 0.0, "metabolites": {"h2o_c": -354, "InfA_mono": "-1.38888888888889e-5*mu", "ile__L_c": -8, "generic_tRNA_asn__L_c": -7, "glu__L_c": -5, "generic_tRNA_phe__L_c": -3, "Map_mono_mod_2:fe2": "-1.38888888888889e-5*mu", "generic_InfC": "-1.38888888888889e-5*mu", "arg__L_c": -3, "generic_tRNA_thr__L_c": -7, "generic_tRNA_ala__L_c": -11, "protein_biomass": 9.816947, "PrfC_mono": "-1.38888888888889e-5*mu", "val__L_c": -5, "gdp_c": 176, "generic_tRNA_met__L_c": -2, "Tig_mono": "-1.38888888888889e-5*mu", "generic_tRNA_ile__L_c": -8, "ribosome": "-0.00107684777288302*mu - 0.000421047479197259", "RNA_CLJU_c07900": -2e-08, "generic_tRNA_gly_c": -1, "ser__L_c": -7, "generic_tRNA_asp__L_c": -1, "generic_Def": "-1.38888888888889e-5*mu", "adp_c": 176, "thr__L_c": -7, "generic_tRNA_his__L_c": -1, "gly_c": -1, "leu__L_c": -7, "lys__L_c": -20, "for_c": 1, "phe__L_c": -3, "ala__L_c": -11, "FusA_mono": "-0.00120833333333333*mu", "met__L_c": -1, "InfB_mono": "-1.38888888888889e-5*mu", "generic_tRNA_ser__L_c": -7, "Frr_mono": "-1.38888888888889e-5*mu", "generic_RF": "-1.38888888888889e-5*mu", "generic_tRNA_leu__L_c": -7, "generic_tRNA_arg__L_c": -3, "atp_c": -176, "protein_CLJU_c07900": 1, "asp__L_c": -1, "asn__L_c": -7, "generic_tRNA_lys__L_c": -20, "generic_tRNA_val__L_c": -5, "his__L_c": -1, "gtp_c": -176, "generic_Tuf_gtp": "-0.00120833333333333*mu", "pi_c": 352, "generic_tRNA_glu__L_c": -5, "h_c": 352}, "id": "translation_CLJU_c07900", "gene_reaction_rule": ""}, {"name": "", "upper_bound": 1000.0, "lower_bound": 0.0, "metabolites": {"cys__L_c": -9, "h2o_c": -1529, "InfA_mono": "-1.38888888888889e-5*mu", "ile__L_c": -33, "generic_tRNA_asn__L_c": -23, "glu__L_c": -28, "generic_tRNA_phe__L_c": -20, "protein_CLJU_c07950": 1, "generic_InfC": "-1.38888888888889e-5*mu", "arg__L_c": -16, "generic_tRNA_thr__L_c": -16, "generic_tRNA_ala__L_c": -9, "protein_biomass": 44.49750199999999, "trp__L_c": -4, "val__L_c": -17, "generic_tRNA_tyr__L_c": -24, "gdp_c": 764, "generic_tRNA_met__L_c": -12, "atp_c": -764, "generic_tRNA_ile__L_c": -33, "ribosome": "-0.00467449828683309*mu - 0.00182772883015174", "pro__L_c": -8, "generic_tRNA_gly_c": -28, "ser__L_c": -25, "generic_tRNA_asp__L_c": -21, "generic_Def": "-1.38888888888889e-5*mu", "PrfC_mono": "-1.38888888888889e-5*mu", "adp_c": 764, "generic_tRNA_cys__L_c": -9, "gtp_c": -764, "thr__L_c": -16, "generic_tRNA_his__L_c": -8, "gly_c": -28, "leu__L_c": -33, "lys__L_c": -38, "for_c": 1, "phe__L_c": -20, "ala__L_c": -9, "FusA_mono": "-0.00529166666666667*mu", "met__L_c": -12, "tyr__L_c": -24, "InfB_mono": "-1.38888888888889e-5*mu", "generic_tRNA_ser__L_c": -25, "generic_tRNA_pro__L_c": -8, "Frr_mono": "-1.38888888888889e-5*mu", "gln__L_c": -10, "generic_RF": "-1.38888888888889e-5*mu", "generic_tRNA_leu__L_c": -33, "generic_tRNA_arg__L_c": -16, "Tig_mono": "-1.38888888888889e-5*mu", "generic_tRNA_lys__L_c": -38, "asp__L_c": -21, "asn__L_c": -23, "generic_tRNA_val__L_c": -17, "his__L_c": -8, "generic_tRNA_gln__L_c": -10, "RNA_CLJU_c07950": -2e-08, "generic_tRNA_trp__L_c": -4, "generic_Tuf_gtp": "-0.00529166666666667*mu", "pi_c": 1528, "generic_tRNA_glu__L_c": -28, "h_c": 1528}, "id": "translation_CLJU_c07950", "gene_reaction_rule": ""}, {"name": "", "upper_bound": 1000.0, "lower_bound": 0.0, "metabolites": {"cys__L_c": -8, "h2o_c": -1530, "InfA_mono": "-1.38888888888889e-5*mu", "ile__L_c": -18, "generic_tRNA_asn__L_c": -16, "glu__L_c": -20, "generic_tRNA_phe__L_c": -21, "Map_mono_mod_2:fe2": "-1.38888888888889e-5*mu", "generic_InfC": "-1.38888888888889e-5*mu", "arg__L_c": -19, "generic_tRNA_thr__L_c": -18, "generic_tRNA_ala__L_c": -21, "RNA_CLJU_c07990": -2e-08, "protein_biomass": 41.261638000000005, "PrfC_mono": "-1.38888888888889e-5*mu", "val__L_c": -22, "generic_tRNA_tyr__L_c": -10, "gdp_c": 764, "generic_tRNA_met__L_c": -6, "Tig_mono": "-1.38888888888889e-5*mu", "generic_tRNA_ile__L_c": -18, "ribosome": "-0.00467449828683309*mu - 0.00182772883015174", "pro__L_c": -15, "generic_tRNA_pro__L_c": -15, "ser__L_c": -22, "generic_tRNA_asp__L_c": -28, "generic_Def": "-1.38888888888889e-5*mu", "adp_c": 764, "generic_tRNA_cys__L_c": -8, "gtp_c": -764, "thr__L_c": -18, "generic_tRNA_his__L_c": -10, "gly_c": -58, "leu__L_c": -17, "lys__L_c": -40, "for_c": 1, "phe__L_c": -21, "protein_CLJU_c07990": 1, "ala__L_c": -21, "FusA_mono": "-0.00529166666666667*mu", "generic_tRNA_gly_c": -58, "met__L_c": -5, "tyr__L_c": -10, "InfB_mono": "-1.38888888888889e-5*mu", "generic_tRNA_ser__L_c": -22, "Frr_mono": "-1.38888888888889e-5*mu", "gln__L_c": -13, "generic_RF": "-1.38888888888889e-5*mu", "generic_tRNA_leu__L_c": -17, "generic_tRNA_arg__L_c": -19, "atp_c": -764, "generic_tRNA_lys__L_c": -40, "asp__L_c": -28, "asn__L_c": -16, "generic_tRNA_val__L_c": -22, "his__L_c": -10, "generic_tRNA_gln__L_c": -13, "generic_Tuf_gtp": "-0.00529166666666667*mu", "pi_c": 1528, "generic_tRNA_glu__L_c": -20, "h_c": 1528}, "id": "translation_CLJU_c07990", "gene_reaction_rule": ""}, {"name": "", "upper_bound": 1000.0, "lower_bound": 0.0, "metabolites": {"cys__L_c": -5, "h2o_c": -1005, "InfA_mono": "-1.38888888888889e-5*mu", "ile__L_c": -30, "generic_tRNA_asn__L_c": -18, "glu__L_c": -25, "generic_tRNA_phe__L_c": -9, "generic_InfC": "-1.38888888888889e-5*mu", "arg__L_c": -8, "generic_tRNA_thr__L_c": -8, "generic_tRNA_ala__L_c": -8, "protein_biomass": 28.341075999999997, "trp__L_c": -1, "val__L_c": -23, "protein_CLJU_c08010": 1, "generic_tRNA_gly_c": -18, "gdp_c": 502, "generic_tRNA_met__L_c": -4, "Tig_mono": "-1.38888888888889e-5*mu", "generic_tRNA_ile__L_c": -30, "ribosome": "-0.0030714635340186*mu - 0.00120094224180127", "pro__L_c": -8, "generic_tRNA_tyr__L_c": -8, "ser__L_c": -12, "generic_tRNA_asp__L_c": -12, "generic_Def": "-1.38888888888889e-5*mu", "PrfC_mono": "-1.38888888888889e-5*mu", "adp_c": 502, "generic_tRNA_cys__L_c": -5, "gtp_c": -502, "thr__L_c": -8, "generic_tRNA_his__L_c": -2, "gly_c": -18, "RNA_CLJU_c08010": -2e-08, "leu__L_c": -19, "lys__L_c": -28, "for_c": 1, "phe__L_c": -9, "ala__L_c": -8, "FusA_mono": "-0.00347222222222222*mu", "met__L_c": -4, "tyr__L_c": -8, "InfB_mono": "-1.38888888888889e-5*mu", "generic_tRNA_ser__L_c": -12, "generic_tRNA_pro__L_c": -8, "Frr_mono": "-1.38888888888889e-5*mu", "gln__L_c": -5, "PrfA_mono": "-1.38888888888889e-5*mu", "generic_tRNA_leu__L_c": -19, "generic_tRNA_arg__L_c": -8, "atp_c": -502, "generic_tRNA_lys__L_c": -28, "asp__L_c": -12, "asn__L_c": -18, "generic_tRNA_val__L_c": -23, "his__L_c": -2, "generic_tRNA_gln__L_c": -5, "generic_tRNA_trp__L_c": -1, "generic_Tuf_gtp": "-0.00347222222222222*mu", "pi_c": 1004, "generic_tRNA_glu__L_c": -25, "h_c": 1004}, "id": "translation_CLJU_c08010", "gene_reaction_rule": ""}, {"name": "", "upper_bound": 1000.0, "lower_bound": 0.0, "metabolites": {"cys__L_c": -11, "h2o_c": -1853, "generic_tRNA_tyr__L_c": -22, "InfA_mono": "-1.38888888888889e-5*mu", "ile__L_c": -37, "generic_tRNA_asn__L_c": -27, "glu__L_c": -40, "generic_tRNA_phe__L_c": -21, "generic_InfC": "-1.38888888888889e-5*mu", "arg__L_c": -23, "generic_tRNA_thr__L_c": -25, "atp_c": -926, "generic_tRNA_ala__L_c": -19, "protein_biomass": 53.148064000000005, "trp__L_c": -2, "val__L_c": -33, "generic_tRNA_pro__L_c": -7, "gdp_c": 926, "generic_tRNA_met__L_c": -11, "Tig_mono": "-1.38888888888889e-5*mu", "generic_tRNA_ile__L_c": -37, "ribosome": "-0.00566568771414586*mu - 0.00221528389623103", "pro__L_c": -7, "generic_tRNA_gly_c": -31, "ser__L_c": -26, "generic_tRNA_asp__L_c": -31, "generic_Def": "-1.38888888888889e-5*mu", "PrfC_mono": "-1.38888888888889e-5*mu", "for_c": 1, "generic_tRNA_cys__L_c": -11, "gtp_c": -926, "thr__L_c": -25, "generic_tRNA_his__L_c": -5, "gly_c": -31, "leu__L_c": -29, "lys__L_c": -51, "adp_c": 926, "phe__L_c": -21, "ala__L_c": -19, "FusA_mono": "-0.00641666666666667*mu", "met__L_c": -11, "tyr__L_c": -22, "InfB_mono": "-1.38888888888889e-5*mu", "generic_tRNA_ser__L_c": -26, "Frr_mono": "-1.38888888888889e-5*mu", "RNA_CLJU_c08020": -2e-08, "gln__L_c": -12, "generic_tRNA_leu__L_c": -29, "generic_tRNA_arg__L_c": -23, "protein_CLJU_c08020": 1, "generic_tRNA_lys__L_c": -51, "asp__L_c": -31, "asn__L_c": -27, "PrfB_mono": "-1.38888888888889e-5*mu", "generic_tRNA_val__L_c": -33, "his__L_c": -5, "generic_tRNA_gln__L_c": -12, "generic_tRNA_trp__L_c": -2, "generic_Tuf_gtp": "-0.00641666666666667*mu", "pi_c": 1852, "generic_tRNA_glu__L_c": -40, "h_c": 1852}, "id": "translation_CLJU_c08020", "gene_reaction_rule": ""}, {"name": "", "upper_bound": 1000.0, "lower_bound": 0.0, "metabolites": {"cys__L_c": -1, "h2o_c": -234, "InfA_mono": "-1.38888888888889e-5*mu", "ile__L_c": -2, "generic_tRNA_asn__L_c": -1, "glu__L_c": -8, "generic_tRNA_phe__L_c": -2, "Map_mono_mod_2:fe2": "-1.38888888888889e-5*mu", "generic_InfC": "-1.38888888888889e-5*mu", "arg__L_c": -9, "generic_tRNA_thr__L_c": -1, "protein_CLJU_c08040": 1, "protein_biomass": 6.903243000000002, "PrfC_mono": "-1.38888888888889e-5*mu", "val__L_c": -4, "generic_tRNA_gly_c": -2, "generic_tRNA_ala__L_c": -5, "gdp_c": 116, "generic_tRNA_met__L_c": -1, "atp_c": -116, "generic_tRNA_ile__L_c": -2, "ribosome": "-0.000709740577581987*mu - 0.000277508565834557", "pro__L_c": -1, "generic_tRNA_tyr__L_c": -1, "ser__L_c": -5, "generic_Def": "-1.38888888888889e-5*mu", "adp_c": 116, "generic_tRNA_cys__L_c": -1, "thr__L_c": -1, "generic_tRNA_his__L_c": -1, "gly_c": -2, "leu__L_c": -2, "lys__L_c": -12, "for_c": 1, "phe__L_c": -2, "ala__L_c": -5, "FusA_mono": "-0.000791666666666667*mu", "tyr__L_c": -1, "InfB_mono": "-1.38888888888889e-5*mu", "generic_tRNA_ser__L_c": -5, "generic_tRNA_pro__L_c": -1, "Frr_mono": "-1.38888888888889e-5*mu", "PrfA_mono": "-1.38888888888889e-5*mu", "generic_tRNA_leu__L_c": -2, "generic_tRNA_arg__L_c": -9, "Tig_mono": "-1.38888888888889e-5*mu", "generic_tRNA_lys__L_c": -12, "his__L_c": -1, "asn__L_c": -1, "RNA_CLJU_c08040": -2e-08, "generic_tRNA_val__L_c": -4, "gtp_c": -116, "generic_Tuf_gtp": "-0.000791666666666667*mu", "pi_c": 232, "generic_tRNA_glu__L_c": -8, "h_c": 232}, "id": "translation_CLJU_c08040", "gene_reaction_rule": ""}, {"name": "", "upper_bound": 1000.0, "lower_bound": 0.0, "metabolites": {"cys__L_c": -2, "h2o_c": -929, "InfA_mono": "-1.38888888888889e-5*mu", "ile__L_c": -38, "generic_tRNA_asn__L_c": -8, "glu__L_c": -7, "generic_tRNA_phe__L_c": -14, "generic_InfC": "-1.38888888888889e-5*mu", "arg__L_c": -5, "generic_tRNA_thr__L_c": -12, "generic_tRNA_ala__L_c": -25, "protein_biomass": 25.297635999999994, "trp__L_c": -1, "val__L_c": -28, "generic_tRNA_tyr__L_c": -9, "gdp_c": 464, "generic_tRNA_met__L_c": -6, "atp_c": -464, "generic_tRNA_ile__L_c": -38, "ribosome": "-0.00283896231032795*mu - 0.00111003426333823", "pro__L_c": -4, "generic_tRNA_pro__L_c": -4, "RNA_CLJU_c08090": -2e-08, "ser__L_c": -14, "generic_tRNA_asp__L_c": -6, "generic_Def": "-1.38888888888889e-5*mu", "PrfC_mono": "-1.38888888888889e-5*mu", "adp_c": 464, "generic_tRNA_cys__L_c": -2, "protein_CLJU_c08090": 1, "gtp_c": -464, "thr__L_c": -12, "generic_tRNA_his__L_c": -4, "gly_c": -13, "leu__L_c": -20, "lys__L_c": -13, "for_c": 1, "phe__L_c": -14, "ala__L_c": -25, "FusA_mono": "-0.00320833333333333*mu", "generic_tRNA_gly_c": -13, "met__L_c": -6, "tyr__L_c": -9, "InfB_mono": "-1.38888888888889e-5*mu", "generic_tRNA_ser__L_c": -14, "Frr_mono": "-1.38888888888889e-5*mu", "gln__L_c": -3, "generic_RF": "-1.38888888888889e-5*mu", "generic_tRNA_leu__L_c": -20, "generic_tRNA_arg__L_c": -5, "Tig_mono": "-1.38888888888889e-5*mu", "generic_tRNA_lys__L_c": -13, "asp__L_c": -6, "asn__L_c": -8, "generic_tRNA_val__L_c": -28, "his__L_c": -4, "generic_tRNA_gln__L_c": -3, "generic_tRNA_trp__L_c": -1, "generic_Tuf_gtp": "-0.00320833333333333*mu", "pi_c": 928, "generic_tRNA_glu__L_c": -7, "h_c": 928}, "id": "translation_CLJU_c08090", "gene_reaction_rule": ""}, {"name": "", "upper_bound": 1000.0, "lower_bound": 0.0, "metabolites": {"cys__L_c": -3, "h2o_c": -1173, "InfA_mono": "-1.38888888888889e-5*mu", "ile__L_c": -28, "generic_tRNA_asn__L_c": -12, "glu__L_c": -24, "generic_tRNA_phe__L_c": -10, "generic_InfC": "-1.38888888888889e-5*mu", "arg__L_c": -10, "generic_tRNA_thr__L_c": -14, "generic_tRNA_ala__L_c": -10, "protein_biomass": 33.543499999999995, "trp__L_c": -2, "val__L_c": -22, "generic_tRNA_gly_c": -15, "gdp_c": 586, "generic_tRNA_met__L_c": -8, "Tig_mono": "-1.38888888888889e-5*mu", "generic_tRNA_ile__L_c": -28, "ribosome": "-0.00358541360744004*mu - 0.00140189672050906", "pro__L_c": -13, "generic_tRNA_tyr__L_c": -10, "ser__L_c": -15, "generic_tRNA_asp__L_c": -20, "generic_Def": "-1.38888888888889e-5*mu", "PrfC_mono": "-1.38888888888889e-5*mu", "adp_c": 586, "generic_tRNA_cys__L_c": -3, "gtp_c": -586, "thr__L_c": -14, "generic_tRNA_his__L_c": -4, "gly_c": -15, "leu__L_c": -30, "lys__L_c": -38, "for_c": 1, "phe__L_c": -10, "ala__L_c": -10, "FusA_mono": "-0.00405555555555556*mu", "met__L_c": -8, "tyr__L_c": -10, "InfB_mono": "-1.38888888888889e-5*mu", "generic_tRNA_ser__L_c": -15, "RNA_CLJU_c08100": -2e-08, "generic_tRNA_pro__L_c": -13, "Frr_mono": "-1.38888888888889e-5*mu", "gln__L_c": -5, "PrfA_mono": "-1.38888888888889e-5*mu", "generic_tRNA_leu__L_c": -30, "generic_tRNA_arg__L_c": -10, "atp_c": -586, "generic_tRNA_lys__L_c": -38, "asp__L_c": -20, "asn__L_c": -12, "generic_tRNA_val__L_c": -22, "his__L_c": -4, "generic_tRNA_gln__L_c": -5, "generic_tRNA_trp__L_c": -2, "generic_Tuf_gtp": "-0.00405555555555556*mu", "pi_c": 1172, "protein_CLJU_c08100": 1, "generic_tRNA_glu__L_c": -24, "h_c": 1172}, "id": "translation_CLJU_c08100", "gene_reaction_rule": ""}, {"name": "", "upper_bound": 1000.0, "lower_bound": 0.0, "metabolites": {"cys__L_c": -10, "h2o_c": -3517, "InfA_mono": "-1.38888888888889e-5*mu", "ile__L_c": -65, "generic_tRNA_asn__L_c": -35, "glu__L_c": -73, "generic_tRNA_phe__L_c": -40, "generic_InfC": "-1.38888888888889e-5*mu", "arg__L_c": -44, "generic_tRNA_thr__L_c": -47, "generic_tRNA_ala__L_c": -59, "protein_biomass": 98.02019399999999, "trp__L_c": -3, "val__L_c": -61, "generic_tRNA_gly_c": -75, "gdp_c": 1758, "generic_tRNA_met__L_c": -29, "Tig_mono": "-1.38888888888889e-5*mu", "generic_tRNA_ile__L_c": -65, "ribosome": "-0.0107562408223201*mu - 0.00420569016152717", "pro__L_c": -37, "generic_tRNA_tyr__L_c": -27, "ser__L_c": -40, "generic_tRNA_asp__L_c": -63, "generic_Def": "-1.38888888888889e-5*mu", "PrfC_mono": "-1.38888888888889e-5*mu", "adp_c": 1758, "generic_tRNA_cys__L_c": -10, "gtp_c": -1758, "thr__L_c": -47, "generic_tRNA_his__L_c": -12, "gly_c": -75, "leu__L_c": -62, "lys__L_c": -68, "for_c": 1, "phe__L_c": -40, "ala__L_c": -59, "FusA_mono": "-0.0121944444444444*mu", "met__L_c": -29, "tyr__L_c": -27, "InfB_mono": "-1.38888888888889e-5*mu", "generic_tRNA_ser__L_c": -40, "generic_tRNA_pro__L_c": -37, "Frr_mono": "-1.38888888888889e-5*mu", "gln__L_c": -29, "generic_RF": "-1.38888888888889e-5*mu", "generic_tRNA_leu__L_c": -62, "generic_tRNA_arg__L_c": -44, "atp_c": -1758, "RNA_CLJU_c08140": -2e-08, "generic_tRNA_lys__L_c": -68, "asp__L_c": -63, "asn__L_c": -35, "generic_tRNA_val__L_c": -61, "his__L_c": -12, "generic_tRNA_gln__L_c": -29, "protein_CLJU_c08140": 1, "generic_tRNA_trp__L_c": -3, "generic_Tuf_gtp": "-0.0121944444444444*mu", "pi_c": 3516, "generic_tRNA_glu__L_c": -73, "h_c": 3516}, "id": "translation_CLJU_c08140", "gene_reaction_rule": ""}, {"name": "", "upper_bound": 1000.0, "lower_bound": 0.0, "metabolites": {"h2o_c": -1417, "InfA_mono": "-1.38888888888889e-5*mu", "ile__L_c": -29, "generic_tRNA_asn__L_c": -8, "glu__L_c": -45, "RNA_CLJU_c08220": -2e-08, "generic_tRNA_phe__L_c": -7, "generic_InfC": "-1.38888888888889e-5*mu", "arg__L_c": -25, "generic_tRNA_thr__L_c": -15, "generic_tRNA_ala__L_c": -25, "protein_biomass": 40.496908999999995, "trp__L_c": -2, "val__L_c": -22, "generic_tRNA_pro__L_c": -16, "gdp_c": 708, "generic_tRNA_met__L_c": -10, "Tig_mono": "-1.38888888888889e-5*mu", "generic_tRNA_ile__L_c": -29, "ribosome": "-0.00433186490455213*mu - 0.00169375917767988", "pro__L_c": -16, "generic_tRNA_tyr__L_c": -8, "ser__L_c": -14, "generic_tRNA_asp__L_c": -21, "generic_Def": "-1.38888888888889e-5*mu", "PrfC_mono": "-1.38888888888889e-5*mu", "adp_c": 708, "gtp_c": -708, "thr__L_c": -15, "generic_tRNA_his__L_c": -5, "gly_c": -18, "leu__L_c": -39, "lys__L_c": -33, "for_c": 1, "phe__L_c": -7, "ala__L_c": -25, "FusA_mono": "-0.00490277777777778*mu", "generic_tRNA_gly_c": -18, "met__L_c": -10, "tyr__L_c": -8, "InfB_mono": "-1.38888888888889e-5*mu", "generic_tRNA_ser__L_c": -14, "Frr_mono": "-1.38888888888889e-5*mu", "gln__L_c": -12, "generic_RF": "-1.38888888888889e-5*mu", "generic_tRNA_leu__L_c": -39, "generic_tRNA_arg__L_c": -25, "atp_c": -708, "generic_tRNA_lys__L_c": -33, "asp__L_c": -21, "asn__L_c": -8, "protein_CLJU_c08220": 1, "generic_tRNA_val__L_c": -22, "his__L_c": -5, "generic_tRNA_gln__L_c": -12, "generic_tRNA_trp__L_c": -2, "generic_Tuf_gtp": "-0.00490277777777778*mu", "pi_c": 1416, "generic_tRNA_glu__L_c": -45, "h_c": 1416}, "id": "translation_CLJU_c08220", "gene_reaction_rule": ""}, {"name": "", "upper_bound": 1000.0, "lower_bound": 0.0, "metabolites": {"cys__L_c": -6, "h2o_c": -1981, "InfA_mono": "-1.38888888888889e-5*mu", "RNA_CLJU_c08270": -2e-08, "generic_tRNA_asn__L_c": -30, "glu__L_c": -37, "generic_tRNA_phe__L_c": -16, "generic_InfC": "-1.38888888888889e-5*mu", "arg__L_c": -20, "generic_tRNA_thr__L_c": -24, "generic_tRNA_ala__L_c": -40, "protein_biomass": 55.757608999999995, "trp__L_c": -11, "val__L_c": -27, "protein_CLJU_c08270": 1, "generic_tRNA_tyr__L_c": -22, "gdp_c": 990, "generic_tRNA_met__L_c": -12, "atp_c": -990, "generic_tRNA_ile__L_c": -34, "ribosome": "-0.00605726872246696*mu - 0.00236839207048458", "pro__L_c": -18, "generic_tRNA_pro__L_c": -18, "ile__L_c": -34, "ser__L_c": -27, "generic_tRNA_asp__L_c": -26, "generic_Def": "-1.38888888888889e-5*mu", "PrfC_mono": "-1.38888888888889e-5*mu", "adp_c": 990, "generic_tRNA_cys__L_c": -6, "gtp_c": -990, "thr__L_c": -24, "generic_tRNA_his__L_c": -11, "gly_c": -38, "leu__L_c": -42, "lys__L_c": -37, "for_c": 1, "phe__L_c": -16, "ala__L_c": -40, "FusA_mono": "-0.00686111111111111*mu", "generic_tRNA_gly_c": -38, "met__L_c": -12, "tyr__L_c": -22, "InfB_mono": "-1.38888888888889e-5*mu", "generic_tRNA_ser__L_c": -27, "Frr_mono": "-1.38888888888889e-5*mu", "gln__L_c": -17, "generic_RF": "-1.38888888888889e-5*mu", "generic_tRNA_leu__L_c": -42, "generic_tRNA_arg__L_c": -20, "Tig_mono": "-1.38888888888889e-5*mu", "generic_tRNA_lys__L_c": -37, "asp__L_c": -26, "asn__L_c": -30, "generic_tRNA_val__L_c": -27, "his__L_c": -11, "generic_tRNA_gln__L_c": -17, "generic_tRNA_trp__L_c": -11, "generic_Tuf_gtp": "-0.00686111111111111*mu", "pi_c": 1980, "generic_tRNA_glu__L_c": -37, "h_c": 1980}, "id": "translation_CLJU_c08270", "gene_reaction_rule": ""}, {"name": "", "upper_bound": 1000.0, "lower_bound": 0.0, "metabolites": {"cys__L_c": -5, "h2o_c": -1842, "InfA_mono": "-1.38888888888889e-5*mu", "ile__L_c": -53, "generic_tRNA_asn__L_c": -29, "glu__L_c": -16, "generic_tRNA_phe__L_c": -33, "Map_mono_mod_2:fe2": "-1.38888888888889e-5*mu", "generic_InfC": "-1.38888888888889e-5*mu", "arg__L_c": -12, "generic_tRNA_thr__L_c": -21, "generic_tRNA_ala__L_c": -48, "protein_biomass": 50.670556, "trp__L_c": -11, "val__L_c": -39, "generic_tRNA_pro__L_c": -18, "gdp_c": 920, "generic_tRNA_met__L_c": -15, "Tig_mono": "-1.38888888888889e-5*mu", "generic_tRNA_ile__L_c": -53, "ribosome": "-0.00562897699461576*mu - 0.00220093000489476", "pro__L_c": -18, "generic_tRNA_tyr__L_c": -17, "ser__L_c": -30, "generic_tRNA_asp__L_c": -3, "generic_Def": "-1.38888888888889e-5*mu", "PrfC_mono": "-1.38888888888889e-5*mu", "adp_c": 920, "generic_tRNA_cys__L_c": -5, "gtp_c": -920, "thr__L_c": -21, "generic_tRNA_his__L_c": -7, "gly_c": -33, "leu__L_c": -46, "lys__L_c": -19, "for_c": 1, "phe__L_c": -33, "ala__L_c": -48, "FusA_mono": "-0.006375*mu", "generic_tRNA_gly_c": -33, "met__L_c": -14, "tyr__L_c": -17, "InfB_mono": "-1.38888888888889e-5*mu", "generic_tRNA_ser__L_c": -30, "Frr_mono": "-1.38888888888889e-5*mu", "gln__L_c": -5, "PrfA_mono": "-1.38888888888889e-5*mu", "generic_tRNA_leu__L_c": -46, "generic_tRNA_arg__L_c": -12, "RNA_CLJU_c08330": -2e-08, "atp_c": -920, "generic_tRNA_lys__L_c": -19, "asp__L_c": -3, "asn__L_c": -29, "protein_CLJU_c08330": 1, "generic_tRNA_val__L_c": -39, "his__L_c": -7, "generic_tRNA_gln__L_c": -5, "generic_tRNA_trp__L_c": -11, "generic_Tuf_gtp": "-0.006375*mu", "pi_c": 1840, "generic_tRNA_glu__L_c": -16, "h_c": 1840}, "id": "translation_CLJU_c08330", "gene_reaction_rule": ""}, {"name": "", "upper_bound": 1000.0, "lower_bound": 0.0, "metabolites": {"cys__L_c": -5, "h2o_c": -957, "InfA_mono": "-1.38888888888889e-5*mu", "ile__L_c": -11, "generic_tRNA_asn__L_c": -20, "glu__L_c": -18, "generic_tRNA_phe__L_c": -16, "generic_InfC": "-1.38888888888889e-5*mu", "arg__L_c": -7, "generic_tRNA_thr__L_c": -11, "generic_tRNA_ala__L_c": -5, "protein_biomass": 27.497283999999997, "PrfC_mono": "-1.38888888888889e-5*mu", "val__L_c": -24, "generic_tRNA_tyr__L_c": -17, "gdp_c": 478, "generic_tRNA_met__L_c": -8, "Tig_mono": "-1.38888888888889e-5*mu", "generic_tRNA_ile__L_c": -11, "ribosome": "-0.00292462065589819*mu - 0.00114352667645619", "pro__L_c": -9, "generic_tRNA_gly_c": -17, "ser__L_c": -15, "generic_tRNA_asp__L_c": -13, "generic_Def": "-1.38888888888889e-5*mu", "adp_c": 478, "generic_tRNA_cys__L_c": -5, "gtp_c": -478, "thr__L_c": -11, "generic_tRNA_his__L_c": -4, "gly_c": -17, "generic_RF": "-1.38888888888889e-5*mu", "RNA_CLJU_c08380": -2e-08, "leu__L_c": -13, "lys__L_c": -20, "for_c": 1, "phe__L_c": -16, "ala__L_c": -5, "FusA_mono": "-0.00330555555555556*mu", "met__L_c": -8, "tyr__L_c": -17, "InfB_mono": "-1.38888888888889e-5*mu", "generic_tRNA_ser__L_c": -15, "generic_tRNA_pro__L_c": -9, "Frr_mono": "-1.38888888888889e-5*mu", "gln__L_c": -6, "protein_CLJU_c08380": 1, "generic_tRNA_leu__L_c": -13, "generic_tRNA_arg__L_c": -7, "atp_c": -478, "generic_tRNA_lys__L_c": -20, "asp__L_c": -13, "asn__L_c": -20, "generic_tRNA_val__L_c": -24, "his__L_c": -4, "generic_tRNA_gln__L_c": -6, "generic_Tuf_gtp": "-0.00330555555555556*mu", "pi_c": 956, "generic_tRNA_glu__L_c": -18, "h_c": 956}, "id": "translation_CLJU_c08380", "gene_reaction_rule": ""}, {"name": "", "upper_bound": 1000.0, "lower_bound": 0.0, "metabolites": {"cys__L_c": -2, "h2o_c": -637, "generic_tRNA_tyr__L_c": -5, "InfA_mono": "-1.38888888888889e-5*mu", "ile__L_c": -19, "generic_tRNA_asn__L_c": -8, "glu__L_c": -14, "generic_tRNA_phe__L_c": -4, "protein_CLJU_c08540": 1, "generic_InfC": "-1.38888888888889e-5*mu", "arg__L_c": -2, "generic_tRNA_thr__L_c": -3, "generic_tRNA_ala__L_c": -17, "protein_biomass": 17.163334, "PrfC_mono": "-1.38888888888889e-5*mu", "val__L_c": -11, "generic_tRNA_pro__L_c": -6, "gdp_c": 318, "generic_tRNA_met__L_c": -5, "Tig_mono": "-1.38888888888889e-5*mu", "generic_tRNA_ile__L_c": -19, "ribosome": "-0.00194566813509545*mu - 0.00076075624082232", "pro__L_c": -6, "generic_tRNA_gly_c": -12, "ser__L_c": -11, "generic_tRNA_asp__L_c": -4, "generic_Def": "-1.38888888888889e-5*mu", "adp_c": 318, "generic_tRNA_cys__L_c": -2, "gtp_c": -318, "thr__L_c": -3, "generic_tRNA_his__L_c": -2, "gly_c": -12, "leu__L_c": -15, "lys__L_c": -17, "for_c": 1, "phe__L_c": -4, "ala__L_c": -17, "FusA_mono": "-0.00219444444444444*mu", "met__L_c": -5, "tyr__L_c": -5, "InfB_mono": "-1.38888888888889e-5*mu", "generic_tRNA_ser__L_c": -11, "Frr_mono": "-1.38888888888889e-5*mu", "gln__L_c": -2, "generic_RF": "-1.38888888888889e-5*mu", "generic_tRNA_leu__L_c": -15, "generic_tRNA_arg__L_c": -2, "atp_c": -318, "generic_tRNA_lys__L_c": -17, "asp__L_c": -4, "asn__L_c": -8, "RNA_CLJU_c08540": -2e-08, "generic_tRNA_val__L_c": -11, "his__L_c": -2, "generic_tRNA_gln__L_c": -2, "generic_Tuf_gtp": "-0.00219444444444444*mu", "pi_c": 636, "generic_tRNA_glu__L_c": -14, "h_c": 636}, "id": "translation_CLJU_c08540", "gene_reaction_rule": ""}, {"name": "", "upper_bound": 1000.0, "lower_bound": 0.0, "metabolites": {"cys__L_c": -2, "h2o_c": -941, "InfA_mono": "-1.38888888888889e-5*mu", "ile__L_c": -19, "generic_tRNA_asn__L_c": -13, "glu__L_c": -25, "generic_tRNA_phe__L_c": -10, "generic_InfC": "-1.38888888888889e-5*mu", "arg__L_c": -9, "generic_tRNA_thr__L_c": -12, "generic_tRNA_ala__L_c": -13, "protein_biomass": 27.030208, "trp__L_c": -1, "val__L_c": -12, "generic_tRNA_gly_c": -15, "gdp_c": 470, "generic_tRNA_met__L_c": -6, "Tig_mono": "-1.38888888888889e-5*mu", "generic_tRNA_ile__L_c": -19, "ribosome": "-0.00287567302985805*mu - 0.0011243881546745", "pro__L_c": -3, "generic_tRNA_tyr__L_c": -9, "ser__L_c": -8, "generic_tRNA_asp__L_c": -17, "generic_Def": "-1.38888888888889e-5*mu", "PrfC_mono": "-1.38888888888889e-5*mu", "adp_c": 470, "generic_tRNA_cys__L_c": -2, "generic_tRNA_gln__L_c": -4, "thr__L_c": -12, "generic_tRNA_his__L_c": -3, "protein_CLJU_c08550": 1, "leu__L_c": -23, "lys__L_c": -31, "for_c": 1, "phe__L_c": -10, "ala__L_c": -13, "FusA_mono": "-0.00325*mu", "RNA_CLJU_c08550": -2e-08, "met__L_c": -6, "tyr__L_c": -9, "InfB_mono": "-1.38888888888889e-5*mu", "generic_tRNA_ser__L_c": -8, "generic_tRNA_pro__L_c": -3, "Frr_mono": "-1.38888888888889e-5*mu", "gln__L_c": -4, "PrfA_mono": "-1.38888888888889e-5*mu", "generic_tRNA_leu__L_c": -23, "generic_tRNA_arg__L_c": -9, "atp_c": -470, "generic_tRNA_lys__L_c": -31, "asp__L_c": -17, "asn__L_c": -13, "gly_c": -15, "generic_tRNA_val__L_c": -12, "his__L_c": -3, "gtp_c": -470, "generic_tRNA_trp__L_c": -1, "generic_Tuf_gtp": "-0.00325*mu", "pi_c": 940, "generic_tRNA_glu__L_c": -25, "h_c": 940}, "id": "translation_CLJU_c08550", "gene_reaction_rule": ""}, {"name": "", "upper_bound": 1000.0, "lower_bound": 0.0, "metabolites": {"cys__L_c": -13, "h2o_c": -1926, "generic_tRNA_tyr__L_c": -23, "InfA_mono": "-1.38888888888889e-5*mu", "ile__L_c": -50, "generic_tRNA_asn__L_c": -23, "glu__L_c": -30, "generic_tRNA_phe__L_c": -16, "Map_mono_mod_2:fe2": "-1.38888888888889e-5*mu", "generic_InfC": "-1.38888888888889e-5*mu", "arg__L_c": -20, "generic_tRNA_thr__L_c": -20, "RNA_CLJU_c08560": -2e-08, "generic_tRNA_ala__L_c": -32, "protein_biomass": 52.36505100000001, "PrfC_mono": "-1.38888888888889e-5*mu", "val__L_c": -40, "generic_tRNA_pro__L_c": -16, "gdp_c": 962, "generic_tRNA_met__L_c": -3, "Tig_mono": "-1.38888888888889e-5*mu", "generic_tRNA_ile__L_c": -50, "ribosome": "-0.00588595203132648*mu - 0.00230140724424865", "pro__L_c": -16, "generic_tRNA_gly_c": -44, "ser__L_c": -38, "generic_tRNA_asp__L_c": -31, "generic_Def": "-1.38888888888889e-5*mu", "adp_c": 962, "generic_tRNA_cys__L_c": -13, "gtp_c": -962, "thr__L_c": -20, "generic_tRNA_his__L_c": -5, "gly_c": -44, "leu__L_c": -35, "lys__L_c": -34, "for_c": 1, "phe__L_c": -16, "ala__L_c": -32, "FusA_mono": "-0.00666666666666667*mu", "met__L_c": -2, "tyr__L_c": -23, "InfB_mono": "-1.38888888888889e-5*mu", "generic_tRNA_ser__L_c": -38, "Frr_mono": "-1.38888888888889e-5*mu", "gln__L_c": -8, "generic_RF": "-1.38888888888889e-5*mu", "generic_tRNA_leu__L_c": -35, "generic_tRNA_arg__L_c": -20, "atp_c": -962, "generic_tRNA_lys__L_c": -34, "asp__L_c": -31, "asn__L_c": -23, "generic_tRNA_val__L_c": -40, "his__L_c": -5, "generic_tRNA_gln__L_c": -8, "protein_CLJU_c08560": 1, "generic_Tuf_gtp": "-0.00666666666666667*mu", "pi_c": 1924, "generic_tRNA_glu__L_c": -30, "h_c": 1924}, "id": "translation_CLJU_c08560", "gene_reaction_rule": ""}, {"name": "", "upper_bound": 1000.0, "lower_bound": 0.0, "metabolites": {"cys__L_c": -8, "h2o_c": -1326, "InfA_mono": "-1.38888888888889e-5*mu", "ile__L_c": -20, "generic_tRNA_asn__L_c": -14, "glu__L_c": -21, "generic_tRNA_phe__L_c": -18, "Map_mono_mod_2:fe2": "-1.38888888888889e-5*mu", "generic_InfC": "-1.38888888888889e-5*mu", "arg__L_c": -3, "generic_tRNA_thr__L_c": -14, "generic_tRNA_ala__L_c": -19, "protein_biomass": 35.976103, "PrfC_mono": "-1.38888888888889e-5*mu", "val__L_c": -35, "generic_tRNA_gly_c": -37, "RNA_CLJU_c08570": -2e-08, "gdp_c": 662, "generic_tRNA_met__L_c": -14, "Tig_mono": "-1.38888888888889e-5*mu", "generic_tRNA_ile__L_c": -20, "ribosome": "-0.00405041605482134*mu - 0.00158371267743514", "pro__L_c": -10, "protein_CLJU_c08570": 1, "generic_tRNA_tyr__L_c": -13, "ser__L_c": -16, "generic_tRNA_asp__L_c": -21, "generic_Def": "-1.38888888888889e-5*mu", "adp_c": 662, "generic_tRNA_cys__L_c": -8, "gtp_c": -662, "thr__L_c": -14, "generic_tRNA_his__L_c": -4, "gly_c": -37, "leu__L_c": -26, "lys__L_c": -35, "for_c": 1, "phe__L_c": -18, "ala__L_c": -19, "FusA_mono": "-0.00458333333333333*mu", "met__L_c": -13, "tyr__L_c": -13, "InfB_mono": "-1.38888888888889e-5*mu", "generic_tRNA_ser__L_c": -16, "generic_tRNA_pro__L_c": -10, "Frr_mono": "-1.38888888888889e-5*mu", "gln__L_c": -3, "PrfA_mono": "-1.38888888888889e-5*mu", "generic_tRNA_leu__L_c": -26, "generic_tRNA_arg__L_c": -3, "atp_c": -662, "generic_tRNA_lys__L_c": -35, "asp__L_c": -21, "asn__L_c": -14, "generic_tRNA_val__L_c": -35, "his__L_c": -4, "generic_tRNA_gln__L_c": -3, "generic_Tuf_gtp": "-0.00458333333333333*mu", "pi_c": 1324, "generic_tRNA_glu__L_c": -21, "h_c": 1324}, "id": "translation_CLJU_c08570", "gene_reaction_rule": ""}, {"name": "", "upper_bound": 1000.0, "lower_bound": 0.0, "metabolites": {"cys__L_c": -5, "h2o_c": -817, "InfA_mono": "-1.38888888888889e-5*mu", "ile__L_c": -27, "generic_tRNA_asn__L_c": -7, "glu__L_c": -18, "generic_tRNA_phe__L_c": -5, "generic_InfC": "-1.38888888888889e-5*mu", "arg__L_c": -5, "generic_tRNA_thr__L_c": -5, "generic_tRNA_ala__L_c": -8, "protein_biomass": 22.690654999999996, "trp__L_c": -1, "val__L_c": -20, "generic_tRNA_tyr__L_c": -6, "gdp_c": 408, "generic_tRNA_met__L_c": -4, "Tig_mono": "-1.38888888888889e-5*mu", "generic_tRNA_ile__L_c": -27, "ribosome": "-0.00249632892804699*mu - 0.000976064610866373", "pro__L_c": -7, "RNA_CLJU_c08580": -2e-08, "generic_tRNA_gly_c": -15, "ser__L_c": -15, "generic_tRNA_asp__L_c": -10, "generic_Def": "-1.38888888888889e-5*mu", "PrfC_mono": "-1.38888888888889e-5*mu", "adp_c": 408, "generic_tRNA_cys__L_c": -5, "gtp_c": -408, "thr__L_c": -5, "generic_tRNA_his__L_c": -6, "gly_c": -15, "leu__L_c": -15, "lys__L_c": -21, "for_c": 1, "phe__L_c": -5, "ala__L_c": -8, "FusA_mono": "-0.00281944444444444*mu", "met__L_c": -4, "tyr__L_c": -6, "InfB_mono": "-1.38888888888889e-5*mu", "generic_tRNA_ser__L_c": -15, "generic_tRNA_pro__L_c": -7, "Frr_mono": "-1.38888888888889e-5*mu", "gln__L_c": -4, "generic_RF": "-1.38888888888889e-5*mu", "generic_tRNA_leu__L_c": -15, "generic_tRNA_arg__L_c": -5, "atp_c": -408, "generic_tRNA_lys__L_c": -21, "asp__L_c": -10, "asn__L_c": -7, "generic_tRNA_val__L_c": -20, "his__L_c": -6, "generic_tRNA_gln__L_c": -4, "protein_CLJU_c08580": 1, "generic_tRNA_trp__L_c": -1, "generic_Tuf_gtp": "-0.00281944444444444*mu", "pi_c": 816, "generic_tRNA_glu__L_c": -18, "h_c": 816}, "id": "translation_CLJU_c08580", "gene_reaction_rule": ""}, {"name": "", "upper_bound": 1000.0, "lower_bound": 0.0, "metabolites": {"cys__L_c": -10, "h2o_c": -1997, "InfA_mono": "-1.38888888888889e-5*mu", "ile__L_c": -44, "generic_tRNA_asn__L_c": -27, "glu__L_c": -33, "generic_tRNA_phe__L_c": -23, "generic_InfC": "-1.38888888888889e-5*mu", "arg__L_c": -15, "generic_tRNA_thr__L_c": -20, "generic_tRNA_ala__L_c": -34, "protein_biomass": 55.543137, "trp__L_c": -2, "val__L_c": -47, "generic_tRNA_pro__L_c": -14, "gdp_c": 998, "generic_tRNA_met__L_c": -13, "Tig_mono": "-1.38888888888889e-5*mu", "generic_tRNA_ile__L_c": -44, "ribosome": "-0.0061062163485071*mu - 0.00238753059226628", "pro__L_c": -14, "generic_tRNA_tyr__L_c": -17, "protein_CLJU_c08590": 1, "ser__L_c": -27, "generic_tRNA_asp__L_c": -40, "generic_Def": "-1.38888888888889e-5*mu", "PrfC_mono": "-1.38888888888889e-5*mu", "adp_c": 998, "generic_tRNA_cys__L_c": -10, "gtp_c": -998, "thr__L_c": -20, "generic_tRNA_his__L_c": -9, "gly_c": -35, "leu__L_c": -30, "lys__L_c": -51, "generic_tRNA_glu__L_c": -33, "phe__L_c": -23, "ala__L_c": -34, "FusA_mono": "-0.00691666666666667*mu", "generic_tRNA_gly_c": -35, "met__L_c": -13, "tyr__L_c": -17, "InfB_mono": "-1.38888888888889e-5*mu", "generic_tRNA_ser__L_c": -27, "Frr_mono": "-1.38888888888889e-5*mu", "gln__L_c": -8, "PrfA_mono": "-1.38888888888889e-5*mu", "generic_tRNA_leu__L_c": -30, "generic_tRNA_arg__L_c": -15, "atp_c": -998, "generic_tRNA_lys__L_c": -51, "asp__L_c": -40, "asn__L_c": -27, "for_c": 1, "generic_tRNA_val__L_c": -47, "his__L_c": -9, "generic_tRNA_gln__L_c": -8, "RNA_CLJU_c08590": -2e-08, "generic_tRNA_trp__L_c": -2, "generic_Tuf_gtp": "-0.00691666666666667*mu", "pi_c": 1996, "h_c": 1996}, "id": "translation_CLJU_c08590", "gene_reaction_rule": ""}, {"name": "", "upper_bound": 1000.0, "lower_bound": 0.0, "metabolites": {"cys__L_c": -10, "h2o_c": -1653, "InfA_mono": "-1.38888888888889e-5*mu", "ile__L_c": -35, "generic_tRNA_asn__L_c": -19, "glu__L_c": -28, "RNA_CLJU_c08600": -2e-08, "generic_tRNA_phe__L_c": -20, "generic_InfC": "-1.38888888888889e-5*mu", "arg__L_c": -7, "generic_tRNA_thr__L_c": -18, "generic_tRNA_ala__L_c": -27, "protein_biomass": 45.05509299999999, "trp__L_c": -2, "val__L_c": -29, "generic_tRNA_gly_c": -43, "gdp_c": 826, "generic_tRNA_met__L_c": -9, "atp_c": -826, "generic_tRNA_ile__L_c": -35, "ribosome": "-0.00505384238864415*mu - 0.00197605237395986", "pro__L_c": -15, "generic_tRNA_tyr__L_c": -17, "ser__L_c": -25, "generic_tRNA_asp__L_c": -27, "generic_Def": "-1.38888888888889e-5*mu", "protein_CLJU_c08600": 1, "adp_c": 826, "generic_tRNA_cys__L_c": -10, "gtp_c": -826, "thr__L_c": -18, "generic_tRNA_his__L_c": -2, "gly_c": -43, "leu__L_c": -29, "lys__L_c": -45, "generic_tRNA_glu__L_c": -28, "phe__L_c": -20, "ala__L_c": -27, "FusA_mono": "-0.00572222222222222*mu", "met__L_c": -9, "tyr__L_c": -17, "InfB_mono": "-1.38888888888889e-5*mu", "generic_tRNA_ser__L_c": -25, "PrfC_mono": "-1.38888888888889e-5*mu", "generic_tRNA_pro__L_c": -15, "Frr_mono": "-1.38888888888889e-5*mu", "gln__L_c": -6, "generic_RF": "-1.38888888888889e-5*mu", "generic_tRNA_leu__L_c": -29, "generic_tRNA_arg__L_c": -7, "Tig_mono": "-1.38888888888889e-5*mu", "generic_tRNA_lys__L_c": -45, "asp__L_c": -27, "asn__L_c": -19, "for_c": 1, "generic_tRNA_val__L_c": -29, "his__L_c": -2, "generic_tRNA_gln__L_c": -6, "generic_tRNA_trp__L_c": -2, "generic_Tuf_gtp": "-0.00572222222222222*mu", "pi_c": 1652, "h_c": 1652}, "id": "translation_CLJU_c08600", "gene_reaction_rule": ""}, {"name": "", "upper_bound": 1000.0, "lower_bound": 0.0, "metabolites": {"cys__L_c": -3, "h2o_c": -1461, "InfA_mono": "-1.38888888888889e-5*mu", "ile__L_c": -23, "generic_tRNA_asn__L_c": -11, "glu__L_c": -32, "generic_tRNA_phe__L_c": -17, "generic_InfC": "-1.38888888888889e-5*mu", "arg__L_c": -9, "generic_tRNA_thr__L_c": -22, "generic_tRNA_ala__L_c": -21, "protein_biomass": 40.796147999999995, "trp__L_c": -5, "val__L_c": -33, "generic_tRNA_tyr__L_c": -21, "gdp_c": 730, "generic_tRNA_met__L_c": -12, "atp_c": -730, "generic_tRNA_ile__L_c": -23, "ribosome": "-0.00446647087616251*mu - 0.00174639011257954", "pro__L_c": -12, "protein_CLJU_c08740": 1, "ser__L_c": -18, "generic_tRNA_asp__L_c": -20, "generic_Def": "-1.38888888888889e-5*mu", "PrfC_mono": "-1.38888888888889e-5*mu", "for_c": 1, "generic_tRNA_cys__L_c": -3, "gtp_c": -730, "thr__L_c": -22, "generic_tRNA_his__L_c": -2, "gly_c": -36, "PrfA_mono": "-1.38888888888889e-5*mu", "leu__L_c": -28, "lys__L_c": -36, "adp_c": 730, "phe__L_c": -17, "ala__L_c": -21, "FusA_mono": "-0.00505555555555556*mu", "generic_tRNA_gly_c": -36, "met__L_c": -12, "tyr__L_c": -21, "InfB_mono": "-1.38888888888889e-5*mu", "generic_tRNA_ser__L_c": -18, "generic_tRNA_pro__L_c": -12, "Frr_mono": "-1.38888888888889e-5*mu", "gln__L_c": -4, "RNA_CLJU_c08740": -2e-08, "generic_tRNA_leu__L_c": -28, "generic_tRNA_arg__L_c": -9, "Tig_mono": "-1.38888888888889e-5*mu", "generic_tRNA_lys__L_c": -36, "asp__L_c": -20, "asn__L_c": -11, "generic_tRNA_val__L_c": -33, "his__L_c": -2, "generic_tRNA_gln__L_c": -4, "generic_tRNA_trp__L_c": -5, "generic_Tuf_gtp": "-0.00505555555555556*mu", "pi_c": 1460, "generic_tRNA_glu__L_c": -32, "h_c": 1460}, "id": "translation_CLJU_c08740", "gene_reaction_rule": ""}, {"name": "", "upper_bound": 1000.0, "lower_bound": 0.0, "metabolites": {"cys__L_c": -8, "h2o_c": -1814, "RNA_CLJU_c08880": -2e-08, "InfA_mono": "-1.38888888888889e-5*mu", "ile__L_c": -62, "generic_tRNA_asn__L_c": -17, "glu__L_c": -10, "generic_tRNA_phe__L_c": -23, "Map_mono_mod_2:fe2": "-1.38888888888889e-5*mu", "generic_InfC": "-1.38888888888889e-5*mu", "arg__L_c": -8, "generic_tRNA_thr__L_c": -35, "generic_tRNA_ala__L_c": -27, "protein_biomass": 49.232611000000006, "trp__L_c": -3, "val__L_c": -42, "generic_tRNA_pro__L_c": -13, "gdp_c": 906, "generic_tRNA_met__L_c": -14, "atp_c": -906, "generic_tRNA_ile__L_c": -62, "ribosome": "-0.00554331864904552*mu - 0.0021674375917768", "pro__L_c": -13, "generic_tRNA_tyr__L_c": -19, "ser__L_c": -42, "generic_tRNA_asp__L_c": -6, "generic_Def": "-1.38888888888889e-5*mu", "PrfC_mono": "-1.38888888888889e-5*mu", "adp_c": 906, "protein_CLJU_c08880": 1, "thr__L_c": -35, "generic_tRNA_his__L_c": -3, "gly_c": -33, "leu__L_c": -54, "lys__L_c": -26, "generic_tRNA_cys__L_c": -8, "phe__L_c": -23, "ala__L_c": -27, "FusA_mono": "-0.00627777777777778*mu", "generic_tRNA_gly_c": -33, "met__L_c": -13, "tyr__L_c": -19, "InfB_mono": "-1.38888888888889e-5*mu", "generic_tRNA_ser__L_c": -42, "Frr_mono": "-1.38888888888889e-5*mu", "gln__L_c": -8, "generic_RF": "-1.38888888888889e-5*mu", "generic_tRNA_leu__L_c": -54, "gtp_c": -906, "generic_tRNA_arg__L_c": -8, "Tig_mono": "-1.38888888888889e-5*mu", "generic_tRNA_lys__L_c": -26, "asp__L_c": -6, "asn__L_c": -17, "for_c": 1, "generic_tRNA_val__L_c": -42, "his__L_c": -3, "generic_tRNA_gln__L_c": -8, "generic_tRNA_trp__L_c": -3, "generic_Tuf_gtp": "-0.00627777777777778*mu", "pi_c": 1812, "generic_tRNA_glu__L_c": -10, "h_c": 1812}, "id": "translation_CLJU_c08880", "gene_reaction_rule": ""}, {"name": "", "upper_bound": 1000.0, "lower_bound": 0.0, "metabolites": {"cys__L_c": -5, "h2o_c": -2002, "InfA_mono": "-1.38888888888889e-5*mu", "ile__L_c": -60, "generic_tRNA_asn__L_c": -32, "glu__L_c": -25, "generic_tRNA_phe__L_c": -35, "Map_mono_mod_2:fe2": "-1.38888888888889e-5*mu", "generic_InfC": "-1.38888888888889e-5*mu", "arg__L_c": -16, "generic_tRNA_thr__L_c": -19, "generic_tRNA_ala__L_c": -18, "protein_biomass": 58.536398, "trp__L_c": -6, "val__L_c": -39, "generic_tRNA_pro__L_c": -13, "gdp_c": 1000, "generic_tRNA_met__L_c": -14, "atp_c": -1000, "generic_tRNA_ile__L_c": -60, "ribosome": "-0.00611845325501713*mu - 0.0023923152227117", "pro__L_c": -13, "generic_tRNA_tyr__L_c": -34, "ser__L_c": -31, "generic_tRNA_asp__L_c": -25, "generic_Def": "-1.38888888888889e-5*mu", "PrfC_mono": "-1.38888888888889e-5*mu", "adp_c": 1000, "generic_tRNA_cys__L_c": -5, "gtp_c": -1000, "thr__L_c": -19, "generic_tRNA_his__L_c": -5, "gly_c": -22, "RNA_CLJU_c08890": -2e-08, "leu__L_c": -42, "lys__L_c": -54, "for_c": 1, "phe__L_c": -35, "protein_CLJU_c08890": 1, "ala__L_c": -18, "FusA_mono": "-0.00693055555555556*mu", "generic_tRNA_gly_c": -22, "met__L_c": -13, "tyr__L_c": -34, "InfB_mono": "-1.38888888888889e-5*mu", "generic_tRNA_ser__L_c": -31, "Frr_mono": "-1.38888888888889e-5*mu", "gln__L_c": -5, "generic_RF": "-1.38888888888889e-5*mu", "generic_tRNA_leu__L_c": -42, "generic_tRNA_arg__L_c": -16, "Tig_mono": "-1.38888888888889e-5*mu", "generic_tRNA_lys__L_c": -54, "asp__L_c": -25, "asn__L_c": -32, "generic_tRNA_val__L_c": -39, "his__L_c": -5, "generic_tRNA_gln__L_c": -5, "generic_tRNA_trp__L_c": -6, "generic_Tuf_gtp": "-0.00693055555555556*mu", "pi_c": 2000, "generic_tRNA_glu__L_c": -25, "h_c": 2000}, "id": "translation_CLJU_c08890", "gene_reaction_rule": ""}, {"name": "", "upper_bound": 1000.0, "lower_bound": 0.0, "metabolites": {"cys__L_c": -16, "h2o_c": -2857, "pro__L_c": -37, "InfA_mono": "-1.38888888888889e-5*mu", "ile__L_c": -40, "generic_tRNA_asn__L_c": -41, "glu__L_c": -59, "generic_tRNA_phe__L_c": -16, "generic_InfC": "-1.38888888888889e-5*mu", "arg__L_c": -31, "generic_tRNA_thr__L_c": -37, "generic_tRNA_ala__L_c": -52, "protein_biomass": 79.59938399999999, "trp__L_c": -11, "val__L_c": -59, "generic_tRNA_gly_c": -60, "gdp_c": 1428, "generic_tRNA_met__L_c": -22, "atp_c": -1428, "generic_tRNA_ile__L_c": -40, "ribosome": "-0.00873715124816446*mu - 0.00341622613803231", "RNA_CLJU_c08930": -2e-08, "generic_tRNA_tyr__L_c": -34, "ser__L_c": -30, "generic_tRNA_asp__L_c": -37, "generic_Def": "-1.38888888888889e-5*mu", "PrfC_mono": "-1.38888888888889e-5*mu", "adp_c": 1428, "generic_tRNA_cys__L_c": -16, "gtp_c": -1428, "thr__L_c": -37, "generic_tRNA_his__L_c": -9, "gly_c": -60, "leu__L_c": -49, "lys__L_c": -58, "for_c": 1, "phe__L_c": -16, "protein_CLJU_c08930": 1, "ala__L_c": -52, "FusA_mono": "-0.00990277777777778*mu", "met__L_c": -22, "tyr__L_c": -34, "InfB_mono": "-1.38888888888889e-5*mu", "generic_tRNA_ser__L_c": -30, "generic_tRNA_pro__L_c": -37, "Frr_mono": "-1.38888888888889e-5*mu", "gln__L_c": -16, "generic_RF": "-1.38888888888889e-5*mu", "generic_tRNA_leu__L_c": -49, "generic_tRNA_arg__L_c": -31, "Tig_mono": "-1.38888888888889e-5*mu", "generic_tRNA_lys__L_c": -58, "asp__L_c": -37, "asn__L_c": -41, "generic_tRNA_val__L_c": -59, "his__L_c": -9, "generic_tRNA_gln__L_c": -16, "generic_tRNA_trp__L_c": -11, "generic_Tuf_gtp": "-0.00990277777777778*mu", "pi_c": 2856, "generic_tRNA_glu__L_c": -59, "h_c": 2856}, "id": "translation_CLJU_c08930", "gene_reaction_rule": ""}, {"name": "", "upper_bound": 1000.0, "lower_bound": 0.0, "metabolites": {"cys__L_c": -4, "h2o_c": -1353, "InfA_mono": "-1.38888888888889e-5*mu", "ile__L_c": -26, "generic_tRNA_asn__L_c": -26, "glu__L_c": -16, "generic_tRNA_phe__L_c": -12, "generic_InfC": "-1.38888888888889e-5*mu", "arg__L_c": -7, "generic_tRNA_thr__L_c": -20, "protein_CLJU_c08950": 1, "generic_tRNA_ala__L_c": -28, "protein_biomass": 37.493047999999995, "trp__L_c": -5, "val__L_c": -29, "generic_tRNA_tyr__L_c": -14, "gdp_c": 676, "generic_tRNA_met__L_c": -9, "atp_c": -676, "generic_tRNA_ile__L_c": -26, "ribosome": "-0.00413607440039158*mu - 0.00161720509055311", "pro__L_c": -9, "generic_tRNA_gly_c": -25, "RNA_CLJU_c08950": -2e-08, "ser__L_c": -16, "generic_tRNA_asp__L_c": -24, "generic_Def": "-1.38888888888889e-5*mu", "PrfC_mono": "-1.38888888888889e-5*mu", "adp_c": 676, "generic_tRNA_cys__L_c": -4, "gtp_c": -676, "thr__L_c": -20, "generic_tRNA_his__L_c": -1, "gly_c": -25, "leu__L_c": -16, "lys__L_c": -38, "for_c": 1, "phe__L_c": -12, "ala__L_c": -28, "FusA_mono": "-0.00468055555555556*mu", "met__L_c": -9, "tyr__L_c": -14, "InfB_mono": "-1.38888888888889e-5*mu", "generic_tRNA_ser__L_c": -16, "generic_tRNA_pro__L_c": -9, "Frr_mono": "-1.38888888888889e-5*mu", "gln__L_c": -13, "PrfA_mono": "-1.38888888888889e-5*mu", "generic_tRNA_leu__L_c": -16, "generic_tRNA_arg__L_c": -7, "Tig_mono": "-1.38888888888889e-5*mu", "generic_tRNA_lys__L_c": -38, "asp__L_c": -24, "asn__L_c": -26, "generic_tRNA_val__L_c": -29, "his__L_c": -1, "generic_tRNA_gln__L_c": -13, "generic_tRNA_trp__L_c": -5, "generic_Tuf_gtp": "-0.00468055555555556*mu", "pi_c": 1352, "generic_tRNA_glu__L_c": -16, "h_c": 1352}, "id": "translation_CLJU_c08950", "gene_reaction_rule": ""}, {"name": "", "upper_bound": 1000.0, "lower_bound": 0.0, "metabolites": {"cys__L_c": -7, "h2o_c": -1585, "InfA_mono": "-1.38888888888889e-5*mu", "ile__L_c": -56, "generic_tRNA_asn__L_c": -16, "glu__L_c": -19, "protein_CLJU_c08970": 1, "generic_tRNA_phe__L_c": -20, "generic_InfC": "-1.38888888888889e-5*mu", "arg__L_c": -6, "generic_tRNA_thr__L_c": -17, "generic_tRNA_ala__L_c": -29, "protein_biomass": 42.201419, "PrfC_mono": "-1.38888888888889e-5*mu", "val__L_c": -34, "generic_tRNA_tyr__L_c": -6, "gdp_c": 792, "generic_tRNA_met__L_c": -14, "Tig_mono": "-1.38888888888889e-5*mu", "generic_tRNA_ile__L_c": -56, "ribosome": "-0.00484581497797357*mu - 0.00189471365638767", "pro__L_c": -7, "generic_tRNA_pro__L_c": -7, "ser__L_c": -32, "generic_tRNA_asp__L_c": -7, "generic_Def": "-1.38888888888889e-5*mu", "adp_c": 792, "RNA_CLJU_c08970": -2e-08, "gtp_c": -792, "thr__L_c": -17, "generic_tRNA_his__L_c": -2, "gly_c": -36, "leu__L_c": -59, "lys__L_c": -25, "generic_tRNA_glu__L_c": -19, "phe__L_c": -20, "ala__L_c": -29, "FusA_mono": "-0.00548611111111111*mu", "generic_tRNA_gly_c": -36, "met__L_c": -14, "tyr__L_c": -6, "InfB_mono": "-1.38888888888889e-5*mu", "generic_tRNA_ser__L_c": -32, "Frr_mono": "-1.38888888888889e-5*mu", "gln__L_c": -4, "generic_RF": "-1.38888888888889e-5*mu", "generic_tRNA_leu__L_c": -59, "generic_tRNA_arg__L_c": -6, "atp_c": -792, "generic_tRNA_lys__L_c": -25, "asp__L_c": -7, "asn__L_c": -16, "for_c": 1, "generic_tRNA_cys__L_c": -7, "generic_tRNA_val__L_c": -34, "his__L_c": -2, "generic_tRNA_gln__L_c": -4, "generic_Tuf_gtp": "-0.00548611111111111*mu", "pi_c": 1584, "h_c": 1584}, "id": "translation_CLJU_c08970", "gene_reaction_rule": ""}, {"name": "", "upper_bound": 1000.0, "lower_bound": 0.0, "metabolites": {"cys__L_c": -9, "h2o_c": -2042, "pro__L_c": -14, "InfA_mono": "-1.38888888888889e-5*mu", "ile__L_c": -42, "generic_tRNA_asn__L_c": -28, "glu__L_c": -48, "tyr__L_c": -14, "generic_tRNA_phe__L_c": -17, "Map_mono_mod_2:fe2": "-1.38888888888889e-5*mu", "generic_InfC": "-1.38888888888889e-5*mu", "arg__L_c": -12, "generic_tRNA_thr__L_c": -29, "generic_tRNA_ala__L_c": -45, "protein_biomass": 55.795564, "trp__L_c": -1, "val__L_c": -46, "generic_tRNA_tyr__L_c": -14, "gdp_c": 1020, "generic_tRNA_met__L_c": -8, "atp_c": -1020, "generic_tRNA_ile__L_c": -42, "ribosome": "-0.00624082232011748*mu - 0.00244016152716593", "protein_CLJU_c09050": 1, "generic_tRNA_gly_c": -35, "ser__L_c": -30, "generic_tRNA_asp__L_c": -29, "generic_Def": "-1.38888888888889e-5*mu", "PrfC_mono": "-1.38888888888889e-5*mu", "adp_c": 1020, "generic_tRNA_cys__L_c": -9, "gtp_c": -1020, "thr__L_c": -29, "generic_tRNA_his__L_c": -12, "gly_c": -35, "leu__L_c": -32, "lys__L_c": -47, "for_c": 1, "phe__L_c": -17, "ala__L_c": -45, "FusA_mono": "-0.00706944444444445*mu", "met__L_c": -7, "RNA_CLJU_c09050": -2e-08, "InfB_mono": "-1.38888888888889e-5*mu", "generic_tRNA_ser__L_c": -30, "generic_tRNA_pro__L_c": -14, "Frr_mono": "-1.38888888888889e-5*mu", "gln__L_c": -12, "generic_RF": "-1.38888888888889e-5*mu", "generic_tRNA_leu__L_c": -32, "generic_tRNA_arg__L_c": -12, "Tig_mono": "-1.38888888888889e-5*mu", "generic_tRNA_lys__L_c": -47, "asp__L_c": -29, "asn__L_c": -28, "generic_tRNA_val__L_c": -46, "his__L_c": -12, "generic_tRNA_gln__L_c": -12, "generic_tRNA_trp__L_c": -1, "generic_Tuf_gtp": "-0.00706944444444445*mu", "pi_c": 2040, "generic_tRNA_glu__L_c": -48, "h_c": 2040}, "id": "translation_CLJU_c09050", "gene_reaction_rule": ""}, {"name": "", "upper_bound": 1000.0, "lower_bound": 0.0, "metabolites": {"cys__L_c": -7, "h2o_c": -1686, "InfA_mono": "-1.38888888888889e-5*mu", "ile__L_c": -42, "generic_tRNA_asn__L_c": -19, "glu__L_c": -30, "generic_tRNA_phe__L_c": -15, "RNA_CLJU_c09060": -2e-08, "Map_mono_mod_2:fe2": "-1.38888888888889e-5*mu", "generic_InfC": "-1.38888888888889e-5*mu", "arg__L_c": -11, "generic_tRNA_thr__L_c": -26, "generic_tRNA_ala__L_c": -39, "protein_biomass": 45.496809999999996, "trp__L_c": -2, "val__L_c": -36, "generic_tRNA_tyr__L_c": -11, "gdp_c": 842, "generic_tRNA_met__L_c": -15, "atp_c": -842, "generic_tRNA_ile__L_c": -42, "ribosome": "-0.00515173764072442*mu - 0.00201432941752325", "pro__L_c": -14, "generic_tRNA_pro__L_c": -14, "ser__L_c": -21, "generic_tRNA_asp__L_c": -21, "generic_Def": "-1.38888888888889e-5*mu", "PrfC_mono": "-1.38888888888889e-5*mu", "adp_c": 842, "generic_tRNA_cys__L_c": -7, "gtp_c": -842, "thr__L_c": -26, "generic_tRNA_his__L_c": -9, "gly_c": -39, "leu__L_c": -22, "lys__L_c": -35, "for_c": 1, "phe__L_c": -15, "ala__L_c": -39, "FusA_mono": "-0.00583333333333333*mu", "generic_tRNA_gly_c": -39, "protein_CLJU_c09060": 1, "met__L_c": -14, "tyr__L_c": -11, "InfB_mono": "-1.38888888888889e-5*mu", "generic_tRNA_ser__L_c": -21, "Frr_mono": "-1.38888888888889e-5*mu", "gln__L_c": -7, "generic_RF": "-1.38888888888889e-5*mu", "generic_tRNA_leu__L_c": -22, "generic_tRNA_arg__L_c": -11, "Tig_mono": "-1.38888888888889e-5*mu", "generic_tRNA_lys__L_c": -35, "asp__L_c": -21, "asn__L_c": -19, "generic_tRNA_val__L_c": -36, "his__L_c": -9, "generic_tRNA_gln__L_c": -7, "generic_tRNA_trp__L_c": -2, "generic_Tuf_gtp": "-0.00583333333333333*mu", "pi_c": 1684, "generic_tRNA_glu__L_c": -30, "h_c": 1684}, "id": "translation_CLJU_c09060", "gene_reaction_rule": ""}, {"name": "", "upper_bound": 1000.0, "lower_bound": 0.0, "metabolites": {"cys__L_c": -4, "h2o_c": -657, "InfA_mono": "-1.38888888888889e-5*mu", "ile__L_c": -24, "generic_tRNA_asn__L_c": -9, "glu__L_c": -14, "generic_tRNA_phe__L_c": -7, "generic_InfC": "-1.38888888888889e-5*mu", "arg__L_c": -5, "generic_tRNA_thr__L_c": -7, "generic_tRNA_ala__L_c": -12, "protein_biomass": 18.233031, "PrfC_mono": "-1.38888888888889e-5*mu", "val__L_c": -8, "generic_tRNA_tyr__L_c": -4, "gdp_c": 328, "generic_tRNA_met__L_c": -5, "atp_c": -328, "generic_tRNA_ile__L_c": -24, "ribosome": "-0.00200685266764562*mu - 0.000784679393049437", "pro__L_c": -5, "generic_tRNA_gly_c": -10, "ser__L_c": -12, "generic_tRNA_asp__L_c": -12, "generic_Def": "-1.38888888888889e-5*mu", "for_c": 1, "generic_tRNA_cys__L_c": -4, "gtp_c": -328, "thr__L_c": -7, "generic_tRNA_his__L_c": -3, "gly_c": -10, "leu__L_c": -4, "lys__L_c": -18, "adp_c": 328, "phe__L_c": -7, "protein_CLJU_c09070": 1, "ala__L_c": -12, "FusA_mono": "-0.00226388888888889*mu", "RNA_CLJU_c09070": -2e-08, "met__L_c": -5, "tyr__L_c": -4, "InfB_mono": "-1.38888888888889e-5*mu", "generic_tRNA_ser__L_c": -12, "generic_tRNA_pro__L_c": -5, "Frr_mono": "-1.38888888888889e-5*mu", "gln__L_c": -1, "generic_tRNA_leu__L_c": -4, "generic_tRNA_arg__L_c": -5, "Tig_mono": "-1.38888888888889e-5*mu", "generic_tRNA_lys__L_c": -18, "asp__L_c": -12, "asn__L_c": -9, "PrfB_mono": "-1.38888888888889e-5*mu", "generic_tRNA_val__L_c": -8, "his__L_c": -3, "generic_tRNA_gln__L_c": -1, "generic_Tuf_gtp": "-0.00226388888888889*mu", "pi_c": 656, "generic_tRNA_glu__L_c": -14, "h_c": 656}, "id": "translation_CLJU_c09070", "gene_reaction_rule": ""}, {"name": "", "upper_bound": 1000.0, "lower_bound": 0.0, "metabolites": {"cys__L_c": -1, "h2o_c": -1417, "InfA_mono": "-1.38888888888889e-5*mu", "ile__L_c": -30, "generic_tRNA_asn__L_c": -16, "glu__L_c": -28, "generic_tRNA_phe__L_c": -11, "generic_InfC": "-1.38888888888889e-5*mu", "arg__L_c": -13, "generic_tRNA_thr__L_c": -11, "generic_tRNA_ala__L_c": -30, "protein_biomass": 38.55066299999999, "trp__L_c": -3, "val__L_c": -26, "RNA_CLJU_c09080": -2e-08, "generic_tRNA_tyr__L_c": -11, "gdp_c": 708, "generic_tRNA_met__L_c": -12, "atp_c": -708, "generic_tRNA_ile__L_c": -30, "ribosome": "-0.00433186490455213*mu - 0.00169375917767988", "pro__L_c": -14, "generic_tRNA_gly_c": -34, "ser__L_c": -22, "generic_tRNA_asp__L_c": -22, "generic_Def": "-1.38888888888889e-5*mu", "PrfC_mono": "-1.38888888888889e-5*mu", "adp_c": 708, "generic_tRNA_cys__L_c": -1, "gtp_c": -708, "thr__L_c": -11, "generic_tRNA_his__L_c": -1, "gly_c": -34, "protein_CLJU_c09080": 1, "leu__L_c": -35, "lys__L_c": -29, "for_c": 1, "phe__L_c": -11, "ala__L_c": -30, "FusA_mono": "-0.00490277777777778*mu", "met__L_c": -12, "tyr__L_c": -11, "InfB_mono": "-1.38888888888889e-5*mu", "generic_tRNA_ser__L_c": -22, "generic_tRNA_pro__L_c": -14, "Frr_mono": "-1.38888888888889e-5*mu", "gln__L_c": -5, "generic_RF": "-1.38888888888889e-5*mu", "generic_tRNA_leu__L_c": -35, "generic_tRNA_arg__L_c": -13, "Tig_mono": "-1.38888888888889e-5*mu", "generic_tRNA_lys__L_c": -29, "asp__L_c": -22, "asn__L_c": -16, "generic_tRNA_val__L_c": -26, "his__L_c": -1, "generic_tRNA_gln__L_c": -5, "generic_tRNA_trp__L_c": -3, "generic_Tuf_gtp": "-0.00490277777777778*mu", "pi_c": 1416, "generic_tRNA_glu__L_c": -28, "h_c": 1416}, "id": "translation_CLJU_c09080", "gene_reaction_rule": ""}, {"name": "", "upper_bound": 1000.0, "lower_bound": 0.0, "metabolites": {"cys__L_c": -5, "h2o_c": -1682, "InfA_mono": "-1.38888888888889e-5*mu", "ile__L_c": -44, "generic_tRNA_asn__L_c": -28, "glu__L_c": -17, "tyr__L_c": -15, "generic_tRNA_phe__L_c": -17, "Map_mono_mod_2:fe2": "-1.38888888888889e-5*mu", "generic_InfC": "-1.38888888888889e-5*mu", "arg__L_c": -10, "generic_tRNA_thr__L_c": -16, "generic_tRNA_ala__L_c": -28, "protein_biomass": 46.349887, "trp__L_c": -2, "val__L_c": -40, "generic_tRNA_gly_c": -28, "gdp_c": 840, "generic_tRNA_met__L_c": -8, "Tig_mono": "-1.38888888888889e-5*mu", "generic_tRNA_ile__L_c": -44, "ribosome": "-0.00513950073421439*mu - 0.00200954478707783", "pro__L_c": -8, "generic_tRNA_tyr__L_c": -15, "ser__L_c": -30, "generic_tRNA_asp__L_c": -34, "generic_Def": "-1.38888888888889e-5*mu", "PrfC_mono": "-1.38888888888889e-5*mu", "adp_c": 840, "generic_tRNA_cys__L_c": -5, "gtp_c": -840, "thr__L_c": -16, "generic_tRNA_his__L_c": -5, "gly_c": -28, "leu__L_c": -36, "lys__L_c": -42, "for_c": 1, "phe__L_c": -17, "ala__L_c": -28, "FusA_mono": "-0.00581944444444444*mu", "generic_tRNA_arg__L_c": -10, "met__L_c": -7, "RNA_CLJU_c09090": -2e-08, "InfB_mono": "-1.38888888888889e-5*mu", "generic_tRNA_ser__L_c": -30, "generic_tRNA_pro__L_c": -8, "Frr_mono": "-1.38888888888889e-5*mu", "gln__L_c": -7, "generic_RF": "-1.38888888888889e-5*mu", "generic_tRNA_leu__L_c": -36, "protein_CLJU_c09090": 1, "atp_c": -840, "generic_tRNA_lys__L_c": -42, "asp__L_c": -34, "asn__L_c": -28, "generic_tRNA_val__L_c": -40, "his__L_c": -5, "generic_tRNA_gln__L_c": -7, "generic_tRNA_trp__L_c": -2, "generic_Tuf_gtp": "-0.00581944444444444*mu", "pi_c": 1680, "generic_tRNA_glu__L_c": -17, "h_c": 1680}, "id": "translation_CLJU_c09090", "gene_reaction_rule": ""}, {"name": "", "upper_bound": 1000.0, "lower_bound": 0.0, "metabolites": {"cys__L_c": -16, "h2o_c": -605, "InfA_mono": "-1.38888888888889e-5*mu", "ile__L_c": -7, "generic_tRNA_asn__L_c": -9, "glu__L_c": -10, "generic_tRNA_phe__L_c": -4, "RNA_CLJU_c09100": -2e-08, "generic_InfC": "-1.38888888888889e-5*mu", "arg__L_c": -5, "h_c": 604, "generic_tRNA_ala__L_c": -6, "protein_biomass": 16.838585999999996, "PrfC_mono": "-1.38888888888889e-5*mu", "val__L_c": -7, "generic_tRNA_tyr__L_c": -4, "gdp_c": 302, "generic_tRNA_met__L_c": -8, "Tig_mono": "-1.38888888888889e-5*mu", "generic_tRNA_ile__L_c": -7, "ribosome": "-0.00184777288301517*mu - 0.000722479197258933", "pro__L_c": -7, "generic_tRNA_pro__L_c": -7, "protein_CLJU_c09100": 1, "ser__L_c": -11, "generic_tRNA_asp__L_c": -12, "generic_Def": "-1.38888888888889e-5*mu", "adp_c": 302, "generic_tRNA_cys__L_c": -16, "gtp_c": -302, "thr__L_c": -8, "generic_tRNA_his__L_c": -4, "gly_c": -8, "leu__L_c": -11, "lys__L_c": -13, "for_c": 1, "phe__L_c": -4, "ala__L_c": -6, "FusA_mono": "-0.00208333333333333*mu", "generic_tRNA_gly_c": -8, "met__L_c": -8, "tyr__L_c": -4, "InfB_mono": "-1.38888888888889e-5*mu", "generic_tRNA_ser__L_c": -11, "Frr_mono": "-1.38888888888889e-5*mu", "gln__L_c": -1, "generic_tRNA_leu__L_c": -11, "generic_tRNA_arg__L_c": -5, "atp_c": -302, "generic_tRNA_lys__L_c": -13, "asp__L_c": -12, "asn__L_c": -9, "PrfB_mono": "-1.38888888888889e-5*mu", "generic_tRNA_val__L_c": -7, "his__L_c": -4, "generic_tRNA_gln__L_c": -1, "generic_Tuf_gtp": "-0.00208333333333333*mu", "pi_c": 604, "generic_tRNA_glu__L_c": -10, "generic_tRNA_thr__L_c": -8}, "id": "translation_CLJU_c09100", "gene_reaction_rule": ""}, {"name": "", "upper_bound": 1000.0, "lower_bound": 0.0, "metabolites": {"cys__L_c": -18, "h2o_c": -2506, "InfA_mono": "-1.38888888888889e-5*mu", "ile__L_c": -44, "generic_tRNA_asn__L_c": -31, "glu__L_c": -40, "generic_tRNA_phe__L_c": -18, "Map_mono_mod_2:fe2": "-1.38888888888889e-5*mu", "generic_InfC": "-1.38888888888889e-5*mu", "arg__L_c": -17, "generic_tRNA_thr__L_c": -28, "generic_tRNA_ala__L_c": -51, "protein_biomass": 66.93511, "trp__L_c": -3, "val__L_c": -52, "generic_tRNA_tyr__L_c": -11, "gdp_c": 1252, "generic_tRNA_met__L_c": -13, "atp_c": -1252, "generic_tRNA_ile__L_c": -44, "ribosome": "-0.00766030347528145*mu - 0.00299517865883505", "pro__L_c": -24, "generic_tRNA_gly_c": -61, "ser__L_c": -40, "generic_tRNA_asp__L_c": -31, "generic_Def": "-1.38888888888889e-5*mu", "PrfC_mono": "-1.38888888888889e-5*mu", "adp_c": 1252, "generic_tRNA_cys__L_c": -18, "gtp_c": -1252, "thr__L_c": -28, "generic_tRNA_his__L_c": -12, "gly_c": -61, "leu__L_c": -68, "lys__L_c": -54, "for_c": 1, "phe__L_c": -18, "ala__L_c": -51, "FusA_mono": "-0.00868055555555556*mu", "RNA_CLJU_c09110": -2e-08, "met__L_c": -12, "tyr__L_c": -11, "InfB_mono": "-1.38888888888889e-5*mu", "generic_tRNA_ser__L_c": -40, "generic_tRNA_pro__L_c": -24, "Frr_mono": "-1.38888888888889e-5*mu", "gln__L_c": -10, "generic_RF": "-1.38888888888889e-5*mu", "generic_tRNA_leu__L_c": -68, "generic_tRNA_arg__L_c": -17, "Tig_mono": "-1.38888888888889e-5*mu", "generic_tRNA_lys__L_c": -54, "asp__L_c": -31, "asn__L_c": -31, "generic_tRNA_val__L_c": -52, "his__L_c": -12, "generic_tRNA_gln__L_c": -10, "protein_CLJU_c09110": 1, "generic_tRNA_trp__L_c": -3, "generic_Tuf_gtp": "-0.00868055555555556*mu", "pi_c": 2504, "generic_tRNA_glu__L_c": -40, "h_c": 2504}, "id": "translation_CLJU_c09110", "gene_reaction_rule": ""}, {"name": "", "upper_bound": 1000.0, "lower_bound": 0.0, "metabolites": {"cys__L_c": -5, "h2o_c": -1262, "InfA_mono": "-1.38888888888889e-5*mu", "ile__L_c": -48, "generic_tRNA_asn__L_c": -17, "glu__L_c": -25, "generic_tRNA_phe__L_c": -18, "Map_mono_mod_2:fe2": "-1.38888888888889e-5*mu", "generic_InfC": "-1.38888888888889e-5*mu", "arg__L_c": -8, "generic_tRNA_thr__L_c": -22, "generic_tRNA_ala__L_c": -8, "protein_biomass": 37.45823600000001, "trp__L_c": -1, "val__L_c": -9, "generic_tRNA_tyr__L_c": -17, "gdp_c": 630, "generic_tRNA_met__L_c": -14, "atp_c": -630, "generic_tRNA_ile__L_c": -48, "ribosome": "-0.00385462555066079*mu - 0.00150715859030837", "pro__L_c": -8, "generic_tRNA_gly_c": -6, "ser__L_c": -16, "generic_tRNA_asp__L_c": -14, "generic_Def": "-1.38888888888889e-5*mu", "PrfC_mono": "-1.38888888888889e-5*mu", "adp_c": 630, "generic_tRNA_cys__L_c": -5, "gtp_c": -630, "thr__L_c": -22, "generic_tRNA_his__L_c": -13, "gly_c": -6, "leu__L_c": -28, "lys__L_c": -30, "for_c": 1, "phe__L_c": -18, "ala__L_c": -8, "FusA_mono": "-0.00436111111111111*mu", "RNA_CLJU_c09130": -2e-08, "met__L_c": -13, "tyr__L_c": -17, "InfB_mono": "-1.38888888888889e-5*mu", "generic_tRNA_ser__L_c": -16, "generic_tRNA_pro__L_c": -8, "Frr_mono": "-1.38888888888889e-5*mu", "gln__L_c": -8, "generic_RF": "-1.38888888888889e-5*mu", "generic_tRNA_leu__L_c": -28, "generic_tRNA_arg__L_c": -8, "Tig_mono": "-1.38888888888889e-5*mu", "generic_tRNA_lys__L_c": -30, "asp__L_c": -14, "asn__L_c": -17, "protein_CLJU_c09130": 1, "generic_tRNA_val__L_c": -9, "his__L_c": -13, "generic_tRNA_gln__L_c": -8, "generic_tRNA_trp__L_c": -1, "generic_Tuf_gtp": "-0.00436111111111111*mu", "pi_c": 1260, "generic_tRNA_glu__L_c": -25, "h_c": 1260}, "id": "translation_CLJU_c09130", "gene_reaction_rule": ""}, {"name": "", "upper_bound": 1000.0, "lower_bound": 0.0, "metabolites": {"cys__L_c": -3, "h2o_c": -1317, "InfA_mono": "-1.38888888888889e-5*mu", "ile__L_c": -27, "generic_tRNA_asn__L_c": -33, "glu__L_c": -26, "generic_tRNA_phe__L_c": -24, "generic_InfC": "-1.38888888888889e-5*mu", "arg__L_c": -6, "h_c": 1316, "generic_tRNA_ala__L_c": -5, "protein_biomass": 38.190112000000006, "trp__L_c": -3, "val__L_c": -23, "generic_tRNA_gly_c": -18, "gdp_c": 658, "generic_tRNA_met__L_c": -6, "Tig_mono": "-1.38888888888889e-5*mu", "generic_tRNA_ile__L_c": -27, "ribosome": "-0.00402594224180127*mu - 0.0015741434165443", "pro__L_c": -6, "generic_tRNA_tyr__L_c": -11, "ser__L_c": -22, "generic_tRNA_asp__L_c": -21, "generic_Def": "-1.38888888888889e-5*mu", "PrfC_mono": "-1.38888888888889e-5*mu", "adp_c": 658, "generic_tRNA_cys__L_c": -3, "generic_tRNA_gln__L_c": -4, "thr__L_c": -10, "generic_tRNA_his__L_c": -6, "gly_c": -18, "leu__L_c": -31, "lys__L_c": -44, "for_c": 1, "phe__L_c": -24, "ala__L_c": -5, "FusA_mono": "-0.00455555555555556*mu", "met__L_c": -6, "tyr__L_c": -11, "InfB_mono": "-1.38888888888889e-5*mu", "generic_tRNA_ser__L_c": -22, "generic_tRNA_pro__L_c": -6, "Frr_mono": "-1.38888888888889e-5*mu", "RNA_CLJU_c09210": -2e-08, "gln__L_c": -4, "generic_tRNA_leu__L_c": -31, "generic_tRNA_arg__L_c": -6, "atp_c": -658, "generic_tRNA_lys__L_c": -44, "asp__L_c": -21, "asn__L_c": -33, "PrfB_mono": "-1.38888888888889e-5*mu", "generic_tRNA_val__L_c": -23, "his__L_c": -6, "gtp_c": -658, "protein_CLJU_c09210": 1, "generic_tRNA_trp__L_c": -3, "generic_Tuf_gtp": "-0.00455555555555556*mu", "pi_c": 1316, "generic_tRNA_glu__L_c": -26, "generic_tRNA_thr__L_c": -10}, "id": "translation_CLJU_c09210", "gene_reaction_rule": ""}, {"name": "", "upper_bound": 1000.0, "lower_bound": 0.0, "metabolites": {"cys__L_c": -7, "h2o_c": -1705, "InfA_mono": "-1.38888888888889e-5*mu", "ile__L_c": -29, "generic_tRNA_asn__L_c": -24, "glu__L_c": -38, "RNA_CLJU_c09270": -2e-08, "generic_tRNA_phe__L_c": -19, "generic_InfC": "-1.38888888888889e-5*mu", "arg__L_c": -26, "generic_tRNA_thr__L_c": -27, "generic_tRNA_ala__L_c": -20, "protein_biomass": 48.767971, "trp__L_c": -3, "val__L_c": -24, "generic_tRNA_tyr__L_c": -14, "gdp_c": 852, "generic_tRNA_met__L_c": -11, "atp_c": -852, "generic_tRNA_ile__L_c": -29, "ribosome": "-0.0052129221732746*mu - 0.00203825256975037", "pro__L_c": -17, "generic_tRNA_gly_c": -23, "ser__L_c": -25, "generic_tRNA_asp__L_c": -27, "generic_Def": "-1.38888888888889e-5*mu", "PrfC_mono": "-1.38888888888889e-5*mu", "adp_c": 852, "generic_tRNA_cys__L_c": -7, "gtp_c": -852, "thr__L_c": -27, "generic_tRNA_his__L_c": -8, "gly_c": -23, "leu__L_c": -45, "lys__L_c": -31, "for_c": 1, "phe__L_c": -19, "ala__L_c": -20, "FusA_mono": "-0.00590277777777778*mu", "met__L_c": -11, "tyr__L_c": -14, "InfB_mono": "-1.38888888888889e-5*mu", "generic_tRNA_ser__L_c": -25, "generic_tRNA_pro__L_c": -17, "Frr_mono": "-1.38888888888889e-5*mu", "gln__L_c": -8, "generic_RF": "-1.38888888888889e-5*mu", "generic_tRNA_leu__L_c": -45, "generic_tRNA_arg__L_c": -26, "Tig_mono": "-1.38888888888889e-5*mu", "generic_tRNA_lys__L_c": -31, "asp__L_c": -27, "asn__L_c": -24, "protein_CLJU_c09270": 1, "generic_tRNA_val__L_c": -24, "his__L_c": -8, "generic_tRNA_gln__L_c": -8, "generic_tRNA_trp__L_c": -3, "generic_Tuf_gtp": "-0.00590277777777778*mu", "pi_c": 1704, "generic_tRNA_glu__L_c": -38, "h_c": 1704}, "id": "translation_CLJU_c09270", "gene_reaction_rule": ""}, {"name": "", "upper_bound": 1000.0, "lower_bound": 0.0, "metabolites": {"cys__L_c": -3, "h2o_c": -1334, "InfA_mono": "-1.38888888888889e-5*mu", "ile__L_c": -12, "generic_tRNA_asn__L_c": -16, "glu__L_c": -25, "generic_tRNA_phe__L_c": -16, "protein_CLJU_c09280": 1, "Map_mono_mod_2:fe2": "-1.38888888888889e-5*mu", "generic_InfC": "-1.38888888888889e-5*mu", "arg__L_c": -12, "generic_tRNA_thr__L_c": -20, "generic_tRNA_ala__L_c": -25, "protein_biomass": 37.479081, "trp__L_c": -3, "val__L_c": -27, "generic_tRNA_gly_c": -24, "gdp_c": 666, "generic_tRNA_met__L_c": -16, "Tig_mono": "-1.38888888888889e-5*mu", "generic_tRNA_ile__L_c": -12, "ribosome": "-0.00407488986784141*mu - 0.00159328193832599", "pro__L_c": -9, "generic_tRNA_tyr__L_c": -10, "ser__L_c": -14, "generic_tRNA_asp__L_c": -24, "generic_Def": "-1.38888888888889e-5*mu", "PrfC_mono": "-1.38888888888889e-5*mu", "adp_c": 666, "generic_tRNA_cys__L_c": -3, "gtp_c": -666, "thr__L_c": -20, "generic_tRNA_his__L_c": -7, "gly_c": -24, "leu__L_c": -27, "lys__L_c": -32, "for_c": 1, "phe__L_c": -16, "ala__L_c": -25, "FusA_mono": "-0.00461111111111111*mu", "RNA_CLJU_c09280": -2e-08, "met__L_c": -15, "tyr__L_c": -10, "InfB_mono": "-1.38888888888889e-5*mu", "generic_tRNA_ser__L_c": -14, "generic_tRNA_pro__L_c": -9, "Frr_mono": "-1.38888888888889e-5*mu", "gln__L_c": -11, "generic_RF": "-1.38888888888889e-5*mu", "generic_tRNA_leu__L_c": -27, "generic_tRNA_arg__L_c": -12, "atp_c": -666, "generic_tRNA_lys__L_c": -32, "asp__L_c": -24, "asn__L_c": -16, "generic_tRNA_val__L_c": -27, "his__L_c": -7, "generic_tRNA_gln__L_c": -11, "generic_tRNA_trp__L_c": -3, "generic_Tuf_gtp": "-0.00461111111111111*mu", "pi_c": 1332, "generic_tRNA_glu__L_c": -25, "h_c": 1332}, "id": "translation_CLJU_c09280", "gene_reaction_rule": ""}, {"name": "", "upper_bound": 1000.0, "lower_bound": 0.0, "metabolites": {"cys__L_c": -3, "h2o_c": -1285, "generic_tRNA_tyr__L_c": -7, "InfA_mono": "-1.38888888888889e-5*mu", "ile__L_c": -27, "generic_tRNA_asn__L_c": -10, "glu__L_c": -23, "generic_tRNA_phe__L_c": -8, "generic_InfC": "-1.38888888888889e-5*mu", "arg__L_c": -9, "generic_tRNA_thr__L_c": -17, "generic_tRNA_ala__L_c": -29, "protein_biomass": 34.61924200000001, "PrfC_mono": "-1.38888888888889e-5*mu", "val__L_c": -33, "generic_tRNA_pro__L_c": -14, "RNA_CLJU_c09300": -2e-08, "gdp_c": 642, "generic_tRNA_met__L_c": -10, "Tig_mono": "-1.38888888888889e-5*mu", "generic_tRNA_ile__L_c": -27, "ribosome": "-0.003928046989721*mu - 0.00153586637298091", "pro__L_c": -14, "generic_tRNA_gly_c": -28, "ser__L_c": -15, "generic_tRNA_asp__L_c": -20, "generic_Def": "-1.38888888888889e-5*mu", "adp_c": 642, "generic_tRNA_cys__L_c": -3, "gtp_c": -642, "thr__L_c": -17, "generic_tRNA_his__L_c": -3, "gly_c": -28, "leu__L_c": -18, "lys__L_c": -34, "for_c": 1, "phe__L_c": -8, "ala__L_c": -29, "FusA_mono": "-0.00444444444444444*mu", "protein_CLJU_c09300": 1, "met__L_c": -10, "tyr__L_c": -7, "InfB_mono": "-1.38888888888889e-5*mu", "generic_tRNA_ser__L_c": -15, "Frr_mono": "-1.38888888888889e-5*mu", "gln__L_c": -13, "PrfA_mono": "-1.38888888888889e-5*mu", "generic_tRNA_leu__L_c": -18, "generic_tRNA_arg__L_c": -9, "atp_c": -642, "generic_tRNA_lys__L_c": -34, "asp__L_c": -20, "asn__L_c": -10, "generic_tRNA_val__L_c": -33, "his__L_c": -3, "generic_tRNA_gln__L_c": -13, "generic_Tuf_gtp": "-0.00444444444444444*mu", "pi_c": 1284, "generic_tRNA_glu__L_c": -23, "h_c": 1284}, "id": "translation_CLJU_c09300", "gene_reaction_rule": ""}, {"name": "", "upper_bound": 1000.0, "lower_bound": 0.0, "metabolites": {"cys__L_c": -4, "h2o_c": -1417, "generic_tRNA_tyr__L_c": -12, "InfA_mono": "-1.38888888888889e-5*mu", "adp_c": 708, "ile__L_c": -42, "generic_tRNA_asn__L_c": -27, "glu__L_c": -23, "generic_tRNA_phe__L_c": -12, "generic_InfC": "-1.38888888888889e-5*mu", "arg__L_c": -18, "generic_tRNA_thr__L_c": -12, "generic_tRNA_ala__L_c": -18, "protein_biomass": 39.391163000000006, "PrfC_mono": "-1.38888888888889e-5*mu", "val__L_c": -22, "generic_tRNA_pro__L_c": -15, "gdp_c": 708, "generic_tRNA_met__L_c": -5, "Tig_mono": "-1.38888888888889e-5*mu", "generic_tRNA_ile__L_c": -42, "ribosome": "-0.00433186490455213*mu - 0.00169375917767988", "pro__L_c": -15, "generic_tRNA_gly_c": -27, "ser__L_c": -26, "generic_tRNA_asp__L_c": -11, "generic_Def": "-1.38888888888889e-5*mu", "for_c": 1, "generic_tRNA_cys__L_c": -4, "gtp_c": -708, "thr__L_c": -12, "generic_tRNA_his__L_c": -6, "gly_c": -27, "leu__L_c": -37, "lys__L_c": -29, "generic_tRNA_glu__L_c": -23, "phe__L_c": -12, "ala__L_c": -18, "FusA_mono": "-0.00490277777777778*mu", "met__L_c": -5, "tyr__L_c": -12, "InfB_mono": "-1.38888888888889e-5*mu", "generic_tRNA_ser__L_c": -26, "RNA_CLJU_c09330": -2e-08, "Frr_mono": "-1.38888888888889e-5*mu", "gln__L_c": -8, "generic_RF": "-1.38888888888889e-5*mu", "generic_tRNA_leu__L_c": -37, "generic_tRNA_arg__L_c": -18, "atp_c": -708, "generic_tRNA_lys__L_c": -29, "asp__L_c": -11, "asn__L_c": -27, "generic_tRNA_val__L_c": -22, "his__L_c": -6, "generic_tRNA_gln__L_c": -8, "generic_Tuf_gtp": "-0.00490277777777778*mu", "pi_c": 1416, "protein_CLJU_c09330": 1, "h_c": 1416}, "id": "translation_CLJU_c09330", "gene_reaction_rule": ""}, {"name": "", "upper_bound": 1000.0, "lower_bound": 0.0, "metabolites": {"cys__L_c": -16, "h2o_c": -4681, "generic_tRNA_tyr__L_c": -50, "InfA_mono": "-1.38888888888889e-5*mu", "ile__L_c": -65, "generic_tRNA_asn__L_c": -50, "glu__L_c": -79, "generic_tRNA_phe__L_c": -46, "generic_InfC": "-1.38888888888889e-5*mu", "arg__L_c": -35, "generic_tRNA_thr__L_c": -61, "generic_tRNA_ala__L_c": -117, "protein_biomass": 128.791257, "trp__L_c": -12, "val__L_c": -80, "generic_tRNA_pro__L_c": -48, "gdp_c": 2340, "generic_tRNA_met__L_c": -32, "Tig_mono": "-1.38888888888889e-5*mu", "generic_tRNA_ile__L_c": -65, "ribosome": "-0.0143171806167401*mu - 0.00559801762114537", "pro__L_c": -48, "protein_CLJU_c09340": 1, "generic_tRNA_gly_c": -94, "ser__L_c": -68, "generic_tRNA_asp__L_c": -68, "generic_Def": "-1.38888888888889e-5*mu", "PrfC_mono": "-1.38888888888889e-5*mu", "adp_c": 2340, "generic_tRNA_cys__L_c": -16, "gtp_c": -2340, "thr__L_c": -61, "generic_tRNA_his__L_c": -23, "gly_c": -94, "leu__L_c": -84, "lys__L_c": -101, "generic_tRNA_glu__L_c": -79, "phe__L_c": -46, "ala__L_c": -117, "FusA_mono": "-0.0162361111111111*mu", "RNA_CLJU_c09340": -2e-08, "met__L_c": -32, "tyr__L_c": -50, "InfB_mono": "-1.38888888888889e-5*mu", "generic_tRNA_ser__L_c": -68, "Frr_mono": "-1.38888888888889e-5*mu", "gln__L_c": -41, "generic_RF": "-1.38888888888889e-5*mu", "generic_tRNA_leu__L_c": -84, "generic_tRNA_arg__L_c": -35, "atp_c": -2340, "generic_tRNA_lys__L_c": -101, "asp__L_c": -68, "asn__L_c": -50, "for_c": 1, "generic_tRNA_val__L_c": -80, "his__L_c": -23, "generic_tRNA_gln__L_c": -41, "generic_tRNA_trp__L_c": -12, "generic_Tuf_gtp": "-0.0162361111111111*mu", "pi_c": 4680, "h_c": 4680}, "id": "translation_CLJU_c09340", "gene_reaction_rule": ""}, {"name": "", "upper_bound": 1000.0, "lower_bound": 0.0, "metabolites": {"cys__L_c": -1, "h2o_c": -857, "InfA_mono": "-1.38888888888889e-5*mu", "ile__L_c": -18, "generic_tRNA_asn__L_c": -11, "glu__L_c": -18, "generic_tRNA_phe__L_c": -17, "generic_InfC": "-1.38888888888889e-5*mu", "arg__L_c": -9, "generic_tRNA_thr__L_c": -9, "generic_tRNA_ala__L_c": -8, "protein_biomass": 25.342004999999997, "trp__L_c": -1, "val__L_c": -10, "generic_tRNA_tyr__L_c": -12, "gdp_c": 428, "generic_tRNA_met__L_c": -7, "Tig_mono": "-1.38888888888889e-5*mu", "generic_tRNA_ile__L_c": -18, "RNA_CLJU_c09360": -2e-08, "ribosome": "-0.00261869799314733*mu - 0.00102391091532061", "pro__L_c": -4, "generic_tRNA_pro__L_c": -4, "protein_CLJU_c09360": 1, "ser__L_c": -14, "generic_tRNA_asp__L_c": -10, "generic_Def": "-1.38888888888889e-5*mu", "PrfC_mono": "-1.38888888888889e-5*mu", "for_c": 1, "generic_tRNA_cys__L_c": -1, "gtp_c": -428, "thr__L_c": -9, "generic_tRNA_his__L_c": -1, "gly_c": -8, "leu__L_c": -25, "lys__L_c": -29, "adp_c": 428, "phe__L_c": -17, "ala__L_c": -8, "FusA_mono": "-0.00295833333333333*mu", "generic_tRNA_gly_c": -8, "met__L_c": -7, "tyr__L_c": -12, "InfB_mono": "-1.38888888888889e-5*mu", "generic_tRNA_ser__L_c": -14, "Frr_mono": "-1.38888888888889e-5*mu", "gln__L_c": -2, "generic_tRNA_leu__L_c": -25, "generic_tRNA_arg__L_c": -9, "atp_c": -428, "generic_tRNA_lys__L_c": -29, "asp__L_c": -10, "asn__L_c": -11, "PrfB_mono": "-1.38888888888889e-5*mu", "generic_tRNA_val__L_c": -10, "his__L_c": -1, "generic_tRNA_gln__L_c": -2, "generic_tRNA_trp__L_c": -1, "generic_Tuf_gtp": "-0.00295833333333333*mu", "pi_c": 856, "generic_tRNA_glu__L_c": -18, "h_c": 856}, "id": "translation_CLJU_c09360", "gene_reaction_rule": ""}, {"name": "", "upper_bound": 1000.0, "lower_bound": 0.0, "metabolites": {"cys__L_c": -2, "h2o_c": -1102, "InfA_mono": "-1.38888888888889e-5*mu", "ile__L_c": -27, "generic_tRNA_asn__L_c": -25, "glu__L_c": -24, "generic_tRNA_phe__L_c": -17, "Map_mono_mod_2:fe2": "-1.38888888888889e-5*mu", "generic_InfC": "-1.38888888888889e-5*mu", "arg__L_c": -8, "generic_tRNA_thr__L_c": -12, "generic_tRNA_ala__L_c": -8, "protein_biomass": 31.843072, "trp__L_c": -1, "val__L_c": -21, "generic_tRNA_gly_c": -11, "gdp_c": 550, "generic_tRNA_met__L_c": -4, "Tig_mono": "-1.38888888888889e-5*mu", "generic_tRNA_ile__L_c": -27, "ribosome": "-0.00336514929025942*mu - 0.00131577337249143", "pro__L_c": -8, "generic_tRNA_tyr__L_c": -11, "ser__L_c": -18, "generic_tRNA_asp__L_c": -14, "generic_Def": "-1.38888888888889e-5*mu", "PrfC_mono": "-1.38888888888889e-5*mu", "adp_c": 550, "generic_tRNA_cys__L_c": -2, "gtp_c": -550, "thr__L_c": -12, "generic_tRNA_his__L_c": -3, "gly_c": -11, "leu__L_c": -22, "lys__L_c": -38, "for_c": 1, "phe__L_c": -17, "ala__L_c": -8, "FusA_mono": "-0.00380555555555556*mu", "met__L_c": -3, "tyr__L_c": -11, "InfB_mono": "-1.38888888888889e-5*mu", "generic_tRNA_ser__L_c": -18, "generic_tRNA_pro__L_c": -8, "Frr_mono": "-1.38888888888889e-5*mu", "gln__L_c": -1, "PrfA_mono": "-1.38888888888889e-5*mu", "generic_tRNA_leu__L_c": -22, "generic_tRNA_arg__L_c": -8, "atp_c": -550, "RNA_CLJU_c09370": -2e-08, "generic_tRNA_lys__L_c": -38, "asp__L_c": -14, "asn__L_c": -25, "generic_tRNA_val__L_c": -21, "his__L_c": -3, "generic_tRNA_gln__L_c": -1, "protein_CLJU_c09370": 1, "generic_tRNA_trp__L_c": -1, "generic_Tuf_gtp": "-0.00380555555555556*mu", "pi_c": 1100, "generic_tRNA_glu__L_c": -24, "h_c": 1100}, "id": "translation_CLJU_c09370", "gene_reaction_rule": ""}, {"name": "", "upper_bound": 1000.0, "lower_bound": 0.0, "metabolites": {"cys__L_c": -2, "h2o_c": -1737, "InfA_mono": "-1.38888888888889e-5*mu", "ile__L_c": -49, "generic_tRNA_asn__L_c": -28, "glu__L_c": -33, "generic_tRNA_phe__L_c": -13, "generic_InfC": "-1.38888888888889e-5*mu", "arg__L_c": -16, "generic_tRNA_thr__L_c": -18, "generic_tRNA_ala__L_c": -29, "protein_CLJU_c10090": 1, "trp__L_c": -2, "val__L_c": -35, "generic_tRNA_gly_c": -30, "gdp_c": 868, "generic_tRNA_met__L_c": -17, "Tig_mono": "-1.38888888888889e-5*mu", "generic_tRNA_ile__L_c": -49, "h_c": 1736, "ribosome": "-0.00531081742535487*mu - 0.00207652961331375", "pro__L_c": -8, "protein_biomass": 48.375237999999996, "generic_tRNA_tyr__L_c": -12, "ser__L_c": -25, "generic_tRNA_asp__L_c": -29, "generic_Def": "-1.38888888888889e-5*mu", "PrfC_mono": "-1.38888888888889e-5*mu", "adp_c": 868, "generic_tRNA_cys__L_c": -2, "gtp_c": -868, "thr__L_c": -18, "generic_tRNA_his__L_c": -5, "gly_c": -30, "leu__L_c": -33, "lys__L_c": -41, "for_c": 1, "phe__L_c": -13, "ala__L_c": -29, "FusA_mono": "-0.00601388888888889*mu", "met__L_c": -17, "tyr__L_c": -12, "InfB_mono": "-1.38888888888889e-5*mu", "generic_tRNA_ser__L_c": -25, "generic_tRNA_pro__L_c": -8, "Frr_mono": "-1.38888888888889e-5*mu", "gln__L_c": -9, "generic_RF": "-1.38888888888889e-5*mu", "generic_tRNA_leu__L_c": -33, "generic_tRNA_arg__L_c": -16, "RNA_CLJU_c10090": -2e-08, "generic_tRNA_lys__L_c": -41, "asp__L_c": -29, "asn__L_c": -28, "generic_tRNA_val__L_c": -35, "his__L_c": -5, "generic_tRNA_gln__L_c": -9, "generic_tRNA_trp__L_c": -2, "generic_Tuf_gtp": "-0.00601388888888889*mu", "pi_c": 1736, "generic_tRNA_glu__L_c": -33, "atp_c": -868}, "id": "translation_CLJU_c10090", "gene_reaction_rule": ""}, {"name": "", "upper_bound": 1000.0, "lower_bound": 0.0, "metabolites": {"h2o_c": -573, "generic_tRNA_tyr__L_c": -4, "InfA_mono": "-1.38888888888889e-5*mu", "ile__L_c": -8, "generic_tRNA_asn__L_c": -4, "glu__L_c": -16, "generic_tRNA_phe__L_c": -4, "generic_InfC": "-1.38888888888889e-5*mu", "arg__L_c": -7, "generic_tRNA_thr__L_c": -8, "generic_tRNA_ala__L_c": -6, "protein_biomass": 15.801338, "PrfC_mono": "-1.38888888888889e-5*mu", "val__L_c": -15, "generic_tRNA_pro__L_c": -8, "gdp_c": 286, "generic_tRNA_met__L_c": -5, "Tig_mono": "-1.38888888888889e-5*mu", "generic_tRNA_ile__L_c": -8, "ribosome": "-0.0017498776309349*mu - 0.000684202153695546", "pro__L_c": -8, "generic_tRNA_gly_c": -14, "ser__L_c": -7, "generic_tRNA_asp__L_c": -5, "generic_Def": "-1.38888888888889e-5*mu", "adp_c": 286, "gtp_c": -286, "thr__L_c": -8, "generic_tRNA_his__L_c": -1, "gly_c": -14, "leu__L_c": -15, "lys__L_c": -11, "for_c": 1, "phe__L_c": -4, "ala__L_c": -6, "FusA_mono": "-0.00197222222222222*mu", "RNA_CLJU_c10140": -2e-08, "met__L_c": -5, "tyr__L_c": -4, "InfB_mono": "-1.38888888888889e-5*mu", "generic_tRNA_ser__L_c": -7, "protein_CLJU_c10140": 1, "Frr_mono": "-1.38888888888889e-5*mu", "gln__L_c": -5, "generic_RF": "-1.38888888888889e-5*mu", "generic_tRNA_leu__L_c": -15, "generic_tRNA_arg__L_c": -7, "atp_c": -286, "generic_tRNA_lys__L_c": -11, "asp__L_c": -5, "asn__L_c": -4, "generic_tRNA_val__L_c": -15, "his__L_c": -1, "generic_tRNA_gln__L_c": -5, "generic_Tuf_gtp": "-0.00197222222222222*mu", "pi_c": 572, "generic_tRNA_glu__L_c": -16, "h_c": 572}, "id": "translation_CLJU_c10140", "gene_reaction_rule": ""}, {"name": "", "upper_bound": 1000.0, "lower_bound": 0.0, "metabolites": {"cys__L_c": -10, "h2o_c": -2173, "InfA_mono": "-1.38888888888889e-5*mu", "ile__L_c": -60, "generic_tRNA_asn__L_c": -31, "glu__L_c": -34, "generic_tRNA_phe__L_c": -17, "generic_InfC": "-1.38888888888889e-5*mu", "arg__L_c": -13, "generic_tRNA_thr__L_c": -36, "protein_CLJU_c10470": 1, "protein_biomass": 59.930153, "trp__L_c": -2, "val__L_c": -42, "generic_tRNA_pro__L_c": -22, "generic_tRNA_ala__L_c": -28, "gdp_c": 1086, "generic_tRNA_met__L_c": -15, "atp_c": -1086, "generic_tRNA_ile__L_c": -60, "ribosome": "-0.00664464023494861*mu - 0.0025980543318649", "pro__L_c": -22, "generic_tRNA_tyr__L_c": -13, "ser__L_c": -44, "generic_tRNA_asp__L_c": -39, "generic_Def": "-1.38888888888889e-5*mu", "PrfC_mono": "-1.38888888888889e-5*mu", "adp_c": 1086, "generic_tRNA_cys__L_c": -10, "gtp_c": -1086, "thr__L_c": -36, "generic_tRNA_his__L_c": -6, "gly_c": -29, "RNA_CLJU_c10470": -2e-08, "leu__L_c": -41, "lys__L_c": -45, "for_c": 1, "phe__L_c": -17, "ala__L_c": -28, "FusA_mono": "-0.00752777777777778*mu", "generic_tRNA_gly_c": -29, "met__L_c": -15, "tyr__L_c": -13, "InfB_mono": "-1.38888888888889e-5*mu", "generic_tRNA_ser__L_c": -44, "Frr_mono": "-1.38888888888889e-5*mu", "gln__L_c": -16, "generic_RF": "-1.38888888888889e-5*mu", "generic_tRNA_leu__L_c": -41, "generic_tRNA_arg__L_c": -13, "Tig_mono": "-1.38888888888889e-5*mu", "generic_tRNA_lys__L_c": -45, "asp__L_c": -39, "asn__L_c": -31, "generic_tRNA_val__L_c": -42, "his__L_c": -6, "generic_tRNA_gln__L_c": -16, "generic_tRNA_trp__L_c": -2, "generic_Tuf_gtp": "-0.00752777777777778*mu", "pi_c": 2172, "generic_tRNA_glu__L_c": -34, "h_c": 2172}, "id": "translation_CLJU_c10470", "gene_reaction_rule": ""}, {"name": "", "upper_bound": 1000.0, "lower_bound": 0.0, "metabolites": {"cys__L_c": -17, "h2o_c": -3385, "InfA_mono": "-1.38888888888889e-5*mu", "ile__L_c": -89, "generic_tRNA_asn__L_c": -29, "glu__L_c": -50, "generic_tRNA_phe__L_c": -38, "generic_InfC": "-1.38888888888889e-5*mu", "arg__L_c": -40, "generic_tRNA_thr__L_c": -45, "RNA_CLJU_c10480": -2e-08, "generic_tRNA_ala__L_c": -67, "met__L_c": -28, "protein_biomass": 92.97070700000002, "trp__L_c": -3, "val__L_c": -69, "generic_tRNA_tyr__L_c": -17, "gdp_c": 1692, "generic_tRNA_met__L_c": -28, "Tig_mono": "-1.38888888888889e-5*mu", "generic_tRNA_ile__L_c": -89, "ribosome": "-0.010352422907489*mu - 0.00404779735682819", "pro__L_c": -22, "generic_tRNA_pro__L_c": -22, "ser__L_c": -47, "generic_tRNA_asp__L_c": -43, "generic_Def": "-1.38888888888889e-5*mu", "PrfC_mono": "-1.38888888888889e-5*mu", "adp_c": 1692, "generic_tRNA_cys__L_c": -17, "gtp_c": -1692, "thr__L_c": -45, "generic_tRNA_his__L_c": -7, "gly_c": -65, "leu__L_c": -86, "lys__L_c": -73, "for_c": 1, "phe__L_c": -38, "ala__L_c": -67, "FusA_mono": "-0.0117361111111111*mu", "generic_tRNA_gly_c": -65, "protein_CLJU_c10480": 1, "tyr__L_c": -17, "InfB_mono": "-1.38888888888889e-5*mu", "generic_tRNA_ser__L_c": -47, "Frr_mono": "-1.38888888888889e-5*mu", "gln__L_c": -11, "generic_RF": "-1.38888888888889e-5*mu", "generic_tRNA_leu__L_c": -86, "generic_tRNA_arg__L_c": -40, "atp_c": -1692, "generic_tRNA_lys__L_c": -73, "asp__L_c": -43, "asn__L_c": -29, "generic_tRNA_val__L_c": -69, "his__L_c": -7, "generic_tRNA_gln__L_c": -11, "generic_tRNA_trp__L_c": -3, "generic_Tuf_gtp": "-0.0117361111111111*mu", "pi_c": 3384, "generic_tRNA_glu__L_c": -50, "h_c": 3384}, "id": "translation_CLJU_c10480", "gene_reaction_rule": ""}, {"name": "", "upper_bound": 1000.0, "lower_bound": 0.0, "metabolites": {"cys__L_c": -5, "h2o_c": -1237, "InfA_mono": "-1.38888888888889e-5*mu", "ile__L_c": -34, "generic_tRNA_asn__L_c": -21, "glu__L_c": -28, "generic_tRNA_phe__L_c": -12, "generic_InfC": "-1.38888888888889e-5*mu", "pi_c": 1236, "arg__L_c": -19, "generic_tRNA_thr__L_c": -14, "generic_tRNA_ala__L_c": -13, "protein_biomass": 35.393930999999995, "PrfC_mono": "-1.38888888888889e-5*mu", "val__L_c": -15, "generic_tRNA_tyr__L_c": -10, "protein_CLJU_c10540": 1, "gdp_c": 618, "generic_tRNA_met__L_c": -5, "atp_c": -618, "generic_tRNA_ile__L_c": -34, "ribosome": "-0.00378120411160059*mu - 0.00147845080763583", "pro__L_c": -12, "generic_tRNA_gly_c": -16, "ser__L_c": -20, "generic_tRNA_asp__L_c": -18, "generic_Def": "-1.38888888888889e-5*mu", "adp_c": 618, "generic_tRNA_cys__L_c": -5, "gtp_c": -618, "thr__L_c": -14, "generic_tRNA_his__L_c": -5, "gly_c": -16, "leu__L_c": -25, "lys__L_c": -32, "for_c": 1, "phe__L_c": -12, "ala__L_c": -13, "FusA_mono": "-0.00427777777777778*mu", "met__L_c": -5, "tyr__L_c": -10, "InfB_mono": "-1.38888888888889e-5*mu", "generic_tRNA_ser__L_c": -20, "generic_tRNA_pro__L_c": -12, "Frr_mono": "-1.38888888888889e-5*mu", "gln__L_c": -5, "PrfA_mono": "-1.38888888888889e-5*mu", "generic_tRNA_leu__L_c": -25, "generic_tRNA_arg__L_c": -19, "Tig_mono": "-1.38888888888889e-5*mu", "generic_tRNA_lys__L_c": -32, "asp__L_c": -18, "asn__L_c": -21, "generic_tRNA_val__L_c": -15, "his__L_c": -5, "generic_tRNA_gln__L_c": -5, "generic_Tuf_gtp": "-0.00427777777777778*mu", "RNA_CLJU_c10540": -2e-08, "generic_tRNA_glu__L_c": -28, "h_c": 1236}, "id": "translation_CLJU_c10540", "gene_reaction_rule": ""}, {"name": "", "upper_bound": 1000.0, "lower_bound": 0.0, "metabolites": {"cys__L_c": -7, "h2o_c": -1929, "InfA_mono": "-1.38888888888889e-5*mu", "ile__L_c": -47, "generic_tRNA_asn__L_c": -31, "glu__L_c": -35, "generic_tRNA_phe__L_c": -13, "generic_InfC": "-1.38888888888889e-5*mu", "arg__L_c": -17, "generic_tRNA_thr__L_c": -30, "generic_tRNA_ala__L_c": -31, "protein_biomass": 53.646458, "PrfC_mono": "-1.38888888888889e-5*mu", "val__L_c": -37, "generic_tRNA_tyr__L_c": -24, "gdp_c": 964, "generic_tRNA_met__L_c": -11, "atp_c": -964, "generic_tRNA_ile__L_c": -47, "ribosome": "-0.00589818893783652*mu - 0.00230619187469408", "pro__L_c": -10, "ser__L_c": -21, "generic_tRNA_gly_c": -40, "RNA_CLJU_c10570": -2e-08, "generic_tRNA_asp__L_c": -33, "generic_Def": "-1.38888888888889e-5*mu", "adp_c": 964, "generic_tRNA_cys__L_c": -7, "gtp_c": -964, "thr__L_c": -30, "generic_tRNA_his__L_c": -11, "gly_c": -40, "leu__L_c": -30, "lys__L_c": -46, "for_c": 1, "phe__L_c": -13, "ala__L_c": -31, "FusA_mono": "-0.00668055555555556*mu", "met__L_c": -11, "tyr__L_c": -24, "InfB_mono": "-1.38888888888889e-5*mu", "generic_tRNA_ser__L_c": -21, "generic_tRNA_pro__L_c": -10, "Frr_mono": "-1.38888888888889e-5*mu", "gln__L_c": -8, "generic_tRNA_leu__L_c": -30, "protein_CLJU_c10570": 1, "generic_tRNA_arg__L_c": -17, "Tig_mono": "-1.38888888888889e-5*mu", "generic_tRNA_lys__L_c": -46, "asp__L_c": -33, "asn__L_c": -31, "PrfB_mono": "-1.38888888888889e-5*mu", "generic_tRNA_val__L_c": -37, "his__L_c": -11, "generic_tRNA_gln__L_c": -8, "generic_Tuf_gtp": "-0.00668055555555556*mu", "pi_c": 1928, "generic_tRNA_glu__L_c": -35, "h_c": 1928}, "id": "translation_CLJU_c10570", "gene_reaction_rule": ""}, {"name": "", "upper_bound": 1000.0, "lower_bound": 0.0, "metabolites": {"cys__L_c": -8, "h2o_c": -1857, "InfA_mono": "-1.38888888888889e-5*mu", "ile__L_c": -40, "generic_tRNA_asn__L_c": -41, "glu__L_c": -40, "tyr__L_c": -14, "generic_tRNA_phe__L_c": -21, "generic_InfC": "-1.38888888888889e-5*mu", "arg__L_c": -20, "generic_tRNA_thr__L_c": -22, "generic_tRNA_ala__L_c": -32, "protein_biomass": 51.79858899999999, "PrfC_mono": "-1.38888888888889e-5*mu", "val__L_c": -34, "generic_tRNA_tyr__L_c": -14, "gdp_c": 928, "generic_tRNA_met__L_c": -15, "atp_c": -928, "generic_tRNA_ile__L_c": -40, "ribosome": "-0.0056779246206559*mu - 0.00222006852667646", "pro__L_c": -4, "generic_tRNA_gly_c": -32, "generic_tRNA_pro__L_c": -4, "ser__L_c": -30, "generic_tRNA_asp__L_c": -25, "generic_Def": "-1.38888888888889e-5*mu", "adp_c": 928, "generic_tRNA_cys__L_c": -8, "gtp_c": -928, "thr__L_c": -22, "generic_tRNA_his__L_c": -4, "gly_c": -32, "leu__L_c": -34, "lys__L_c": -43, "for_c": 1, "phe__L_c": -21, "ala__L_c": -32, "FusA_mono": "-0.00643055555555556*mu", "protein_CLJU_c10580": 1, "met__L_c": -15, "RNA_CLJU_c10580": -2e-08, "InfB_mono": "-1.38888888888889e-5*mu", "generic_tRNA_ser__L_c": -30, "Frr_mono": "-1.38888888888889e-5*mu", "gln__L_c": -5, "PrfA_mono": "-1.38888888888889e-5*mu", "generic_tRNA_leu__L_c": -34, "generic_tRNA_arg__L_c": -20, "Tig_mono": "-1.38888888888889e-5*mu", "generic_tRNA_lys__L_c": -43, "asp__L_c": -25, "asn__L_c": -41, "generic_tRNA_val__L_c": -34, "his__L_c": -4, "generic_tRNA_gln__L_c": -5, "generic_Tuf_gtp": "-0.00643055555555556*mu", "pi_c": 1856, "generic_tRNA_glu__L_c": -40, "h_c": 1856}, "id": "translation_CLJU_c10580", "gene_reaction_rule": ""}, {"name": "", "upper_bound": 1000.0, "lower_bound": 0.0, "metabolites": {"cys__L_c": -4, "h2o_c": -1306, "InfA_mono": "-1.38888888888889e-5*mu", "ile__L_c": -41, "generic_tRNA_asn__L_c": -8, "glu__L_c": -6, "generic_tRNA_phe__L_c": -24, "Map_mono_mod_2:fe2": "-1.38888888888889e-5*mu", "generic_InfC": "-1.38888888888889e-5*mu", "arg__L_c": -6, "generic_tRNA_thr__L_c": -16, "generic_tRNA_ala__L_c": -34, "protein_biomass": 35.406994999999995, "trp__L_c": -2, "val__L_c": -22, "generic_tRNA_gly_c": -28, "gdp_c": 652, "generic_tRNA_met__L_c": -11, "atp_c": -652, "generic_tRNA_ile__L_c": -41, "Frr_mono": "-1.38888888888889e-5*mu", "ribosome": "-0.00398923152227117*mu - 0.00155978952520803", "pro__L_c": -13, "generic_tRNA_tyr__L_c": -12, "ser__L_c": -16, "generic_tRNA_asp__L_c": -8, "generic_Def": "-1.38888888888889e-5*mu", "PrfC_mono": "-1.38888888888889e-5*mu", "adp_c": 652, "generic_tRNA_cys__L_c": -4, "gtp_c": -652, "thr__L_c": -16, "generic_tRNA_his__L_c": -8, "gly_c": -28, "leu__L_c": -45, "lys__L_c": -16, "for_c": 1, "phe__L_c": -24, "protein_CLJU_c10590": 1, "ala__L_c": -34, "FusA_mono": "-0.00451388888888889*mu", "met__L_c": -10, "tyr__L_c": -12, "InfB_mono": "-1.38888888888889e-5*mu", "generic_tRNA_ser__L_c": -16, "generic_tRNA_pro__L_c": -13, "RNA_CLJU_c10590": -2e-08, "gln__L_c": -6, "generic_RF": "-1.38888888888889e-5*mu", "generic_tRNA_leu__L_c": -45, "generic_tRNA_arg__L_c": -6, "Tig_mono": "-1.38888888888889e-5*mu", "generic_tRNA_lys__L_c": -16, "asp__L_c": -8, "asn__L_c": -8, "generic_tRNA_val__L_c": -22, "his__L_c": -8, "generic_tRNA_gln__L_c": -6, "generic_tRNA_trp__L_c": -2, "generic_Tuf_gtp": "-0.00451388888888889*mu", "pi_c": 1304, "generic_tRNA_glu__L_c": -6, "h_c": 1304}, "id": "translation_CLJU_c10590", "gene_reaction_rule": ""}, {"name": "", "upper_bound": 1000.0, "lower_bound": 0.0, "metabolites": {"cys__L_c": -3, "h2o_c": -949, "InfA_mono": "-1.38888888888889e-5*mu", "ile__L_c": -21, "generic_tRNA_asn__L_c": -20, "glu__L_c": -16, "generic_tRNA_phe__L_c": -8, "generic_InfC": "-1.38888888888889e-5*mu", "arg__L_c": -7, "generic_tRNA_thr__L_c": -12, "generic_tRNA_ala__L_c": -14, "protein_biomass": 26.580493999999995, "PrfC_mono": "-1.38888888888889e-5*mu", "val__L_c": -18, "generic_tRNA_tyr__L_c": -10, "gdp_c": 474, "generic_tRNA_met__L_c": -4, "atp_c": -474, "generic_tRNA_ile__L_c": -21, "ribosome": "-0.00290014684287812*mu - 0.00113395741556535", "pro__L_c": -5, "generic_tRNA_gly_c": -11, "ser__L_c": -19, "generic_tRNA_asp__L_c": -15, "generic_Def": "-1.38888888888889e-5*mu", "adp_c": 474, "generic_tRNA_cys__L_c": -3, "gtp_c": -474, "thr__L_c": -12, "generic_tRNA_his__L_c": -1, "gly_c": -11, "leu__L_c": -21, "lys__L_c": -24, "for_c": 1, "RNA_CLJU_c10620": -2e-08, "phe__L_c": -8, "ala__L_c": -14, "FusA_mono": "-0.00327777777777778*mu", "met__L_c": -4, "tyr__L_c": -10, "InfB_mono": "-1.38888888888889e-5*mu", "generic_tRNA_ser__L_c": -19, "generic_tRNA_pro__L_c": -5, "Frr_mono": "-1.38888888888889e-5*mu", "gln__L_c": -8, "generic_RF": "-1.38888888888889e-5*mu", "generic_tRNA_leu__L_c": -21, "generic_tRNA_arg__L_c": -7, "Tig_mono": "-1.38888888888889e-5*mu", "protein_CLJU_c10620": 1, "generic_tRNA_lys__L_c": -24, "asp__L_c": -15, "asn__L_c": -20, "generic_tRNA_val__L_c": -18, "his__L_c": -1, "generic_tRNA_gln__L_c": -8, "generic_Tuf_gtp": "-0.00327777777777778*mu", "pi_c": 948, "generic_tRNA_glu__L_c": -16, "h_c": 948}, "id": "translation_CLJU_c10620", "gene_reaction_rule": ""}, {"name": "", "upper_bound": 1000.0, "lower_bound": 0.0, "metabolites": {"cys__L_c": -4, "h2o_c": -922, "InfA_mono": "-1.38888888888889e-5*mu", "ile__L_c": -26, "generic_tRNA_asn__L_c": -19, "glu__L_c": -14, "generic_tRNA_phe__L_c": -9, "Map_mono_mod_2:fe2": "-1.38888888888889e-5*mu", "generic_InfC": "-1.38888888888889e-5*mu", "arg__L_c": -7, "h_c": 920, "generic_tRNA_ala__L_c": -20, "protein_biomass": 25.089979000000007, "PrfC_mono": "-1.38888888888889e-5*mu", "val__L_c": -20, "generic_tRNA_tyr__L_c": -7, "gdp_c": 460, "generic_tRNA_met__L_c": -8, "Tig_mono": "-1.38888888888889e-5*mu", "generic_tRNA_ile__L_c": -26, "ribosome": "-0.00281448849730788*mu - 0.00110046500244738", "pro__L_c": -4, "generic_tRNA_gly_c": -19, "ser__L_c": -13, "generic_tRNA_asp__L_c": -16, "generic_Def": "-1.38888888888889e-5*mu", "adp_c": 460, "generic_tRNA_cys__L_c": -4, "gtp_c": -460, "thr__L_c": -5, "generic_tRNA_his__L_c": -1, "gly_c": -19, "leu__L_c": -15, "lys__L_c": -17, "for_c": 1, "phe__L_c": -9, "ala__L_c": -20, "FusA_mono": "-0.00318055555555556*mu", "met__L_c": -7, "tyr__L_c": -7, "InfB_mono": "-1.38888888888889e-5*mu", "generic_tRNA_ser__L_c": -13, "generic_tRNA_pro__L_c": -4, "Frr_mono": "-1.38888888888889e-5*mu", "gln__L_c": -6, "generic_RF": "-1.38888888888889e-5*mu", "generic_tRNA_leu__L_c": -15, "generic_tRNA_arg__L_c": -7, "atp_c": -460, "generic_tRNA_lys__L_c": -17, "asp__L_c": -16, "asn__L_c": -19, "generic_tRNA_thr__L_c": -5, "generic_tRNA_val__L_c": -20, "his__L_c": -1, "generic_tRNA_gln__L_c": -6, "RNA_CLJU_c10700": -2e-08, "generic_Tuf_gtp": "-0.00318055555555556*mu", "pi_c": 920, "generic_tRNA_glu__L_c": -14, "protein_CLJU_c10700": 1}, "id": "translation_CLJU_c10700", "gene_reaction_rule": ""}, {"name": "", "upper_bound": 1000.0, "lower_bound": 0.0, "metabolites": {"cys__L_c": -5, "h2o_c": -1209, "InfA_mono": "-1.38888888888889e-5*mu", "ile__L_c": -28, "generic_tRNA_asn__L_c": -18, "glu__L_c": -19, "generic_tRNA_phe__L_c": -8, "generic_InfC": "-1.38888888888889e-5*mu", "protein_CLJU_c10720": 1, "arg__L_c": -12, "generic_tRNA_thr__L_c": -12, "generic_tRNA_ala__L_c": -12, "protein_biomass": 34.235974, "PrfC_mono": "-1.38888888888889e-5*mu", "val__L_c": -28, "generic_tRNA_gly_c": -20, "gdp_c": 604, "generic_tRNA_met__L_c": -6, "Tig_mono": "-1.38888888888889e-5*mu", "generic_tRNA_ile__L_c": -28, "ribosome": "-0.00369554576603035*mu - 0.00144495839451787", "pro__L_c": -13, "generic_tRNA_tyr__L_c": -12, "ser__L_c": -12, "generic_tRNA_asp__L_c": -19, "generic_Def": "-1.38888888888889e-5*mu", "adp_c": 604, "generic_tRNA_cys__L_c": -5, "gtp_c": -604, "thr__L_c": -12, "generic_tRNA_his__L_c": -12, "gly_c": -20, "leu__L_c": -24, "lys__L_c": -34, "for_c": 1, "phe__L_c": -8, "ala__L_c": -12, "FusA_mono": "-0.00418055555555556*mu", "met__L_c": -6, "tyr__L_c": -12, "InfB_mono": "-1.38888888888889e-5*mu", "generic_tRNA_ser__L_c": -12, "generic_tRNA_pro__L_c": -13, "Frr_mono": "-1.38888888888889e-5*mu", "pi_c": 1208, "gln__L_c": -8, "PrfA_mono": "-1.38888888888889e-5*mu", "generic_tRNA_leu__L_c": -24, "generic_tRNA_arg__L_c": -12, "atp_c": -604, "generic_tRNA_lys__L_c": -34, "asp__L_c": -19, "asn__L_c": -18, "generic_tRNA_val__L_c": -28, "his__L_c": -12, "generic_tRNA_gln__L_c": -8, "generic_Tuf_gtp": "-0.00418055555555556*mu", "RNA_CLJU_c10720": -2e-08, "generic_tRNA_glu__L_c": -19, "h_c": 1208}, "id": "translation_CLJU_c10720", "gene_reaction_rule": ""}, {"name": "", "upper_bound": 1000.0, "lower_bound": 0.0, "metabolites": {"cys__L_c": -4, "h2o_c": -1729, "InfA_mono": "-1.38888888888889e-5*mu", "ile__L_c": -62, "generic_tRNA_asn__L_c": -17, "glu__L_c": -11, "generic_tRNA_phe__L_c": -22, "generic_InfC": "-1.38888888888889e-5*mu", "arg__L_c": -7, "h_c": 1728, "generic_tRNA_ala__L_c": -40, "protein_biomass": 45.253344000000006, "trp__L_c": -5, "val__L_c": -45, "generic_tRNA_gly_c": -45, "gdp_c": 864, "generic_tRNA_met__L_c": -13, "Tig_mono": "-1.38888888888889e-5*mu", "generic_tRNA_ile__L_c": -62, "ribosome": "-0.0052863436123348*mu - 0.00206696035242291", "pro__L_c": -25, "generic_tRNA_tyr__L_c": -10, "ser__L_c": -32, "generic_tRNA_asp__L_c": -7, "generic_Def": "-1.38888888888889e-5*mu", "PrfC_mono": "-1.38888888888889e-5*mu", "adp_c": 864, "generic_tRNA_cys__L_c": -4, "RNA_CLJU_c10730": -2e-08, "gtp_c": -864, "thr__L_c": -24, "generic_tRNA_his__L_c": -4, "gly_c": -45, "leu__L_c": -39, "lys__L_c": -15, "for_c": 1, "phe__L_c": -22, "ala__L_c": -40, "FusA_mono": "-0.00598611111111111*mu", "protein_CLJU_c10730": 1, "met__L_c": -13, "tyr__L_c": -10, "InfB_mono": "-1.38888888888889e-5*mu", "generic_tRNA_ser__L_c": -32, "generic_tRNA_pro__L_c": -25, "Frr_mono": "-1.38888888888889e-5*mu", "gln__L_c": -5, "generic_RF": "-1.38888888888889e-5*mu", "generic_tRNA_leu__L_c": -39, "generic_tRNA_arg__L_c": -7, "atp_c": -864, "generic_tRNA_lys__L_c": -15, "asp__L_c": -7, "asn__L_c": -17, "generic_tRNA_val__L_c": -45, "his__L_c": -4, "generic_tRNA_gln__L_c": -5, "generic_tRNA_trp__L_c": -5, "generic_Tuf_gtp": "-0.00598611111111111*mu", "pi_c": 1728, "generic_tRNA_glu__L_c": -11, "generic_tRNA_thr__L_c": -24}, "id": "translation_CLJU_c10730", "gene_reaction_rule": ""}, {"name": "", "upper_bound": 1000.0, "lower_bound": 0.0, "metabolites": {"RNA_CLJU_c10740": -2e-08, "h2o_c": -709, "InfA_mono": "-1.38888888888889e-5*mu", "ile__L_c": -25, "generic_tRNA_asn__L_c": -9, "glu__L_c": -13, "generic_InfC": "-1.38888888888889e-5*mu", "arg__L_c": -14, "generic_tRNA_thr__L_c": -5, "generic_tRNA_ala__L_c": -12, "protein_biomass": 19.938352, "PrfC_mono": "-1.38888888888889e-5*mu", "val__L_c": -13, "generic_tRNA_tyr__L_c": -6, "gdp_c": 354, "generic_tRNA_met__L_c": -3, "Tig_mono": "-1.38888888888889e-5*mu", "generic_tRNA_ile__L_c": -25, "ribosome": "-0.00216593245227606*mu - 0.000846879588839941", "pro__L_c": -5, "generic_tRNA_gly_c": -11, "ser__L_c": -8, "generic_tRNA_asp__L_c": -14, "generic_Def": "-1.38888888888889e-5*mu", "adp_c": 354, "gtp_c": -354, "thr__L_c": -5, "generic_tRNA_his__L_c": -3, "gly_c": -11, "leu__L_c": -18, "lys__L_c": -16, "generic_tRNA_glu__L_c": -13, "generic_tRNA_leu__L_c": -18, "ala__L_c": -12, "FusA_mono": "-0.00244444444444444*mu", "met__L_c": -3, "tyr__L_c": -6, "InfB_mono": "-1.38888888888889e-5*mu", "generic_tRNA_ser__L_c": -8, "generic_tRNA_pro__L_c": -5, "Frr_mono": "-1.38888888888889e-5*mu", "gln__L_c": -2, "generic_RF": "-1.38888888888889e-5*mu", "protein_CLJU_c10740": 1, "generic_tRNA_arg__L_c": -14, "atp_c": -354, "generic_tRNA_lys__L_c": -16, "asp__L_c": -14, "asn__L_c": -9, "for_c": 1, "generic_tRNA_val__L_c": -13, "his__L_c": -3, "generic_tRNA_gln__L_c": -2, "generic_Tuf_gtp": "-0.00244444444444444*mu", "pi_c": 708, "h_c": 708}, "id": "translation_CLJU_c10740", "gene_reaction_rule": ""}, {"name": "", "upper_bound": 1000.0, "lower_bound": 0.0, "metabolites": {"cys__L_c": -8, "h2o_c": -1093, "InfA_mono": "-1.38888888888889e-5*mu", "RNA_CLJU_c10760": -2e-08, "ile__L_c": -27, "generic_tRNA_asn__L_c": -15, "glu__L_c": -24, "generic_tRNA_phe__L_c": -15, "generic_InfC": "-1.38888888888889e-5*mu", "arg__L_c": -6, "generic_tRNA_thr__L_c": -14, "generic_tRNA_ala__L_c": -12, "protein_biomass": 30.143016000000006, "trp__L_c": -2, "val__L_c": -21, "generic_tRNA_tyr__L_c": -6, "gdp_c": 546, "generic_tRNA_met__L_c": -8, "Tig_mono": "-1.38888888888889e-5*mu", "generic_tRNA_ile__L_c": -27, "ribosome": "-0.00334067547723935*mu - 0.00130620411160059", "pro__L_c": -9, "protein_CLJU_c10760": 1, "generic_tRNA_gly_c": -29, "ser__L_c": -12, "generic_tRNA_asp__L_c": -15, "generic_Def": "-1.38888888888889e-5*mu", "PrfC_mono": "-1.38888888888889e-5*mu", "adp_c": 546, "generic_tRNA_cys__L_c": -8, "gtp_c": -546, "thr__L_c": -14, "generic_tRNA_his__L_c": -3, "gly_c": -29, "leu__L_c": -13, "lys__L_c": -31, "for_c": 1, "phe__L_c": -15, "ala__L_c": -12, "FusA_mono": "-0.00377777777777778*mu", "met__L_c": -8, "tyr__L_c": -6, "InfB_mono": "-1.38888888888889e-5*mu", "generic_tRNA_ser__L_c": -12, "generic_tRNA_pro__L_c": -9, "Frr_mono": "-1.38888888888889e-5*mu", "gln__L_c": -3, "generic_RF": "-1.38888888888889e-5*mu", "generic_tRNA_leu__L_c": -13, "generic_tRNA_arg__L_c": -6, "atp_c": -546, "generic_tRNA_lys__L_c": -31, "asp__L_c": -15, "asn__L_c": -15, "generic_tRNA_val__L_c": -21, "his__L_c": -3, "generic_tRNA_gln__L_c": -3, "generic_tRNA_trp__L_c": -2, "generic_Tuf_gtp": "-0.00377777777777778*mu", "pi_c": 1092, "generic_tRNA_glu__L_c": -24, "h_c": 1092}, "id": "translation_CLJU_c10760", "gene_reaction_rule": ""}, {"name": "", "upper_bound": 1000.0, "lower_bound": 0.0, "metabolites": {"cys__L_c": -1, "h2o_c": -633, "InfA_mono": "-1.38888888888889e-5*mu", "RNA_CLJU_c11120": -2e-08, "ile__L_c": -14, "generic_tRNA_asn__L_c": -12, "glu__L_c": -21, "generic_tRNA_phe__L_c": -4, "generic_InfC": "-1.38888888888889e-5*mu", "arg__L_c": -8, "generic_tRNA_thr__L_c": -3, "generic_tRNA_ala__L_c": -7, "protein_biomass": 18.497309, "trp__L_c": -1, "val__L_c": -9, "generic_tRNA_gly_c": -4, "gdp_c": 316, "generic_tRNA_met__L_c": -5, "atp_c": -316, "generic_tRNA_ile__L_c": -14, "ribosome": "-0.00193343122858541*mu - 0.000755971610376897", "pro__L_c": -3, "generic_tRNA_tyr__L_c": -6, "ser__L_c": -12, "generic_tRNA_asp__L_c": -10, "generic_Def": "-1.38888888888889e-5*mu", "PrfC_mono": "-1.38888888888889e-5*mu", "adp_c": 316, "gtp_c": -316, "thr__L_c": -3, "gly_c": -4, "generic_tRNA_glu__L_c": -21, "leu__L_c": -15, "lys__L_c": -21, "generic_tRNA_cys__L_c": -1, "phe__L_c": -4, "ala__L_c": -7, "FusA_mono": "-0.00218055555555556*mu", "met__L_c": -5, "tyr__L_c": -6, "InfB_mono": "-1.38888888888889e-5*mu", "generic_tRNA_ser__L_c": -12, "generic_tRNA_pro__L_c": -3, "Frr_mono": "-1.38888888888889e-5*mu", "gln__L_c": -2, "generic_RF": "-1.38888888888889e-5*mu", "generic_tRNA_leu__L_c": -15, "generic_tRNA_arg__L_c": -8, "Tig_mono": "-1.38888888888889e-5*mu", "generic_tRNA_lys__L_c": -21, "asp__L_c": -10, "asn__L_c": -12, "for_c": 1, "generic_tRNA_val__L_c": -9, "generic_tRNA_gln__L_c": -2, "generic_tRNA_trp__L_c": -1, "generic_Tuf_gtp": "-0.00218055555555556*mu", "pi_c": 632, "protein_CLJU_c11120": 1, "h_c": 632}, "id": "translation_CLJU_c11120", "gene_reaction_rule": ""}, {"name": "", "upper_bound": 1000.0, "lower_bound": 0.0, "metabolites": {"cys__L_c": -6, "h2o_c": -1173, "pro__L_c": -4, "InfA_mono": "-1.38888888888889e-5*mu", "ile__L_c": -26, "generic_tRNA_asn__L_c": -16, "glu__L_c": -17, "generic_tRNA_phe__L_c": -6, "generic_InfC": "-1.38888888888889e-5*mu", "arg__L_c": -9, "h_c": 1172, "generic_tRNA_ala__L_c": -22, "protein_biomass": 32.42546299999999, "PrfC_mono": "-1.38888888888889e-5*mu", "val__L_c": -10, "generic_tRNA_gly_c": -24, "gdp_c": 586, "generic_tRNA_met__L_c": -12, "Tig_mono": "-1.38888888888889e-5*mu", "generic_tRNA_ile__L_c": -26, "ribosome": "-0.00358541360744004*mu - 0.00140189672050906", "protein_CLJU_c11150": 1, "generic_tRNA_tyr__L_c": -16, "ser__L_c": -20, "generic_tRNA_asp__L_c": -22, "generic_Def": "-1.38888888888889e-5*mu", "for_c": 1, "generic_tRNA_cys__L_c": -6, "gtp_c": -586, "thr__L_c": -16, "generic_tRNA_his__L_c": -5, "gly_c": -24, "leu__L_c": -32, "RNA_CLJU_c11150": -2e-08, "lys__L_c": -26, "adp_c": 586, "phe__L_c": -6, "ala__L_c": -22, "FusA_mono": "-0.00405555555555556*mu", "met__L_c": -12, "tyr__L_c": -16, "InfB_mono": "-1.38888888888889e-5*mu", "generic_tRNA_ser__L_c": -20, "generic_tRNA_pro__L_c": -4, "Frr_mono": "-1.38888888888889e-5*mu", "gln__L_c": -4, "generic_tRNA_leu__L_c": -32, "generic_tRNA_arg__L_c": -9, "atp_c": -586, "generic_tRNA_lys__L_c": -26, "asp__L_c": -22, "asn__L_c": -16, "PrfB_mono": "-1.38888888888889e-5*mu", "generic_tRNA_val__L_c": -10, "his__L_c": -5, "generic_tRNA_gln__L_c": -4, "generic_Tuf_gtp": "-0.00405555555555556*mu", "pi_c": 1172, "generic_tRNA_glu__L_c": -17, "generic_tRNA_thr__L_c": -16}, "id": "translation_CLJU_c11150", "gene_reaction_rule": ""}, {"name": "", "upper_bound": 1000.0, "lower_bound": 0.0, "metabolites": {"cys__L_c": -7, "h2o_c": -2498, "InfA_mono": "-1.38888888888889e-5*mu", "ile__L_c": -47, "generic_tRNA_asn__L_c": -32, "glu__L_c": -31, "generic_tRNA_phe__L_c": -29, "Map_mono_mod_2:fe2": "-1.38888888888889e-5*mu", "generic_InfC": "-1.38888888888889e-5*mu", "arg__L_c": -19, "generic_tRNA_thr__L_c": -20, "generic_tRNA_ala__L_c": -43, "protein_biomass": 69.05768699999999, "trp__L_c": -3, "val__L_c": -49, "generic_tRNA_pro__L_c": -19, "gdp_c": 1248, "generic_tRNA_met__L_c": -19, "atp_c": -1248, "generic_tRNA_ile__L_c": -47, "ribosome": "-0.00763582966226138*mu - 0.0029856093979442", "pro__L_c": -19, "generic_tRNA_tyr__L_c": -21, "ser__L_c": -33, "generic_tRNA_asp__L_c": -41, "generic_Def": "-1.38888888888889e-5*mu", "PrfC_mono": "-1.38888888888889e-5*mu", "adp_c": 1248, "generic_tRNA_cys__L_c": -7, "gtp_c": -1248, "thr__L_c": -20, "generic_tRNA_his__L_c": -14, "gly_c": -57, "leu__L_c": -58, "lys__L_c": -66, "for_c": 1, "phe__L_c": -29, "ala__L_c": -43, "FusA_mono": "-0.00865277777777778*mu", "generic_tRNA_gly_c": -57, "met__L_c": -18, "tyr__L_c": -21, "InfB_mono": "-1.38888888888889e-5*mu", "generic_tRNA_ser__L_c": -33, "Frr_mono": "-1.38888888888889e-5*mu", "generic_Tuf_gtp": "-0.00865277777777778*mu", "gln__L_c": -16, "generic_RF": "-1.38888888888889e-5*mu", "generic_tRNA_leu__L_c": -58, "generic_tRNA_arg__L_c": -19, "Tig_mono": "-1.38888888888889e-5*mu", "generic_tRNA_lys__L_c": -66, "asp__L_c": -41, "asn__L_c": -32, "generic_tRNA_val__L_c": -49, "his__L_c": -14, "protein_CLJU_c11160": 1, "generic_tRNA_gln__L_c": -16, "generic_tRNA_trp__L_c": -3, "RNA_CLJU_c11160": -2e-08, "pi_c": 2496, "generic_tRNA_glu__L_c": -31, "h_c": 2496}, "id": "translation_CLJU_c11160", "gene_reaction_rule": ""}, {"name": "", "upper_bound": 1000.0, "lower_bound": 0.0, "metabolites": {"cys__L_c": -5, "h2o_c": -1141, "InfA_mono": "-1.38888888888889e-5*mu", "ile__L_c": -32, "generic_tRNA_asn__L_c": -29, "glu__L_c": -13, "generic_tRNA_phe__L_c": -12, "generic_InfC": "-1.38888888888889e-5*mu", "arg__L_c": -9, "generic_tRNA_thr__L_c": -17, "generic_tRNA_ala__L_c": -6, "protein_CLJU_c11180": 1, "protein_biomass": 32.06973099999999, "trp__L_c": -1, "val__L_c": -19, "generic_tRNA_tyr__L_c": -13, "gdp_c": 570, "generic_tRNA_met__L_c": -4, "atp_c": -570, "generic_tRNA_ile__L_c": -32, "ribosome": "-0.00348751835535977*mu - 0.00136361967694567", "pro__L_c": -7, "generic_tRNA_gly_c": -23, "ser__L_c": -17, "generic_tRNA_asp__L_c": -22, "generic_Def": "-1.38888888888889e-5*mu", "PrfC_mono": "-1.38888888888889e-5*mu", "adp_c": 570, "generic_tRNA_cys__L_c": -5, "gtp_c": -570, "thr__L_c": -17, "generic_tRNA_his__L_c": -3, "gly_c": -23, "leu__L_c": -21, "lys__L_c": -27, "for_c": 1, "phe__L_c": -12, "ala__L_c": -6, "FusA_mono": "-0.00394444444444444*mu", "met__L_c": -4, "tyr__L_c": -13, "InfB_mono": "-1.38888888888889e-5*mu", "generic_tRNA_ser__L_c": -17, "generic_tRNA_pro__L_c": -7, "Frr_mono": "-1.38888888888889e-5*mu", "gln__L_c": -5, "PrfA_mono": "-1.38888888888889e-5*mu", "generic_tRNA_leu__L_c": -21, "generic_tRNA_arg__L_c": -9, "Tig_mono": "-1.38888888888889e-5*mu", "generic_tRNA_lys__L_c": -27, "asp__L_c": -22, "asn__L_c": -29, "RNA_CLJU_c11180": -2e-08, "generic_tRNA_val__L_c": -19, "his__L_c": -3, "generic_tRNA_gln__L_c": -5, "generic_tRNA_trp__L_c": -1, "generic_Tuf_gtp": "-0.00394444444444444*mu", "pi_c": 1140, "generic_tRNA_glu__L_c": -13, "h_c": 1140}, "id": "translation_CLJU_c11180", "gene_reaction_rule": ""}, {"name": "", "upper_bound": 1000.0, "lower_bound": 0.0, "metabolites": {"cys__L_c": -5, "h2o_c": -693, "InfA_mono": "-1.38888888888889e-5*mu", "ile__L_c": -19, "generic_tRNA_asn__L_c": -9, "glu__L_c": -22, "generic_tRNA_phe__L_c": -8, "generic_InfC": "-1.38888888888889e-5*mu", "protein_CLJU_c11240": 1, "arg__L_c": -7, "generic_tRNA_thr__L_c": -6, "generic_tRNA_ala__L_c": -7, "protein_biomass": 20.062324000000004, "PrfC_mono": "-1.38888888888889e-5*mu", "val__L_c": -12, "generic_tRNA_tyr__L_c": -7, "gdp_c": 346, "generic_tRNA_met__L_c": -6, "atp_c": -346, "generic_tRNA_ile__L_c": -19, "ribosome": "-0.00211698482623593*mu - 0.000827741067058248", "pro__L_c": -4, "generic_tRNA_gly_c": -11, "ser__L_c": -4, "generic_tRNA_asp__L_c": -10, "generic_Def": "-1.38888888888889e-5*mu", "adp_c": 346, "generic_tRNA_cys__L_c": -5, "gtp_c": -346, "thr__L_c": -6, "generic_tRNA_his__L_c": -3, "gly_c": -11, "leu__L_c": -9, "lys__L_c": -21, "generic_tRNA_glu__L_c": -22, "phe__L_c": -8, "ala__L_c": -7, "FusA_mono": "-0.00238888888888889*mu", "met__L_c": -6, "tyr__L_c": -7, "InfB_mono": "-1.38888888888889e-5*mu", "generic_tRNA_ser__L_c": -4, "generic_tRNA_pro__L_c": -4, "Frr_mono": "-1.38888888888889e-5*mu", "gln__L_c": -3, "generic_RF": "-1.38888888888889e-5*mu", "generic_tRNA_leu__L_c": -9, "generic_tRNA_arg__L_c": -7, "Tig_mono": "-1.38888888888889e-5*mu", "generic_tRNA_lys__L_c": -21, "asp__L_c": -10, "RNA_CLJU_c11240": -2e-08, "asn__L_c": -9, "for_c": 1, "generic_tRNA_val__L_c": -12, "his__L_c": -3, "generic_tRNA_gln__L_c": -3, "generic_Tuf_gtp": "-0.00238888888888889*mu", "pi_c": 692, "h_c": 692}, "id": "translation_CLJU_c11240", "gene_reaction_rule": ""}, {"name": "", "upper_bound": 1000.0, "lower_bound": 0.0, "metabolites": {"cys__L_c": -6, "h2o_c": -1741, "InfA_mono": "-1.38888888888889e-5*mu", "ile__L_c": -26, "generic_tRNA_asn__L_c": -24, "glu__L_c": -29, "generic_tRNA_phe__L_c": -17, "generic_InfC": "-1.38888888888889e-5*mu", "arg__L_c": -16, "generic_tRNA_thr__L_c": -22, "generic_tRNA_ala__L_c": -28, "protein_biomass": 48.2695, "trp__L_c": -1, "val__L_c": -27, "generic_tRNA_gly_c": -34, "gdp_c": 870, "generic_tRNA_met__L_c": -19, "Tig_mono": "-1.38888888888889e-5*mu", "generic_tRNA_ile__L_c": -26, "ribosome": "-0.0053230543318649*mu - 0.00208131424375918", "pro__L_c": -8, "generic_tRNA_tyr__L_c": -14, "ser__L_c": -37, "generic_tRNA_asp__L_c": -22, "generic_Def": "-1.38888888888889e-5*mu", "PrfC_mono": "-1.38888888888889e-5*mu", "adp_c": 870, "generic_tRNA_cys__L_c": -6, "gtp_c": -870, "thr__L_c": -22, "generic_tRNA_his__L_c": -4, "gly_c": -34, "leu__L_c": -42, "lys__L_c": -53, "for_c": 1, "phe__L_c": -17, "ala__L_c": -28, "FusA_mono": "-0.00602777777777778*mu", "met__L_c": -19, "tyr__L_c": -14, "InfB_mono": "-1.38888888888889e-5*mu", "generic_tRNA_ser__L_c": -37, "protein_CLJU_c11270": 1, "generic_tRNA_pro__L_c": -8, "Frr_mono": "-1.38888888888889e-5*mu", "gln__L_c": -6, "PrfA_mono": "-1.38888888888889e-5*mu", "generic_tRNA_leu__L_c": -42, "generic_tRNA_arg__L_c": -16, "atp_c": -870, "generic_tRNA_lys__L_c": -53, "asp__L_c": -22, "asn__L_c": -24, "generic_tRNA_val__L_c": -27, "his__L_c": -4, "RNA_CLJU_c11270": -2e-08, "generic_tRNA_gln__L_c": -6, "generic_tRNA_trp__L_c": -1, "generic_Tuf_gtp": "-0.00602777777777778*mu", "pi_c": 1740, "generic_tRNA_glu__L_c": -29, "h_c": 1740}, "id": "translation_CLJU_c11270", "gene_reaction_rule": ""}, {"name": "", "upper_bound": 1000.0, "lower_bound": 0.0, "metabolites": {"cys__L_c": -8, "h2o_c": -1553, "InfA_mono": "-1.38888888888889e-5*mu", "ile__L_c": -52, "generic_tRNA_asn__L_c": -40, "glu__L_c": -21, "generic_tRNA_phe__L_c": -14, "generic_InfC": "-1.38888888888889e-5*mu", "arg__L_c": -15, "generic_tRNA_thr__L_c": -8, "gln__L_c": -8, "generic_tRNA_ala__L_c": -17, "protein_biomass": 45.04774200000001, "trp__L_c": -2, "val__L_c": -16, "generic_tRNA_gly_c": -23, "gdp_c": 776, "generic_tRNA_met__L_c": -7, "Tig_mono": "-1.38888888888889e-5*mu", "generic_tRNA_ile__L_c": -52, "ribosome": "-0.00474791972589329*mu - 0.00185643661282428", "pro__L_c": -4, "generic_tRNA_tyr__L_c": -26, "ser__L_c": -16, "generic_tRNA_asp__L_c": -24, "generic_Def": "-1.38888888888889e-5*mu", "PrfC_mono": "-1.38888888888889e-5*mu", "adp_c": 776, "generic_tRNA_cys__L_c": -8, "gtp_c": -776, "thr__L_c": -8, "generic_tRNA_his__L_c": -5, "gly_c": -23, "leu__L_c": -39, "lys__L_c": -43, "for_c": 1, "phe__L_c": -14, "ala__L_c": -17, "FusA_mono": "-0.005375*mu", "met__L_c": -7, "tyr__L_c": -26, "InfB_mono": "-1.38888888888889e-5*mu", "generic_tRNA_ser__L_c": -16, "generic_tRNA_pro__L_c": -4, "Frr_mono": "-1.38888888888889e-5*mu", "RNA_CLJU_c11280": -2e-08, "PrfA_mono": "-1.38888888888889e-5*mu", "generic_tRNA_leu__L_c": -39, "generic_tRNA_arg__L_c": -15, "atp_c": -776, "generic_tRNA_lys__L_c": -43, "asp__L_c": -24, "asn__L_c": -40, "generic_tRNA_val__L_c": -16, "his__L_c": -5, "generic_tRNA_gln__L_c": -8, "protein_CLJU_c11280": 1, "generic_tRNA_trp__L_c": -2, "generic_Tuf_gtp": "-0.005375*mu", "pi_c": 1552, "generic_tRNA_glu__L_c": -21, "h_c": 1552}, "id": "translation_CLJU_c11280", "gene_reaction_rule": ""}, {"name": "", "upper_bound": 1000.0, "lower_bound": 0.0, "metabolites": {"cys__L_c": -12, "h2o_c": -1829, "InfA_mono": "-1.38888888888889e-5*mu", "ile__L_c": -39, "generic_tRNA_asn__L_c": -16, "glu__L_c": -33, "generic_tRNA_phe__L_c": -12, "protein_CLJU_c11360": 1, "generic_InfC": "-1.38888888888889e-5*mu", "arg__L_c": -15, "generic_tRNA_thr__L_c": -16, "generic_tRNA_ala__L_c": -35, "protein_biomass": 49.46794500000001, "trp__L_c": -2, "val__L_c": -40, "generic_tRNA_gly_c": -44, "gdp_c": 914, "generic_tRNA_met__L_c": -12, "atp_c": -914, "generic_tRNA_ile__L_c": -39, "ribosome": "-0.00559226627508566*mu - 0.00218657611355849", "pro__L_c": -28, "generic_tRNA_tyr__L_c": -11, "ser__L_c": -24, "generic_tRNA_asp__L_c": -23, "generic_Def": "-1.38888888888889e-5*mu", "PrfC_mono": "-1.38888888888889e-5*mu", "adp_c": 914, "generic_tRNA_cys__L_c": -12, "RNA_CLJU_c11360": -2e-08, "gtp_c": -914, "thr__L_c": -16, "generic_tRNA_his__L_c": -5, "gly_c": -44, "leu__L_c": -27, "lys__L_c": -50, "for_c": 1, "phe__L_c": -12, "ala__L_c": -35, "FusA_mono": "-0.00633333333333333*mu", "met__L_c": -12, "tyr__L_c": -11, "InfB_mono": "-1.38888888888889e-5*mu", "generic_tRNA_ser__L_c": -24, "generic_tRNA_pro__L_c": -28, "Frr_mono": "-1.38888888888889e-5*mu", "gln__L_c": -13, "generic_RF": "-1.38888888888889e-5*mu", "generic_tRNA_leu__L_c": -27, "generic_tRNA_arg__L_c": -15, "Tig_mono": "-1.38888888888889e-5*mu", "generic_tRNA_lys__L_c": -50, "asp__L_c": -23, "asn__L_c": -16, "generic_tRNA_val__L_c": -40, "his__L_c": -5, "generic_tRNA_gln__L_c": -13, "generic_tRNA_trp__L_c": -2, "generic_Tuf_gtp": "-0.00633333333333333*mu", "pi_c": 1828, "generic_tRNA_glu__L_c": -33, "h_c": 1828}, "id": "translation_CLJU_c11360", "gene_reaction_rule": ""}, {"name": "", "upper_bound": 1000.0, "lower_bound": 0.0, "metabolites": {"cys__L_c": -4, "h2o_c": -1326, "InfA_mono": "-1.38888888888889e-5*mu", "ile__L_c": -35, "generic_tRNA_asn__L_c": -8, "glu__L_c": -8, "generic_tRNA_phe__L_c": -18, "Map_mono_mod_2:fe2": "-1.38888888888889e-5*mu", "generic_InfC": "-1.38888888888889e-5*mu", "pi_c": 1324, "arg__L_c": -7, "generic_tRNA_thr__L_c": -28, "generic_tRNA_ala__L_c": -30, "protein_biomass": 35.276235, "trp__L_c": -5, "val__L_c": -25, "generic_tRNA_gly_c": -37, "gdp_c": 662, "generic_tRNA_met__L_c": -15, "atp_c": -662, "generic_tRNA_ile__L_c": -35, "ribosome": "-0.00405041605482134*mu - 0.00158371267743514", "pro__L_c": -16, "generic_tRNA_tyr__L_c": -9, "ser__L_c": -19, "generic_tRNA_asp__L_c": -7, "generic_Def": "-1.38888888888889e-5*mu", "PrfC_mono": "-1.38888888888889e-5*mu", "adp_c": 662, "generic_tRNA_cys__L_c": -4, "gtp_c": -662, "thr__L_c": -28, "generic_tRNA_his__L_c": -5, "gly_c": -37, "leu__L_c": -32, "lys__L_c": -16, "for_c": 1, "phe__L_c": -18, "ala__L_c": -30, "FusA_mono": "-0.00458333333333333*mu", "protein_CLJU_c11370": 1, "met__L_c": -14, "tyr__L_c": -9, "InfB_mono": "-1.38888888888889e-5*mu", "generic_tRNA_ser__L_c": -19, "generic_tRNA_pro__L_c": -16, "Frr_mono": "-1.38888888888889e-5*mu", "gln__L_c": -7, "generic_RF": "-1.38888888888889e-5*mu", "generic_tRNA_leu__L_c": -32, "generic_tRNA_arg__L_c": -7, "Tig_mono": "-1.38888888888889e-5*mu", "generic_tRNA_lys__L_c": -16, "asp__L_c": -7, "asn__L_c": -8, "generic_tRNA_val__L_c": -25, "his__L_c": -5, "generic_tRNA_gln__L_c": -7, "generic_tRNA_trp__L_c": -5, "generic_Tuf_gtp": "-0.00458333333333333*mu", "RNA_CLJU_c11370": -2e-08, "generic_tRNA_glu__L_c": -8, "h_c": 1324}, "id": "translation_CLJU_c11370", "gene_reaction_rule": ""}, {"name": "", "upper_bound": 1000.0, "lower_bound": 0.0, "metabolites": {"cys__L_c": -1, "h2o_c": -742, "InfA_mono": "-1.38888888888889e-5*mu", "ile__L_c": -15, "generic_tRNA_asn__L_c": -11, "glu__L_c": -5, "generic_tRNA_phe__L_c": -7, "Map_mono_mod_2:fe2": "-1.38888888888889e-5*mu", "generic_InfC": "-1.38888888888889e-5*mu", "arg__L_c": -2, "generic_tRNA_thr__L_c": -17, "generic_tRNA_ala__L_c": -21, "met__L_c": -2, "protein_biomass": 19.817826999999998, "trp__L_c": -1, "val__L_c": -18, "generic_tRNA_pro__L_c": -4, "gdp_c": 370, "generic_tRNA_met__L_c": -3, "atp_c": -370, "generic_tRNA_ile__L_c": -15, "ribosome": "-0.00226382770435634*mu - 0.000885156632403328", "pro__L_c": -4, "generic_tRNA_tyr__L_c": -5, "ser__L_c": -10, "generic_tRNA_asp__L_c": -12, "generic_Def": "-1.38888888888889e-5*mu", "PrfC_mono": "-1.38888888888889e-5*mu", "adp_c": 370, "generic_tRNA_cys__L_c": -1, "gtp_c": -370, "thr__L_c": -17, "generic_tRNA_his__L_c": -1, "gly_c": -14, "generic_tRNA_glu__L_c": -5, "leu__L_c": -6, "lys__L_c": -23, "for_c": 1, "phe__L_c": -7, "ala__L_c": -21, "FusA_mono": "-0.00255555555555556*mu", "generic_tRNA_gly_c": -14, "RNA_CLJU_c11380": -2e-08, "tyr__L_c": -5, "InfB_mono": "-1.38888888888889e-5*mu", "generic_tRNA_ser__L_c": -10, "Frr_mono": "-1.38888888888889e-5*mu", "gln__L_c": -9, "generic_RF": "-1.38888888888889e-5*mu", "generic_tRNA_leu__L_c": -6, "generic_tRNA_arg__L_c": -2, "Tig_mono": "-1.38888888888889e-5*mu", "generic_tRNA_lys__L_c": -23, "asp__L_c": -12, "asn__L_c": -11, "generic_tRNA_val__L_c": -18, "his__L_c": -1, "generic_tRNA_gln__L_c": -9, "generic_tRNA_trp__L_c": -1, "generic_Tuf_gtp": "-0.00255555555555556*mu", "pi_c": 740, "protein_CLJU_c11380": 1, "h_c": 740}, "id": "translation_CLJU_c11380", "gene_reaction_rule": ""}, {"name": "", "upper_bound": 1000.0, "lower_bound": 0.0, "metabolites": {"cys__L_c": -5, "h2o_c": -853, "InfA_mono": "-1.38888888888889e-5*mu", "ile__L_c": -23, "generic_tRNA_asn__L_c": -13, "glu__L_c": -7, "tyr__L_c": -7, "generic_tRNA_phe__L_c": -13, "generic_InfC": "-1.38888888888889e-5*mu", "arg__L_c": -3, "generic_tRNA_thr__L_c": -12, "RNA_CLJU_c11390": -2e-08, "generic_tRNA_ala__L_c": -20, "protein_biomass": 22.916890000000002, "trp__L_c": -1, "val__L_c": -25, "generic_tRNA_pro__L_c": -10, "gdp_c": 426, "generic_tRNA_met__L_c": -8, "atp_c": -426, "generic_tRNA_ile__L_c": -23, "ribosome": "-0.0026064610866373*mu - 0.00101912628487518", "pro__L_c": -10, "generic_tRNA_tyr__L_c": -7, "ser__L_c": -7, "generic_tRNA_asp__L_c": -1, "generic_Def": "-1.38888888888889e-5*mu", "PrfC_mono": "-1.38888888888889e-5*mu", "adp_c": 426, "generic_tRNA_cys__L_c": -5, "gtp_c": -426, "thr__L_c": -12, "generic_tRNA_his__L_c": -1, "gly_c": -18, "leu__L_c": -23, "lys__L_c": -12, "for_c": 1, "phe__L_c": -13, "ala__L_c": -20, "FusA_mono": "-0.00294444444444444*mu", "generic_tRNA_gly_c": -18, "met__L_c": -8, "protein_CLJU_c11390": 1, "InfB_mono": "-1.38888888888889e-5*mu", "generic_tRNA_ser__L_c": -7, "Frr_mono": "-1.38888888888889e-5*mu", "gln__L_c": -4, "generic_RF": "-1.38888888888889e-5*mu", "generic_tRNA_leu__L_c": -23, "generic_tRNA_arg__L_c": -3, "Tig_mono": "-1.38888888888889e-5*mu", "generic_tRNA_lys__L_c": -12, "asp__L_c": -1, "asn__L_c": -13, "generic_tRNA_val__L_c": -25, "his__L_c": -1, "generic_tRNA_gln__L_c": -4, "generic_tRNA_trp__L_c": -1, "generic_Tuf_gtp": "-0.00294444444444444*mu", "pi_c": 852, "generic_tRNA_glu__L_c": -7, "h_c": 852}, "id": "translation_CLJU_c11390", "gene_reaction_rule": ""}, {"name": "", "upper_bound": 1000.0, "lower_bound": 0.0, "metabolites": {"cys__L_c": -2, "h2o_c": -774, "InfA_mono": "-1.38888888888889e-5*mu", "ile__L_c": -18, "generic_tRNA_asn__L_c": -11, "glu__L_c": -3, "generic_tRNA_phe__L_c": -15, "Map_mono_mod_2:fe2": "-1.38888888888889e-5*mu", "generic_InfC": "-1.38888888888889e-5*mu", "arg__L_c": -3, "generic_tRNA_thr__L_c": -8, "generic_tRNA_ala__L_c": -20, "protein_biomass": 20.853474000000002, "trp__L_c": -2, "val__L_c": -21, "generic_tRNA_tyr__L_c": -5, "gdp_c": 386, "generic_tRNA_met__L_c": -9, "atp_c": -386, "generic_tRNA_ile__L_c": -18, "protein_CLJU_c11400": 1, "ribosome": "-0.00236172295643661*mu - 0.000923433675966716", "pro__L_c": -5, "generic_tRNA_pro__L_c": -5, "ser__L_c": -14, "generic_tRNA_asp__L_c": -2, "generic_Def": "-1.38888888888889e-5*mu", "PrfC_mono": "-1.38888888888889e-5*mu", "adp_c": 386, "generic_tRNA_cys__L_c": -2, "gtp_c": -386, "thr__L_c": -8, "generic_tRNA_his__L_c": -1, "gly_c": -13, "leu__L_c": -32, "lys__L_c": -6, "for_c": 1, "phe__L_c": -15, "ala__L_c": -20, "FusA_mono": "-0.00266666666666667*mu", "generic_tRNA_gly_c": -13, "met__L_c": -8, "tyr__L_c": -5, "InfB_mono": "-1.38888888888889e-5*mu", "generic_tRNA_ser__L_c": -14, "Frr_mono": "-1.38888888888889e-5*mu", "gln__L_c": -3, "PrfA_mono": "-1.38888888888889e-5*mu", "generic_tRNA_leu__L_c": -32, "generic_tRNA_arg__L_c": -3, "Tig_mono": "-1.38888888888889e-5*mu", "generic_tRNA_lys__L_c": -6, "asp__L_c": -2, "asn__L_c": -11, "generic_tRNA_val__L_c": -21, "his__L_c": -1, "generic_tRNA_gln__L_c": -3, "generic_tRNA_trp__L_c": -2, "generic_Tuf_gtp": "-0.00266666666666667*mu", "pi_c": 772, "RNA_CLJU_c11400": -2e-08, "generic_tRNA_glu__L_c": -3, "h_c": 772}, "id": "translation_CLJU_c11400", "gene_reaction_rule": ""}, {"name": "", "upper_bound": 1000.0, "lower_bound": 0.0, "metabolites": {"cys__L_c": -25, "h2o_c": -1137, "generic_tRNA_tyr__L_c": -4, "InfA_mono": "-1.38888888888889e-5*mu", "ile__L_c": -14, "generic_tRNA_asn__L_c": -16, "glu__L_c": -12, "generic_tRNA_phe__L_c": -7, "generic_InfC": "-1.38888888888889e-5*mu", "arg__L_c": -5, "generic_tRNA_thr__L_c": -11, "generic_tRNA_ala__L_c": -32, "protein_biomass": 29.123458000000003, "PrfC_mono": "-1.38888888888889e-5*mu", "val__L_c": -31, "generic_tRNA_pro__L_c": -15, "gdp_c": 568, "generic_tRNA_met__L_c": -7, "Tig_mono": "-1.38888888888889e-5*mu", "generic_tRNA_ile__L_c": -14, "ribosome": "-0.00347528144884973*mu - 0.00135883504650024", "pro__L_c": -15, "RNA_CLJU_c11410": -2e-08, "generic_tRNA_gly_c": -31, "ser__L_c": -14, "generic_tRNA_asp__L_c": -10, "generic_Def": "-1.38888888888889e-5*mu", "adp_c": 568, "generic_tRNA_cys__L_c": -25, "gtp_c": -568, "thr__L_c": -11, "generic_tRNA_his__L_c": -2, "gly_c": -31, "leu__L_c": -20, "lys__L_c": -21, "for_c": 1, "phe__L_c": -7, "ala__L_c": -32, "FusA_mono": "-0.00393055555555556*mu", "met__L_c": -7, "tyr__L_c": -4, "InfB_mono": "-1.38888888888889e-5*mu", "generic_tRNA_ser__L_c": -14, "Frr_mono": "-1.38888888888889e-5*mu", "gln__L_c": -7, "generic_RF": "-1.38888888888889e-5*mu", "generic_tRNA_leu__L_c": -20, "generic_tRNA_arg__L_c": -5, "atp_c": -568, "generic_tRNA_lys__L_c": -21, "asp__L_c": -10, "asn__L_c": -16, "protein_CLJU_c11410": 1, "generic_tRNA_val__L_c": -31, "his__L_c": -2, "generic_tRNA_gln__L_c": -7, "generic_Tuf_gtp": "-0.00393055555555556*mu", "pi_c": 1136, "generic_tRNA_glu__L_c": -12, "h_c": 1136}, "id": "translation_CLJU_c11410", "gene_reaction_rule": ""}, {"name": "", "upper_bound": 1000.0, "lower_bound": 0.0, "metabolites": {"cys__L_c": -5, "h2o_c": -1657, "InfA_mono": "-1.38888888888889e-5*mu", "ile__L_c": -27, "generic_tRNA_asn__L_c": -19, "glu__L_c": -33, "generic_tRNA_phe__L_c": -17, "protein_CLJU_c11500": 1, "generic_InfC": "-1.38888888888889e-5*mu", "arg__L_c": -12, "generic_tRNA_thr__L_c": -23, "RNA_CLJU_c11500": -2e-08, "generic_tRNA_ala__L_c": -29, "protein_biomass": 45.75882399999999, "PrfC_mono": "-1.38888888888889e-5*mu", "val__L_c": -29, "generic_tRNA_tyr__L_c": -19, "gdp_c": 828, "generic_tRNA_met__L_c": -17, "atp_c": -828, "generic_tRNA_ile__L_c": -27, "ribosome": "-0.00506607929515419*mu - 0.00198083700440529", "pro__L_c": -12, "generic_tRNA_gly_c": -41, "ser__L_c": -22, "generic_tRNA_asp__L_c": -21, "generic_Def": "-1.38888888888889e-5*mu", "adp_c": 828, "generic_tRNA_cys__L_c": -5, "gtp_c": -828, "thr__L_c": -23, "generic_tRNA_his__L_c": -12, "gly_c": -41, "leu__L_c": -30, "lys__L_c": -41, "generic_tRNA_glu__L_c": -33, "phe__L_c": -17, "ala__L_c": -29, "FusA_mono": "-0.00573611111111111*mu", "met__L_c": -17, "tyr__L_c": -19, "InfB_mono": "-1.38888888888889e-5*mu", "generic_tRNA_ser__L_c": -22, "generic_tRNA_pro__L_c": -12, "Frr_mono": "-1.38888888888889e-5*mu", "gln__L_c": -5, "generic_RF": "-1.38888888888889e-5*mu", "generic_tRNA_leu__L_c": -30, "generic_tRNA_arg__L_c": -12, "Tig_mono": "-1.38888888888889e-5*mu", "generic_tRNA_lys__L_c": -41, "asp__L_c": -21, "asn__L_c": -19, "for_c": 1, "generic_tRNA_val__L_c": -29, "his__L_c": -12, "generic_tRNA_gln__L_c": -5, "generic_Tuf_gtp": "-0.00573611111111111*mu", "pi_c": 1656, "h_c": 1656}, "id": "translation_CLJU_c11500", "gene_reaction_rule": ""}, {"name": "", "upper_bound": 1000.0, "lower_bound": 0.0, "metabolites": {"cys__L_c": -16, "h2o_c": -5026, "InfA_mono": "-1.38888888888889e-5*mu", "ile__L_c": -97, "generic_tRNA_asn__L_c": -58, "glu__L_c": -105, "generic_tRNA_phe__L_c": -55, "Map_mono_mod_2:fe2": "-1.38888888888889e-5*mu", "generic_InfC": "-1.38888888888889e-5*mu", "arg__L_c": -45, "generic_tRNA_thr__L_c": -61, "generic_tRNA_ala__L_c": -72, "protein_CLJU_c11540": 1, "protein_biomass": 139.20958800000002, "trp__L_c": -8, "val__L_c": -84, "generic_tRNA_tyr__L_c": -40, "gdp_c": 2512, "generic_tRNA_met__L_c": -31, "atp_c": -2512, "generic_tRNA_ile__L_c": -97, "ribosome": "-0.015369554576603*mu - 0.00600949583945179", "pro__L_c": -45, "generic_tRNA_pro__L_c": -45, "ser__L_c": -102, "generic_tRNA_asp__L_c": -74, "generic_Def": "-1.38888888888889e-5*mu", "PrfC_mono": "-1.38888888888889e-5*mu", "adp_c": 2512, "generic_tRNA_cys__L_c": -16, "generic_tRNA_gln__L_c": -27, "thr__L_c": -61, "generic_tRNA_his__L_c": -15, "gly_c": -105, "leu__L_c": -92, "lys__L_c": -124, "for_c": 1, "phe__L_c": -55, "ala__L_c": -72, "FusA_mono": "-0.0174305555555556*mu", "generic_tRNA_gly_c": -105, "met__L_c": -30, "tyr__L_c": -40, "InfB_mono": "-1.38888888888889e-5*mu", "generic_tRNA_ser__L_c": -102, "Frr_mono": "-1.38888888888889e-5*mu", "gln__L_c": -27, "generic_RF": "-1.38888888888889e-5*mu", "generic_tRNA_leu__L_c": -92, "gtp_c": -2512, "generic_tRNA_arg__L_c": -45, "Tig_mono": "-1.38888888888889e-5*mu", "generic_tRNA_lys__L_c": -124, "asp__L_c": -74, "asn__L_c": -58, "generic_tRNA_val__L_c": -84, "his__L_c": -15, "RNA_CLJU_c11540": -2e-08, "generic_tRNA_trp__L_c": -8, "generic_Tuf_gtp": "-0.0174305555555556*mu", "pi_c": 5024, "generic_tRNA_glu__L_c": -105, "h_c": 5024}, "id": "translation_CLJU_c11540", "gene_reaction_rule": ""}, {"name": "", "upper_bound": 1000.0, "lower_bound": 0.0, "metabolites": {"cys__L_c": -14, "h2o_c": -2050, "InfA_mono": "-1.38888888888889e-5*mu", "ile__L_c": -44, "generic_tRNA_asn__L_c": -28, "glu__L_c": -32, "generic_tRNA_phe__L_c": -10, "Map_mono_mod_2:fe2": "-1.38888888888889e-5*mu", "generic_InfC": "-1.38888888888889e-5*mu", "arg__L_c": -13, "generic_tRNA_thr__L_c": -30, "generic_tRNA_ala__L_c": -34, "protein_biomass": 56.581323999999995, "trp__L_c": -11, "val__L_c": -39, "generic_tRNA_pro__L_c": -17, "gdp_c": 1024, "generic_tRNA_met__L_c": -16, "atp_c": -1
[truncated: 4,430,550 more chars]
