# Supplementary material for: Predicting proteome allocation, overflow metabolism, and metal requirements in a model acetogen
Source: PLoS Comput Biol. 2019 Mar 7;15(3):e1006848. doi: 10.1371/journal.pcbi.1006848 (PMC6430413; doi:10.1371/journal.pcbi.1006848)
Supplement: S7 File — (ZIP) [file pcbi.1006848.s007.zip]

Archive with 6 entries (6 files):
- membrane_complexes.json
- load_iJL965_me.py
- iJL965_ME_full.json
- ribosome_to_mod.json
- transcription_to_mod.json
- extra_modification_rxns.json
