# Supplementary material for: Predicting proteome allocation, overflow metabolism, and metal requirements in a model acetogen
Source: PLoS Comput Biol. 2019 Mar 7;15(3):e1006848. doi: 10.1371/journal.pcbi.1006848 (PMC6430413; doi:10.1371/journal.pcbi.1006848)
Supplement: S7 File — (ZIP) [file pcbi.1006848.s007.zip › membrane_complexes.json]

{"CPLX-397": {"SRP_cplx": "-0.00945833333333333*mu", "Sec_cplx": "-0.00945833333333333*mu", "inner_membrane_protein_capacity": "4264.93298", "FtsY_mono": "-4.27350427350427e-6*mu", "inner_membrane_size": "4264.93298"}, "CPLX-299": {"SRP_cplx": "-0.0122361111111111*mu", "Sec_cplx": "-0.0122361111111111*mu", "inner_membrane_protein_capacity": "5436.33317333", "FtsY_mono": "-8.54700854700855e-6*mu", "inner_membrane_size": "5436.33317333"}, "CPLX-298": {"SRP_cplx": "-0.0117916666666667*mu", "Sec_cplx": "-0.0117916666666667*mu", "inner_membrane_protein_capacity": "5268.34172857", "FtsY_mono": "-8.54700854700855e-6*mu", "inner_membrane_size": "5268.34172857"}, "CPLX-114": {"SRP_cplx": "-0.00384722222222222*mu", "Sec_cplx": "-0.00384722222222222*mu", "inner_membrane_protein_capacity": "1762.1154519", "FtsY_mono": "-4.27350427350427e-6*mu", "inner_membrane_size": "1762.1154519"}, "CPLX-295": {"SRP_cplx": "-0.00606944444444445*mu", "Sec_cplx": "-0.00606944444444445*mu", "inner_membrane_protein_capacity": "2747.09543952", "FtsY_mono": "-4.27350427350427e-6*mu", "inner_membrane_size": "2747.09543952"}, "CPLX-45": {"SRP_cplx": "-0.00694444444444444*mu", "Sec_cplx": "-0.00694444444444444*mu", "inner_membrane_protein_capacity": "3161.39557905", "FtsY_mono": "-4.27350427350427e-6*mu", "inner_membrane_size": "3161.39557905"}, "CPLX-44": {"SRP_cplx": "-0.00676388888888889*mu", "Sec_cplx": "-0.00676388888888889*mu", "inner_membrane_protein_capacity": "3041.98528857", "FtsY_mono": "-4.27350427350427e-6*mu", "inner_membrane_size": "3041.98528857"}, "CPLX-47": {"SRP_cplx": "-0.0179305555555556*mu", "Sec_cplx": "-0.0179305555555556*mu", "inner_membrane_protein_capacity": "5960.3362919", "FtsY_mono": "-1.70940170940171e-5*mu", "inner_membrane_size": "5960.3362919"}, "CPLX-113": {"SRP_cplx": "-0.00365277777777778*mu", "Sec_cplx": "-0.00365277777777778*mu", "inner_membrane_protein_capacity": "1645.91062429", "FtsY_mono": "-4.27350427350427e-6*mu", "inner_membrane_size": "1645.91062429"}, "CPLX-437": {"SRP_cplx": "-0.00270833333333333*mu", "Sec_cplx": "-0.00270833333333333*mu", "inner_membrane_protein_capacity": "1175.60396381", "FtsY_mono": "-8.54700854700855e-6*mu", "inner_membrane_size": "1175.60396381"}, "CPLX-86": {"SRP_cplx": "-0.00647222222222222*mu", "Sec_cplx": "-0.00647222222222222*mu", "inner_membrane_protein_capacity": "2930.1550719", "FtsY_mono": "-4.27350427350427e-6*mu", "inner_membrane_size": "2930.1550719"}, "CPLX-81": {"SRP_cplx": "-0.00695833333333333*mu", "Sec_cplx": "-0.00695833333333333*mu", "inner_membrane_protein_capacity": "3146.66532714", "FtsY_mono": "-8.54700854700855e-6*mu", "inner_membrane_size": "3146.66532714"}, "CLJU_c24250_mono": {"SRP_cplx": "-0.00647222222222222*mu", "Sec_cplx": "-0.00647222222222222*mu", "inner_membrane_protein_capacity": "2867.65540286", "FtsY_mono": "-4.27350427350427e-6*mu", "inner_membrane_size": "2867.65540286"}, "CPLX-217": {"SRP_cplx": "-0.006375*mu", "Sec_cplx": "-0.006375*mu", "inner_membrane_protein_capacity": "2932.11198762", "FtsY_mono": "-4.27350427350427e-6*mu", "inner_membrane_size": "2932.11198762"}, "CPLX-461": {"SRP_cplx": "-0.006*mu", "Sec_cplx": "-0.006*mu", "inner_membrane_protein_capacity": "2695.21219524", "FtsY_mono": "-4.27350427350427e-6*mu", "inner_membrane_size": "2695.21219524"}, "CPLX-191": {"SRP_cplx": "-0.0045*mu", "Sec_cplx": "-0.0045*mu", "inner_membrane_protein_capacity": "2095.17878429", "FtsY_mono": "-4.27350427350427e-6*mu", "inner_membrane_size": "2095.17878429"}, "CPLX-199": {"SRP_cplx": "-0.00680555555555556*mu", "Sec_cplx": "-0.00680555555555556*mu", "inner_membrane_protein_capacity": "3097.44437095", "FtsY_mono": "-4.27350427350427e-6*mu", "inner_membrane_size": "3097.44437095"}, "CPLX-517": {"SRP_cplx": "-0.00584722222222222*mu", "Sec_cplx": "-0.00584722222222222*mu", "inner_membrane_protein_capacity": "2664.70239095", "FtsY_mono": "-4.27350427350427e-6*mu", "inner_membrane_size": "2664.70239095"}, "CopA_mono": {"SRP_cplx": "-0.0113333333333333*mu", "Sec_cplx": "-0.0113333333333333*mu", "inner_membrane_protein_capacity": "5055.78961381", "FtsY_mono": "-4.27350427350427e-6*mu", "inner_membrane_size": "5055.78961381"}, "CPLX-109": {"SRP_cplx": "-0.0183611111111111*mu", "Sec_cplx": "-0.0183611111111111*mu", "inner_membrane_protein_capacity": "5122.99889095", "FtsY_mono": "-1.28205128205128e-5*mu", "inner_membrane_size": "5122.99889095"}, "GlcA_mono": {"SRP_cplx": "-0.00705555555555556*mu", "Sec_cplx": "-0.00705555555555556*mu", "inner_membrane_protein_capacity": "3067.68614952", "FtsY_mono": "-4.27350427350427e-6*mu", "inner_membrane_size": "3067.68614952"}, "CPLX_dummy_membrane": {"SRP_cplx": "-0.000361111111111111*mu", "Sec_cplx": "-0.000361111111111111*mu", "inner_membrane_protein_capacity": "185.089320952", "FtsY_mono": "-4.27350427350427e-6*mu", "inner_membrane_size": "185.089320952"}, "CPLX-222": {"SRP_cplx": "-0.00626388888888889*mu", "Sec_cplx": "-0.00626388888888889*mu", "inner_membrane_protein_capacity": "2828.75194381", "FtsY_mono": "-4.27350427350427e-6*mu", "inner_membrane_size": "2828.75194381"}, "GLCt_mono": {"SRP_cplx": "-0.00656944444444444*mu", "Sec_cplx": "-0.00656944444444444*mu", "inner_membrane_protein_capacity": "2922.58490857", "FtsY_mono": "-4.27350427350427e-6*mu", "inner_membrane_size": "2922.58490857"}, "ECF_CPLX_QueT": {"SRP_cplx": "-0.00606944444444445*mu", "Sec_cplx": "-0.00606944444444445*mu", "inner_membrane_protein_capacity": "2852.15513", "FtsY_mono": "-8.54700854700855e-6*mu", "inner_membrane_size": "2852.15513"}, "CPLX-187": {"SRP_cplx": "-0.00688888888888889*mu", "Sec_cplx": "-0.00688888888888889*mu", "inner_membrane_protein_capacity": "3113.48004", "FtsY_mono": "-4.27350427350427e-6*mu", "inner_membrane_size": "3113.48004"}, "Ca2_ATP": {"SRP_cplx": "-0.0121527777777778*mu", "Sec_cplx": "-0.0121527777777778*mu", "inner_membrane_protein_capacity": "5514.3066681", "FtsY_mono": "-4.27350427350427e-6*mu", "inner_membrane_size": "5514.3066681"}, "CPLX-476": {"SRP_cplx": "-0.00251388888888889*mu", "Sec_cplx": "-0.00251388888888889*mu", "inner_membrane_protein_capacity": "1118.60570381", "FtsY_mono": "-4.27350427350427e-6*mu", "inner_membrane_size": "1118.60570381"}, "CPLX-502": {"SRP_cplx": "-0.00452777777777778*mu", "Sec_cplx": "-0.00452777777777778*mu", "inner_membrane_protein_capacity": "2040.11733095", "FtsY_mono": "-4.27350427350427e-6*mu", "inner_membrane_size": "2040.11733095"}, "CPLX-162": {"SRP_cplx": "-0.00877777777777778*mu", "Sec_cplx": "-0.00877777777777778*mu", "inner_membrane_protein_capacity": "3865.88696476", "FtsY_mono": "-4.27350427350427e-6*mu", "inner_membrane_size": "3865.88696476"}, "CPLX-188": {"SRP_cplx": "-0.00688888888888889*mu", "Sec_cplx": "-0.00688888888888889*mu", "inner_membrane_protein_capacity": "3111.16150714", "FtsY_mono": "-4.27350427350427e-6*mu", "inner_membrane_size": "3111.16150714"}, "CPLX-136": {"SRP_cplx": "-0.00236111111111111*mu", "Sec_cplx": "-0.00236111111111111*mu", "inner_membrane_protein_capacity": "1116.16426952", "FtsY_mono": "-4.27350427350427e-6*mu", "inner_membrane_size": "1116.16426952"}, "Sec_cplx": {"SRP_cplx": "-0.0179722222222222*mu", "Sec_cplx": "-0.0179722222222222*mu + 1", "inner_membrane_protein_capacity": "8160.00768", "FtsY_mono": "-2.13675213675214e-5*mu", "inner_membrane_size": "8160.00768"}, "PrsAII_mono": {"SRP_cplx": "-0.00473611111111111*mu", "Sec_cplx": "-0.00473611111111111*mu", "inner_membrane_protein_capacity": "2204.09480238", "FtsY_mono": "-4.27350427350427e-6*mu", "inner_membrane_size": "2204.09480238"}, "CPLX-504": {"SRP_cplx": "-0.0035*mu", "Sec_cplx": "-0.0035*mu", "inner_membrane_protein_capacity": "1589.07122", "FtsY_mono": "-4.27350427350427e-6*mu", "inner_membrane_size": "1589.07122"}, "CPLX-230": {"SRP_cplx": "-0.00388888888888889*mu", "Sec_cplx": "-0.00388888888888889*mu", "inner_membrane_protein_capacity": "1680.69247762", "FtsY_mono": "-4.27350427350427e-6*mu", "inner_membrane_size": "1680.69247762"}, "CPLX-232": {"SRP_cplx": "-0.00270833333333333*mu", "Sec_cplx": "-0.00270833333333333*mu", "inner_membrane_protein_capacity": "1244.30159857", "FtsY_mono": "-4.27350427350427e-6*mu", "inner_membrane_size": "1244.30159857"}, "CPLX-536": {"SRP_cplx": "-0.00608333333333333*mu", "Sec_cplx": "-0.00608333333333333*mu", "inner_membrane_protein_capacity": "2624.8786981", "FtsY_mono": "-4.27350427350427e-6*mu", "inner_membrane_size": "2624.8786981"}, "CPLX-535": {"SRP_cplx": "-0.00626388888888889*mu", "Sec_cplx": "-0.00626388888888889*mu", "inner_membrane_protein_capacity": "2735.01462667", "FtsY_mono": "-4.27350427350427e-6*mu", "inner_membrane_size": "2735.01462667"}, "CPLX-449": {"SRP_cplx": "-0.00611111111111111*mu", "Sec_cplx": "-0.00611111111111111*mu", "inner_membrane_protein_capacity": "2716.81847381", "FtsY_mono": "-4.27350427350427e-6*mu", "inner_membrane_size": "2716.81847381"}, "CPLX-57": {"SRP_cplx": "-0.00240277777777778*mu", "Sec_cplx": "-0.00240277777777778*mu", "inner_membrane_protein_capacity": "1121.58207333", "FtsY_mono": "-4.27350427350427e-6*mu", "inner_membrane_size": "1121.58207333"}, "NiAB_CPLX": {"SecA_mono": "-0.0358333333333333*mu", "inner_membrane_protein_capacity": "1995.80062", "inner_membrane_size": "1995.80062", "Sec_cplx": "-0.0158333333333333*mu", "FtsY_mono": "-1.28205128205128e-5*mu", "SRP_cplx": "-0.0158333333333333*mu"}, "CPLX-286": {"SRP_cplx": "-0.00336111111111111*mu", "Sec_cplx": "-0.00336111111111111*mu", "inner_membrane_protein_capacity": "1495.66394476", "FtsY_mono": "-4.27350427350427e-6*mu", "inner_membrane_size": "1495.66394476"}, "CPLX-59": {"SRP_cplx": "-0.00491666666666667*mu", "Sec_cplx": "-0.00491666666666667*mu", "inner_membrane_protein_capacity": "2269.68129667", "FtsY_mono": "-4.27350427350427e-6*mu", "inner_membrane_size": "2269.68129667"}, "CPLX-287": {"SRP_cplx": "-0.00373611111111111*mu", "Sec_cplx": "-0.00373611111111111*mu", "inner_membrane_protein_capacity": "1639.73063571", "FtsY_mono": "-4.27350427350427e-6*mu", "inner_membrane_size": "1639.73063571"}, "CPLX-450": {"SRP_cplx": "-0.00640277777777778*mu", "Sec_cplx": "-0.00640277777777778*mu", "inner_membrane_protein_capacity": "2874.6384281", "FtsY_mono": "-4.27350427350427e-6*mu", "inner_membrane_size": "2874.6384281"}, "CPLX-166": {"SRP_cplx": "-0.006*mu", "Sec_cplx": "-0.006*mu", "inner_membrane_protein_capacity": "2607.45458286", "FtsY_mono": "-4.27350427350427e-6*mu", "inner_membrane_size": "2607.45458286"}, "CPLX-525": {"SRP_cplx": "-0.0572222222222222*mu", "Sec_cplx": "-0.0572222222222222*mu", "inner_membrane_protein_capacity": "12925.6016686", "FtsY_mono": "-5.55555555555556e-5*mu", "inner_membrane_size": "12925.6016686"}, "CPLX-247": {"SRP_cplx": "-0.00347222222222222*mu", "Sec_cplx": "-0.00347222222222222*mu", "inner_membrane_protein_capacity": "1629.73332762", "FtsY_mono": "-4.27350427350427e-6*mu", "inner_membrane_size": "1629.73332762"}, "MetNIQ_CPLX": {"SRP_cplx": "-0.00688888888888889*mu", "Sec_cplx": "-0.00688888888888889*mu", "inner_membrane_protein_capacity": "3117.22959952", "FtsY_mono": "-8.54700854700855e-6*mu", "inner_membrane_size": "3117.22959952"}, "CPLX-85": {"SRP_cplx": "-0.00638888888888889*mu", "Sec_cplx": "-0.00638888888888889*mu", "inner_membrane_protein_capacity": "2919.58917905", "FtsY_mono": "-4.27350427350427e-6*mu", "inner_membrane_size": "2919.58917905"}, "CPLX-87": {"SRP_cplx": "-0.006125*mu", "Sec_cplx": "-0.006125*mu", "inner_membrane_protein_capacity": "2668.66571714", "FtsY_mono": "-4.27350427350427e-6*mu", "inner_membrane_size": "2668.66571714"}, "SecA_mono": {"SecA_mono": "1", "inner_membrane_protein_capacity": "5511.39172048", "inner_membrane_size": "5511.39172048", "Sec_cplx": "-0.011625*mu", "FtsY_mono": "-4.27350427350427e-6*mu", "SRP_cplx": "-0.011625*mu"}, "CPLX-396": {"SRP_cplx": "-0.00816666666666667*mu", "Sec_cplx": "-0.00816666666666667*mu", "inner_membrane_protein_capacity": "3756.21089381", "FtsY_mono": "-4.27350427350427e-6*mu", "inner_membrane_size": "3756.21089381"}, "CPLX-80": {"SRP_cplx": "-0.00405555555555556*mu", "Sec_cplx": "-0.00405555555555556*mu", "inner_membrane_protein_capacity": "1784.69733619", "FtsY_mono": "-4.27350427350427e-6*mu", "inner_membrane_size": "1784.69733619"}, "CPLX-89": {"SRP_cplx": "-0.00623611111111111*mu", "Sec_cplx": "-0.00623611111111111*mu", "inner_membrane_protein_capacity": "2698.30691429", "FtsY_mono": "-4.27350427350427e-6*mu", "inner_membrane_size": "2698.30691429"}, "CPLX-88": {"SRP_cplx": "-0.006125*mu", "Sec_cplx": "-0.006125*mu", "inner_membrane_protein_capacity": "2670.89396095", "FtsY_mono": "-4.27350427350427e-6*mu", "inner_membrane_size": "2670.89396095"}, "CPLX-154": {"SRP_cplx": "-0.00661111111111111*mu", "Sec_cplx": "-0.00661111111111111*mu", "inner_membrane_protein_capacity": "3152.16909857", "FtsY_mono": "-4.27350427350427e-6*mu", "inner_membrane_size": "3152.16909857"}, "CPLX-155": {"SRP_cplx": "-0.00694444444444444*mu", "Sec_cplx": "-0.00694444444444444*mu", "inner_membrane_protein_capacity": "3372.81150381", "FtsY_mono": "-4.27350427350427e-6*mu", "inner_membrane_size": "3372.81150381"}, "NiMNQ_CbiO_CPLX": {"SRP_cplx": "-0.00372222222222222*mu", "Sec_cplx": "-0.00372222222222222*mu", "inner_membrane_protein_capacity": "1815.52807857", "FtsY_mono": "-4.27350427350427e-6*mu", "inner_membrane_size": "1815.52807857"}, "CPLX-554": {"SRP_cplx": "-0.00433333333333333*mu", "Sec_cplx": "-0.00433333333333333*mu", "inner_membrane_protein_capacity": "2113.58807", "FtsY_mono": "-4.27350427350427e-6*mu", "inner_membrane_size": "2113.58807"}, "CPLX-551": {"SRP_cplx": "-0.004375*mu", "Sec_cplx": "-0.004375*mu", "inner_membrane_protein_capacity": "2158.30788381", "FtsY_mono": "-4.27350427350427e-6*mu", "inner_membrane_size": "2158.30788381"}, "CPLX-257": {"SRP_cplx": "-0.00288888888888889*mu", "Sec_cplx": "-0.00288888888888889*mu", "inner_membrane_protein_capacity": "1283.3904181", "FtsY_mono": "-4.27350427350427e-6*mu", "inner_membrane_size": "1283.3904181"}, "CPLX-254": {"SRP_cplx": "-0.00413888888888889*mu", "Sec_cplx": "-0.00413888888888889*mu", "inner_membrane_protein_capacity": "1902.27407333", "FtsY_mono": "-4.27350427350427e-6*mu", "inner_membrane_size": "1902.27407333"}, "CPLX-36": {"SRP_cplx": "-0.00676388888888889*mu", "Sec_cplx": "-0.00676388888888889*mu", "inner_membrane_protein_capacity": "3075.30327238", "FtsY_mono": "-4.27350427350427e-6*mu", "inner_membrane_size": "3075.30327238"}, "CPLX-37": {"SRP_cplx": "-0.00679166666666667*mu", "Sec_cplx": "-0.00679166666666667*mu", "inner_membrane_protein_capacity": "3117.80561714", "FtsY_mono": "-4.27350427350427e-6*mu", "inner_membrane_size": "3117.80561714"}, "CPLX-38": {"SRP_cplx": "-0.00936111111111111*mu", "Sec_cplx": "-0.00936111111111111*mu", "inner_membrane_protein_capacity": "2092.97940762", "FtsY_mono": "-8.54700854700855e-6*mu", "inner_membrane_size": "2092.97940762"}, "CPLX-142": {"SRP_cplx": "-0.00691666666666667*mu", "Sec_cplx": "-0.00691666666666667*mu", "inner_membrane_protein_capacity": "1626.56353095", "FtsY_mono": "-8.54700854700855e-6*mu", "inner_membrane_size": "1626.56353095"}, "ZupT_mono": {"SRP_cplx": "-0.00333333333333333*mu", "Sec_cplx": "-0.00333333333333333*mu", "inner_membrane_protein_capacity": "1434.32305238", "FtsY_mono": "-4.27350427350427e-6*mu", "inner_membrane_size": "1434.32305238"}, "CPLX-147": {"SRP_cplx": "-0.00334722222222222*mu", "Sec_cplx": "-0.00334722222222222*mu", "inner_membrane_protein_capacity": "1585.48045857", "FtsY_mono": "-4.27350427350427e-6*mu", "inner_membrane_size": "1585.48045857"}, "CPLX-308": {"SRP_cplx": "-0.00608333333333333*mu", "Sec_cplx": "-0.00608333333333333*mu", "inner_membrane_protein_capacity": "2725.67797857", "FtsY_mono": "-4.27350427350427e-6*mu", "inner_membrane_size": "2725.67797857"}, "CPLX-145": {"SRP_cplx": "-0.00322222222222222*mu", "Sec_cplx": "-0.00322222222222222*mu", "inner_membrane_protein_capacity": "1457.62569333", "FtsY_mono": "-4.27350427350427e-6*mu", "inner_membrane_size": "1457.62569333"}, "CPLX-438": {"SRP_cplx": "-0.00568055555555556*mu", "Sec_cplx": "-0.00568055555555556*mu", "inner_membrane_protein_capacity": "2456.49043095", "FtsY_mono": "-4.27350427350427e-6*mu", "inner_membrane_size": "2456.49043095"}, "CPLX-305": {"SRP_cplx": "-0.00366666666666667*mu", "Sec_cplx": "-0.00366666666666667*mu", "inner_membrane_protein_capacity": "1649.10485143", "FtsY_mono": "-4.27350427350427e-6*mu", "inner_membrane_size": "1649.10485143"}, "CPLX-304": {"SRP_cplx": "-0.00366666666666667*mu", "Sec_cplx": "-0.00366666666666667*mu", "inner_membrane_protein_capacity": "1649.10485143", "FtsY_mono": "-4.27350427350427e-6*mu", "inner_membrane_size": "1649.10485143"}, "CPLX-306": {"SRP_cplx": "-0.00366666666666667*mu", "Sec_cplx": "-0.00366666666666667*mu", "inner_membrane_protein_capacity": "1649.10485143", "FtsY_mono": "-4.27350427350427e-6*mu", "inner_membrane_size": "1649.10485143"}, "CPLX-303": {"SRP_cplx": "-0.00366666666666667*mu", "Sec_cplx": "-0.00366666666666667*mu", "inner_membrane_protein_capacity": "1649.10485143", "FtsY_mono": "-4.27350427350427e-6*mu", "inner_membrane_size": "1649.10485143"}, "Era_mono": {"SRP_cplx": "-0.00406944444444444*mu", "Sec_cplx": "-0.00406944444444444*mu", "inner_membrane_protein_capacity": "1932.74452381", "FtsY_mono": "-4.27350427350427e-6*mu", "inner_membrane_size": "1932.74452381"}, "CPLX-545": {"SRP_cplx": "-0.00654166666666667*mu", "Sec_cplx": "-0.00654166666666667*mu", "inner_membrane_protein_capacity": "2934.41974571", "FtsY_mono": "-4.27350427350427e-6*mu", "inner_membrane_size": "2934.41974571"}, "CPLX-544": {"SRP_cplx": "-0.00648611111111111*mu", "Sec_cplx": "-0.00648611111111111*mu", "inner_membrane_protein_capacity": "2843.86905", "FtsY_mono": "-4.27350427350427e-6*mu", "inner_membrane_size": "2843.86905"}, "CPLX-543": {"SRP_cplx": "-0.013*mu", "Sec_cplx": "-0.013*mu", "inner_membrane_protein_capacity": "5770.59227381", "FtsY_mono": "-8.54700854700855e-6*mu", "inner_membrane_size": "5770.59227381"}, "PrsA_mono": {"inner_membrane_protein_capacity": "1643.79554429", "inner_membrane_size": "1643.79554429"}, "CPLX-174": {"SRP_cplx": "-0.00597222222222222*mu", "Sec_cplx": "-0.00597222222222222*mu", "inner_membrane_protein_capacity": "2625.90794714", "FtsY_mono": "-4.27350427350427e-6*mu", "inner_membrane_size": "2625.90794714"}, "SRP_cplx": {"SRP_cplx": "-0.00623611111111111*mu + 1", "Sec_cplx": "-0.00623611111111111*mu", "inner_membrane_protein_capacity": "2860.32193857", "FtsY_mono": "-4.27350427350427e-6*mu", "inner_membrane_size": "2860.32193857"}, "CbiMOQ_CPLX": {"SRP_cplx": "-0.00688888888888889*mu", "Sec_cplx": "-0.00688888888888889*mu", "inner_membrane_protein_capacity": "3200.84826286", "FtsY_mono": "-8.54700854700855e-6*mu", "inner_membrane_size": "3200.84826286"}, "Ca2_ATPIII": {"SRP_cplx": "-0.01175*mu", "Sec_cplx": "-0.01175*mu", "inner_membrane_protein_capacity": "5356.88359381", "FtsY_mono": "-4.27350427350427e-6*mu", "inner_membrane_size": "5356.88359381"}, "FtsY_mono": {"SRP_cplx": "-0.00420833333333333*mu", "Sec_cplx": "-0.00420833333333333*mu", "inner_membrane_protein_capacity": "1915.86392905", "FtsY_mono": "-4.27350427350427e-6*mu + 1", "inner_membrane_size": "1915.86392905"}, "CPLX-12": {"SRP_cplx": "-0.00568055555555556*mu", "Sec_cplx": "-0.00568055555555556*mu", "inner_membrane_protein_capacity": "2592.97871905", "FtsY_mono": "-4.27350427350427e-6*mu", "inner_membrane_size": "2592.97871905"}, "CPLX-13": {"SRP_cplx": "-0.00579166666666667*mu", "Sec_cplx": "-0.00579166666666667*mu", "inner_membrane_protein_capacity": "2614.08958905", "FtsY_mono": "-4.27350427350427e-6*mu", "inner_membrane_size": "2614.08958905"}, "CPLX-10": {"SRP_cplx": "-0.00605555555555555*mu", "Sec_cplx": "-0.00605555555555555*mu", "inner_membrane_protein_capacity": "2727.69937", "FtsY_mono": "-4.27350427350427e-6*mu", "inner_membrane_size": "2727.69937"}, "CPLX-11": {"SRP_cplx": "-0.00583333333333333*mu", "Sec_cplx": "-0.00583333333333333*mu", "inner_membrane_protein_capacity": "2619.07334857", "FtsY_mono": "-4.27350427350427e-6*mu", "inner_membrane_size": "2619.07334857"}, "CPLX-78": {"SRP_cplx": "-0.00741666666666667*mu", "Sec_cplx": "-0.00741666666666667*mu", "inner_membrane_protein_capacity": "3402.34143857", "FtsY_mono": "-8.54700854700855e-6*mu", "inner_membrane_size": "3402.34143857"}, "CPLX-163": {"SRP_cplx": "-0.00508333333333333*mu", "Sec_cplx": "-0.00508333333333333*mu", "inner_membrane_protein_capacity": "2152.13089143", "FtsY_mono": "-4.27350427350427e-6*mu", "inner_membrane_size": "2152.13089143"}, "CPLX-77": {"SRP_cplx": "-0.00695833333333333*mu", "Sec_cplx": "-0.00695833333333333*mu", "inner_membrane_protein_capacity": "3146.66532714", "FtsY_mono": "-8.54700854700855e-6*mu", "inner_membrane_size": "3146.66532714"}, "CPLX-71": {"SRP_cplx": "-0.00247222222222222*mu", "Sec_cplx": "-0.00247222222222222*mu", "inner_membrane_protein_capacity": "1074.6842019", "FtsY_mono": "-4.27350427350427e-6*mu", "inner_membrane_size": "1074.6842019"}, "CPLX-167": {"SRP_cplx": "-0.006125*mu", "Sec_cplx": "-0.006125*mu", "inner_membrane_protein_capacity": "2696.30280857", "FtsY_mono": "-4.27350427350427e-6*mu", "inner_membrane_size": "2696.30280857"}, "CPLX-73": {"SRP_cplx": "-0.0201527777777778*mu", "Sec_cplx": "-0.0201527777777778*mu", "inner_membrane_protein_capacity": "9035.86387524", "FtsY_mono": "-1.28205128205128e-5*mu", "inner_membrane_size": "9035.86387524"}, "CPLX-204": {"SRP_cplx": "-0.00631944444444444*mu", "Sec_cplx": "-0.00631944444444444*mu", "inner_membrane_protein_capacity": "2826.00524381", "FtsY_mono": "-4.27350427350427e-6*mu", "inner_membrane_size": "2826.00524381"}, "CPLX-208": {"SRP_cplx": "-0.00459722222222222*mu", "Sec_cplx": "-0.00459722222222222*mu", "inner_membrane_protein_capacity": "2028.7927681", "FtsY_mono": "-4.27350427350427e-6*mu", "inner_membrane_size": "2028.7927681"}, "Ca2_ATPII": {"SRP_cplx": "-0.0119722222222222*mu", "Sec_cplx": "-0.0119722222222222*mu", "inner_membrane_protein_capacity": "5678.2211619", "FtsY_mono": "-4.27350427350427e-6*mu", "inner_membrane_size": "5678.2211619"}, "Gln_CPLX": {"SRP_cplx": "-0.00275*mu", "Sec_cplx": "-0.00275*mu", "inner_membrane_protein_capacity": "1270.65211429", "FtsY_mono": "-4.27350427350427e-6*mu", "inner_membrane_size": "1270.65211429"}}
