# Supplementary material for: Predicting proteome allocation, overflow metabolism, and metal requirements in a model acetogen
Source: PLoS Comput Biol. 2019 Mar 7;15(3):e1006848. doi: 10.1371/journal.pcbi.1006848 (PMC6430413; doi:10.1371/journal.pcbi.1006848)
Supplement: S7 File — (ZIP) [file pcbi.1006848.s007.zip › load_iJL965_me.py]

"""
The pickled version of iJL965-ME was ported into a json version
that can be saved/loaded into COBRAme. To work with iJL965-MD, a user
has to load a json version of the model that is 99% complete and run
some modifications in order to produce the full model. This script 
adds those modifications. 
"""

from __future__ import print_function, division, absolute_import

import pandas as pd
import math
import json
import pickle
from cobrame import mu
from cobrame.io.dict import get_numeric_from_string
from cobrame.io.json import load_json_me_model


def return_iJL965():
    me = load_json_me_model('iJL965_ME_full.json')
    
    # Run after loading model from json
    
    # Add modifications to ribosome tRNAs
    with open('transcription_to_mod.json', 'r') as f:
        transcription_to_mod = json.load(f)
    with open('ribosome_to_mod.json', 'r') as f:
        ribosome_to_mod = json.load(f)
    with open('extra_modification_rxns.json', 'r') as f:
        extra_modification_rxns = json.load(f)
    with open('membrane_complexes.json', 'r') as f:
        membrane_complexes = json.load(f)
    
    # Add transcription modifications
    for r in transcription_to_mod:
        d = me.process_data.get_by_id(r.replace("transcription_", ""))
        d.subreactions.update(transcription_to_mod[r])
    
    for r in me.reactions.query('transcription'):
        try:
            r.update()
        except:
            print(r, ' addressed later')
    
    # Add modifications to rRNA/ribosome
    me.process_data.ribosome.subreactions.update(ribosome_to_mod)
    me.reactions.formation_ribosome.update()
    
    # Fix ppi error in old minime versions and add RpoD w/ same coupling as RNAP
    for r in me.reactions:
        if r.id.startswith('transcription_'):
            r._metabolites[me.metabolites.ppi_c] -= 1
            if 'dummy' not in r.id:
                r._metabolites[me.metabolites.RpoD_mono] = r._metabolites[
                    me.metabolites.RNA_Polymerase]
    
        if r.id.startswith('translation_'):
            try:
                r.translation_data.subreactions['met_addition_at_AUG'] += 1
            except:
                r.translation_data.subreactions['met_addition_at_AUG'] = 1
                print(r, 'add met start tRNA')
            r.update()
            r._metabolites[me.metabolites.gdp_c] += 1
            r._metabolites[me.metabolites.gtp_c] -= 1
            r._metabolites[me.metabolites.h_c] += 1
            r._metabolites[me.metabolites.pi_c] += 1
            r._metabolites[me.metabolites.h2o_c] -= 1
            r._metabolites[me.metabolites.h2o_c] -= len(
                r.translation_data.amino_acid_sequence)
        elif r.id.startswith('charging_'):
            r._metabolites[me.metabolites.atp_c] = -1
            r._metabolites[me.metabolites.amp_c] = 1
            r._metabolites[me.metabolites.ppi_c] = 1
    
    # FIx ids and remove unecessary metabolites
    for r in list(me.reactions):
        if r.id.startswith('DM_RNA'):
            r.remove_from_model()
        if 'SPONT' in r.id:
            r.id = r.id.replace('SPONT', 'None')
    for m in list(me.metabolites):
        if m.id.startswith('generic_tRNA__'):
            for r in m.reactions:
                r._metabolites[me.metabolites.get_by_id(
                    m.id.replace('generic_tRNA__',
                                 'generic_tRNA_'))] = r._metabolites.pop(m)
    for r in list(me.metabolites.mRNA_biomass.reactions):
        r._metabolites[me.metabolites.rna_biomass] = r._metabolites.pop(
            me.metabolites.mRNA_biomass)
    
    me.metabolites.prosthetic_group_biomass.remove_from_me_model(
        method='subtractive')
    me.repair()
    
    # Add translocation processes
    for d in membrane_complexes:
        for membrane, v in membrane_complexes[d].items():
            me.reactions.get_by_id('formation_' + d).add_metabolites(
                {membrane: get_numeric_from_string(v)},
                combine=False)
    for d in extra_modification_rxns:
        for membrane, v in extra_modification_rxns[d].items():
            me.reactions.get_by_id(d).add_metabolites(
                {membrane: get_numeric_from_string(v)},
                combine=False)
    
    me.reactions.formation_CPLX_dummy_membrane.add_metabolites(
        {'protein_dummy_membrane': -1}, combine=False)
    
    # All RNAs have coefficients of 2e-8?
    for r in me.reactions:
        if not r.id.startswith('translation'):
            continue
        rna_obj = me.metabolites.get_by_id(r.id.replace('translation_', 'RNA_'))
        r._metabolites[rna_obj] = -2e-8
    
    for m in ['', 'tRNA_biomass', 'mRNA_biomass', 'generic_tRNA__ile__L_c',
              'generic_tRNA__glu__L_c',
              'generic_tRNA__lys__L_c', 'generic_tRNA__phe__L_c',
              'generic_tRNA__cys__L_c',
              'generic_tRNA__ser__L_c', 'generic_tRNA__pro__L_c',
              'generic_tRNA__tyr__L_c',
              'generic_tRNA__his__L_c', 'generic_tRNA__leu__L_c',
              'generic_tRNA__asp__L_c',
              'generic_tRNA__val__L_c', 'rRNA_biomass', 'generic_tRNA__thr__L_c',
              'generic_tRNA__ala__L_c',
              'generic_tRNA__asn__L_c', 'generic_tRNA__trp__L_c',
              'generic_tRNA__gly_c', 'generic_tRNA__gln__L_c',
              'generic_tRNA__met__L_c', 'generic_tRNA__arg__L_c']:
        print(m, 'removed from model')
        me.metabolites.get_by_id(m).remove_from_model(method='subtractive')
    
    # Update biomass of this reaction
    r = me.reactions.translation_CLJU_c00670
    r._metabolites[
        me.metabolites.unmodeled_protein_biomass] = r._metabolites.pop(
        me.metabolites.protein_biomass)
    me.repair()
    
    # Fix individual stoichiometries
    me.reactions.transcription_TU_9415_14506.add_metabolites(
        {'protein_CLJU_c40080': -1.38888888888889e-5 * mu,
         'RnmV_mono_mod_1:mg2': -1.38888888888889e-5 * mu},
        combine=False)
    for r in me.reactions.query('translation_dummy'):
        r.add_metabolites({'generic_Tuf_gtp': 0, 'FusA_mono': 0}, combine=False)
    
    me.reactions.formation_ribosome.add_metabolites(
        {'RsmH_mono': -0.0000277777777777778 * mu,
         'RluD_mono': -0.0000416666666666667 * mu,
         'RbgA_mono': -0.0000138888888888889 * mu}, combine=False)
    me.reactions.translation_CLJU_c20040.add_metabolites(
        {'generic_tRNA_cys__L_c': -14.}, combine=False)
    
    # Add biomass for these TUs (update function fails for them for some reason)
    for tu in ['TU_3151391_3151700', 'TU_3991621_3993009',
               'TU_4564113_4564834', 'TU_93014_98104']:
        mass = 0
        for rna in me.process_data.get_by_id(tu).RNA_products:
            mass += me.metabolites.get_by_id(rna).formula_weight / 1000.
    
        me.reactions.get_by_id('transcription_' + tu).add_metabolites(
            {'rna_biomass': mass}, combine=False)
    
    return me
