# Supplementary material for: Predicting proteome allocation, overflow metabolism, and metal requirements in a model acetogen
Source: PLoS Comput Biol. 2019 Mar 7;15(3):e1006848. doi: 10.1371/journal.pcbi.1006848 (PMC6430413; doi:10.1371/journal.pcbi.1006848)
Supplement: S7 File — (ZIP) [file pcbi.1006848.s007.zip › ribosome_to_mod.json]

{"30S_and_50S_related_reactions": 1.0, "Y_at_2605": 1.0, "Y_at_1917": 3.0, "m5C_at_1409": 2.0, "m7G_at_527": 1.0, "m4Cm_at_1402": 1.0, "Gm_at_2251": 1.0, "Y_at_516": 1.0, "D_at_1211": 1.0, "RimJ_acetylation": 1.0, "Cm_at_1195": 2.0, "m22G_at_966": 1.0, "m3Y_at_1915": 1.0, "m3U_at_1498": 1.0, "m2A_at_2503": 1.0, "Y_at_2580": 2.0, "m62A_at_1519": 2.0, "RimI_acetylation": 1.0}
