# Supplementary material for: Predicting proteome allocation, overflow metabolism, and metal requirements in a model acetogen
Source: PLoS Comput Biol. 2019 Mar 7;15(3):e1006848. doi: 10.1371/journal.pcbi.1006848 (PMC6430413; doi:10.1371/journal.pcbi.1006848)
Supplement: S7 File — (ZIP) [file pcbi.1006848.s007.zip › transcription_to_mod.json]

{"transcription_TU_282980_283055": {"Y_at_U55": 1.0, "5_prime_cleaved": 1.0, "m1G_at_G37": 1.0, "3_prime_cleaved": 1.0}, "transcription_TU_256702_257140": {"Q_at_G34": 2.0, "m7G_at_G46": 3.0, "3_prime_cleaved": 5.0, "Y_at_U55": 5.0, "ms2t6A_at_A37": 2.0, "m6A_at_A37": 1.0, "Y_at_U39": 4.0, "5_prime_cleaved": 5.0, "ms2i6A_at_A37": 2.0}, "transcription_TU_1613752_1619563": {"ms2t6A_at_A37": 1.0, "m7G_at_G46": 1.0, "5_prime_cleaved": 1.0, "3_prime_cleaved": 1.0, "Y_at_U55": 1.0}, "transcription_TU_4270125_4270212": {"5_prime_cleaved": 1.0, "Y_at_U55": 1.0, "Y_at_U39": 2.0, "m1G_at_G37": 1.0, "3_prime_cleaved": 1.0}, "transcription_TU_136795_136869": {"ms2i6A_at_A37": 1.0, "5_prime_cleaved": 1.0, "3_prime_cleaved": 1.0, "Y_at_U55": 1.0}, "transcription_TU_4463634_4463794": {"Y_at_U39": 1.0, "3_prime_cleaved": 2.0, "Y_at_U55": 2.0, "ms2t6A_at_A37": 1.0, "m7G_at_G46": 2.0, "5_prime_cleaved": 2.0}, "transcription_TU_3151391_3151700": {"m7G_at_G46": 1.0, "s2U_at_U34": 1.0, "Y_at_U55": 3.0, "3_prime_cleaved": 3.0, "ms2t6A_at_A37": 1.0, "Y_at_U39": 3.0, "m1G_at_G37": 1.0, "5_prime_cleaved": 3.0, "cmnm5s2_at_s2U34": 2.0}, "transcription_TU_696106_696308": {"Y_at_U39": 1.0, "3_prime_cleaved": 1.0, "Y_at_U55": 1.0, "m7G_at_G46": 1.0, "5_prime_cleaved": 1.0, "ms2i6A_at_A37": 1.0}, "transcription_TU_3479511_3479586": {"5_prime_cleaved": 1.0, "3_prime_cleaved": 1.0, "Y_at_U55": 1.0}, "transcription_TU_3991621_3993009": {"Q_at_G34": 1.0, "m7G_at_G46": 10.0, "s2U_at_U34": 1.0, "3_prime_cleaved": 15.0, "Y_at_U55": 15.0, "ms2t6A_at_A37": 5.0, "Y_at_U39": 8.0, "m1G_at_G37": 4.0, "5_prime_cleaved": 15.0, "cmnm5s2_at_s2U34": 4.0}, "transcription_TU_4606358_4606434": {"ms2t6A_at_A37": 1.0, "m7G_at_G46": 1.0, "Y_at_U39": 1.0, "Y_at_U55": 1.0}, "transcription_TU_109919_115015": {"Y_at_U39": 1.0, "3_prime_cleaved": 1.0, "Y_at_U55": 1.0, "m7G_at_G46": 1.0, "5_prime_cleaved": 1.0, "ms2i6A_at_A37": 1.0}, "transcription_TU_4564113_4564834": {"Q_at_G34": 2.0, "m7G_at_G46": 5.0, "s2U_at_U34": 2.0, "3_prime_cleaved": 7.0, "Y_at_U55": 7.0, "ms2t6A_at_A37": 1.0, "m6A_at_A37": 2.0, "Y_at_U39": 1.0, "5_prime_cleaved": 7.0, "cmnm5s2_at_s2U34": 2.0}, "transcription_TU_3581899_3581986": {"Cm_at_C34": 1.0, "3_prime_cleaved": 1.0, "Y_at_U55": 1.0, "Y_at_U39": 1.0, "5_prime_cleaved": 1.0, "ms2i6A_at_A37": 1.0}, "transcription_TU_74968_75061": {"5_prime_cleaved": 1.0, "Y_at_U39": 1.0, "ms2i6A_at_A37": 1.0, "3_prime_cleaved": 1.0, "Y_at_U55": 1.0}, "transcription_TU_4480948_4481023": {"Q_at_G34": 1.0, "3_prime_cleaved": 1.0, "Y_at_U55": 1.0, "ms2t6A_at_A37": 1.0, "m7G_at_G46": 1.0, "5_prime_cleaved": 1.0}, "transcription_TU_93014_98104": {"m7G_at_G46": 1.0, "s2U_at_U34": 1.0, "3_prime_cleaved": 1.0, "Y_at_U55": 1.0, "ms2t6A_at_A37": 1.0, "Y_at_U39": 1.0, "5_prime_cleaved": 1.0, "cmnm5s2_at_s2U34": 1.0}, "transcription_TU_9415_14506": {"ms2t6A_at_A37": 1.0, "m7G_at_G46": 1.0, "5_prime_cleaved": 1.0, "3_prime_cleaved": 1.0, "Y_at_U55": 1.0}, "transcription_TU_4134256_4134332": {"ms2i6A_at_A37": 1.0, "m7G_at_G46": 1.0, "5_prime_cleaved": 1.0, "3_prime_cleaved": 1.0, "Y_at_U55": 1.0}, "transcription_TU_686860_691701": {"ms2t6A_at_A37": 1.0, "m7G_at_G46": 2.0, "5_prime_cleaved": 2.0, "3_prime_cleaved": 2.0, "Y_at_U55": 2.0}, "transcription_TU_74300_74377": {"m7G_at_G46": 1.0, "5_prime_cleaved": 1.0, "3_prime_cleaved": 1.0, "Y_at_U55": 1.0}, "transcription_TU_4502461_4502911": {"m7G_at_G46": 5.0, "3_prime_cleaved": 5.0, "Y_at_U55": 5.0, "ms2t6A_at_A37": 3.0, "Y_at_U39": 2.0, "5_prime_cleaved": 5.0, "ms2i6A_at_A37": 2.0, "cmnm5s2_at_s2U34": 2.0}, "transcription_TU_22244_22695": {"I_at_A34": 1.0, "3_prime_cleaved": 3.0, "Y_at_U55": 3.0, "ms2t6A_at_A37": 1.0, "m7G_at_G46": 1.0, "5_prime_cleaved": 3.0, "ms2i6A_at_A37": 1.0}, "transcription_TU_718160_723322": {"Q_at_G34": 1.0, "3_prime_cleaved": 3.0, "Y_at_U55": 3.0, "ms2t6A_at_A37": 2.0, "m7G_at_G46": 2.0, "5_prime_cleaved": 3.0}, "transcription_TU_79820_79910": {"ms2i6A_at_A37": 1.0, "5_prime_cleaved": 1.0, "3_prime_cleaved": 1.0, "Y_at_U55": 1.0}, "transcription_TU_3669538_3669623": {"Y_at_U55": 1.0, "5_prime_cleaved": 1.0, "m1G_at_G37": 1.0, "3_prime_cleaved": 1.0}, "transcription_TU_4524804_4524880": {"m7G_at_G46": 1.0, "Y_at_U55": 1.0, "5_prime_cleaved": 1.0, "m1G_at_G37": 1.0, "3_prime_cleaved": 1.0}, "transcription_TU_4481077_4481355": {"ms2t6A_at_A37": 1.0, "m7G_at_G46": 2.0, "5_prime_cleaved": 2.0, "3_prime_cleaved": 2.0, "Y_at_U55": 2.0}, "transcription_TU_3771949_3772330": {"Y_at_U39": 1.0, "3_prime_cleaved": 4.0, "Y_at_U55": 4.0, "m6A_at_A37": 1.0, "m7G_at_G46": 3.0, "5_prime_cleaved": 4.0, "ms2i6A_at_A37": 2.0}, "transcription_TU_4490183_4490258": {"Q_at_G34": 1.0, "3_prime_cleaved": 1.0, "Y_at_U55": 1.0, "ms2t6A_at_A37": 1.0, "m7G_at_G46": 1.0, "5_prime_cleaved": 1.0}}
