# Supplementary material for: Predicting proteome allocation, overflow metabolism, and metal requirements in a model acetogen
Source: PLoS Comput Biol. 2019 Mar 7;15(3):e1006848. doi: 10.1371/journal.pcbi.1006848 (PMC6430413; doi:10.1371/journal.pcbi.1006848)
Supplement: S7 File — (ZIP) [file pcbi.1006848.s007.zip › extra_modification_rxns.json]

{"formation_Asr2_CPLX_mod_1:fad_mod_1:2fe2s": {"ErpA_dim": "-1.38888888888889e-5*mu + 1.0"}, "formation_FdxIV_mod_1:4fe4s": {"ErpA_dim": "-1.38888888888889e-5*mu + 1.0"}, "formation_CPLX-256_mod_1:fad_mod_1:2fe2s": {"ErpA_dim": "-1.38888888888889e-5*mu + 1.0"}, "formation_CPLX-129_mod_1:4fe4s": {"ErpA_dim": "-1.38888888888889e-5*mu + 1.0"}, "formation_HemN_mono_mod_1:2fe2s": {"ErpA_dim": "-1.38888888888889e-5*mu + 1.0"}, "formation_CPLX-125_mod_1:4fe4s": {"ErpA_dim": "-1.38888888888889e-5*mu + 1.0"}, "formation_Fdx_mod_1:2fe2s": {"ErpA_dim": "-1.38888888888889e-5*mu + 1.0"}, "formation_ErpA_dim": {"ErpA_dim": "1"}, "formation_Nfn_CPLX_mod_1:fad_mod_1:2fe2s": {"ErpA_dim": "-1.38888888888889e-5*mu + 1.0"}, "formation_CODH_AC_SYN_mod_1:4fe4s_mod_1:ni2": {"Hyp_CPLX_mod_1:zn2": "-1.38888888888889e-5*mu", "ErpA_dim": "-1.38888888888889e-5*mu + 1.0"}, "formation_NADH-DHI-II-CPLX_FdhAIII_mono_mod_1:fmn_mod_1:2fe2s_mod_1:4fe4s_mod_1:bmocogdp": {"ErpA_dim": "-2.77777777777778e-5*mu + 2.0"}, "formation_FdxII_mod_1:2fe2s": {"ErpA_dim": "-1.38888888888889e-5*mu + 1.0"}, "formation_CPLX-130_mod_1:4fe4s": {"ErpA_dim": "-1.38888888888889e-5*mu + 1.0"}, "formation_Rnf_CPLX_mod_1:fmn_mod_2:4fe4s": {"ErpA_dim": "-2.77777777777778e-5*mu + 2.0"}, "formation_QueGII_mono_mod_2:4fe4s_mod_1:adocbl": {"ErpA_dim": "-2.77777777777778e-5*mu + 2.0"}, "formation_CPLX-464_mod_3:4fe4s": {"ErpA_dim": "-4.16666666666667e-5*mu + 3.0"}, "formation_CPLX-365_mod_1:3fe4s": {"ErpA_dim": "-1.38888888888889e-5*mu + 1.0"}, "formation_CPLX-27_mod_1:2fe2s_mod_1:ni2": {"Hyp_CPLX_mod_1:zn2": "-1.38888888888889e-5*mu", "ErpA_dim": "-1.38888888888889e-5*mu + 1.0"}, "formation_Asr1_CPLX_mod_1:4fe4s": {"ErpA_dim": "-1.38888888888889e-5*mu + 1.0"}, "formation_CPLX-84_mod_1:4fe4s": {"ErpA_dim": "-1.38888888888889e-5*mu + 1.0"}, "formation_CPLX-126_mod_1:4fe4s": {"ErpA_dim": "-1.38888888888889e-5*mu + 1.0"}, "formation_CPLX-512_mod_1:4fe4s": {"ErpA_dim": "-1.38888888888889e-5*mu + 1.0"}, "formation_CPLX-511_mod_1:4fe4s": {"ErpA_dim": "-1.38888888888889e-5*mu + 1.0"}, "formation_CPLX-189_mod_1:4fe4s_mod_1:4fe2o2s": {"ErpA_dim": "-1.38888888888889e-5*mu + 1.0"}, "formation_NADH-DHI-II-CPLX_FdhA_mono_mod_1:fmn_mod_1:2fe2s_mod_1:4fe4s_mod_1:bmocogdp": {"ErpA_dim": "-2.77777777777778e-5*mu + 2.0"}, "formation_CPLX-439_mod_1:2fe2s": {"ErpA_dim": "-1.38888888888889e-5*mu + 1.0"}, "formation_CPLX-82_mod_1:4fe4s": {"ErpA_dim": "-1.38888888888889e-5*mu + 1.0"}, "formation_MiaB_mono_mod_2:4fe4s": {"ErpA_dim": "-2.77777777777778e-5*mu + 2.0"}, "formation_NADH-DHI-II-CPLX_FdhAII_mono_mod_1:fmn_mod_1:2fe2s_mod_1:4fe4s_mod_1:bmocogdp": {"ErpA_dim": "-2.77777777777778e-5*mu + 2.0"}, "formation_QueG_mono_mod_2:4fe4s_mod_1:adocbl": {"ErpA_dim": "-2.77777777777778e-5*mu + 2.0"}, "formation_CPLX-159_mod_1:4fe4s_mod_1:mg2": {"ErpA_dim": "-1.38888888888889e-5*mu + 1.0"}, "formation_FdxIII_mod_1:2fe2s": {"ErpA_dim": "-1.38888888888889e-5*mu + 1.0"}, "formation_Mop_mono_mod_1:2fe2s": {"ErpA_dim": "-1.38888888888889e-5*mu + 1.0"}, "formation_CPLX-116_mod_1:4fe4s": {"ErpA_dim": "-1.38888888888889e-5*mu + 1.0"}, "formation_NADH-DHI-CPLX_FdhA_mono_mod_1:fmn_mod_1:2fe2s_mod_1:4fe4s_mod_1:bmocogdp": {"ErpA_dim": "-2.77777777777778e-5*mu + 2.0"}, "formation_Hyp_CPLX_mod_1:zn2": {"Hyp_CPLX_mod_1:zn2": "1"}, "formation_CPLX-15_mod_1:fad_mod_1:4fe4s": {"ErpA_dim": "-1.38888888888889e-5*mu + 1.0"}, "formation_NADH-DHI-CPLX_FdhAII_mono_mod_1:fmn_mod_1:2fe2s_mod_1:4fe4s_mod_1:bmocogdp": {"ErpA_dim": "-2.77777777777778e-5*mu + 2.0"}, "formation_CPLX-102_mod_1:4fe4s": {"ErpA_dim": "-1.38888888888889e-5*mu + 1.0"}, "formation_NADH-DHI-CPLX_mod_1:fmn_mod_1:2fe2s_mod_1:4fe4s": {"ErpA_dim": "-2.77777777777778e-5*mu + 2.0"}, "formation_CPLX-463_mod_3:4fe4s": {"ErpA_dim": "-4.16666666666667e-5*mu + 3.0"}, "formation_CPLX-127_mod_1:4fe4s": {"ErpA_dim": "-1.38888888888889e-5*mu + 1.0"}, "formation_NADH-DHI-CPLX_FdhAIII_mono_mod_1:fmn_mod_1:2fe2s_mod_1:4fe4s_mod_1:bmocogdp": {"ErpA_dim": "-2.77777777777778e-5*mu + 2.0"}, "formation_CPLX-172_mod_1:fmn_mod_2:2fe2s_mod_2:fad": {"ErpA_dim": "-2.77777777777778e-5*mu + 2.0"}, "formation_MtaB_mono_mod_2:4fe4s": {"ErpA_dim": "-2.77777777777778e-5*mu + 2.0"}, "formation_CPLX-375_mod_1:4fe4s": {"ErpA_dim": "-1.38888888888889e-5*mu + 1.0"}, "formation_CPLX-132_mod_1:4fe4s": {"ErpA_dim": "-1.38888888888889e-5*mu + 1.0"}, "formation_CPLX-128_mod_1:4fe4s": {"ErpA_dim": "-1.38888888888889e-5*mu + 1.0"}, "formation_CPLX-513_mod_1:4fe4s": {"ErpA_dim": "-1.38888888888889e-5*mu + 1.0"}, "formation_MopII_mono_mod_1:2fe2s": {"ErpA_dim": "-1.38888888888889e-5*mu + 1.0"}, "formation_CPLX-190_mod_1:4fe4s_mod_1:4fe2o2s": {"ErpA_dim": "-1.38888888888889e-5*mu + 1.0"}, "formation_CPLX-15_mod_1:4fe4s_mod_1:ni2": {"Hyp_CPLX_mod_1:zn2": "-1.38888888888889e-5*mu", "ErpA_dim": "-1.38888888888889e-5*mu + 1.0"}, "formation_MoaA_mono_MoaC_mono_mod_2:4fe4s_mod_1:amet": {"ErpA_dim": "-2.77777777777778e-5*mu + 2.0"}, "formation_CPLX-131_mod_1:4fe4s": {"ErpA_dim": "-1.38888888888889e-5*mu + 1.0"}, "formation_RlmN_mono_mod_1:4fe4s": {"ErpA_dim": "-1.38888888888889e-5*mu + 1.0"}, "formation_NADH-DHI-II-CPLX_mod_1:fmn_mod_1:2fe2s_mod_1:4fe4s": {"ErpA_dim": "-2.77777777777778e-5*mu + 2.0"}, "formation_CPLX-83_mod_1:4fe4s": {"ErpA_dim": "-1.38888888888889e-5*mu + 1.0"}, "formation_CPLX-353_mod_1:4fe4s": {"ErpA_dim": "-1.38888888888889e-5*mu + 1.0"}, "formation_CPLX-440_mod_1:2fe2s": {"ErpA_dim": "-1.38888888888889e-5*mu + 1.0"}}
